# Supplementary material for: Crystal structure of 2-(4-meth­oxy­phen­yl)-6-nitro­imidazo[1,2-a]pyridine-3-carbaldehyde
Source: Acta Crystallogr E Crystallogr Commun. 2015 Nov 21;71(Pt 12):o979–80. doi: 10.1107/S2056989015021957 (PMC4719933; doi:10.1107/S2056989015021957)
Supplement: Supplementary file 1 [file e-71-0o979-sup1.cif]

##############################################################################
#                                                                            #
# This CIF contains the data in a paper accepted for publication in          #
# Acta Crystallographica Section E. It conforms to the requirements of       #
# Notes for Authors for Acta Crystallographica Section E, and has been       #
# peer reviewed under the auspices of the IUCr Commission on Journals.       #
#                                                                            #
# Full details of the Crystallographic Information File format               #
# are given in the paper "The Crystallographic Information File (CIF):       #
# a New Standard Archive File for Crystallography" by S. R. Hall, F. H.      #
# Allen and I. D. Brown [Acta Cryst. (1991), A47, 655-685].                  #
#                                                                            #
# The current version of the core CIF dictionary is obtainable from          #
# ftp://ftp.iucr.org/pub/cif_core.dic.                                       #
#                                                                            #
# Software is freely available for graphical display of the structure(s)     #
# in this CIF. For information consult the CIF software page                 #
# http://www.iucr.org/resources/cif/software.                                #
#                                                                            #
# This file may be used for bona fide research purposes within the           #
# scientific community so long as proper attribution is given to the journal # 
# article from which it was obtained.                                        #
#                                                                            #
##############################################################################
data_I
_database_code_depnum_ccdc_archive 'CCDC 1437519'
_audit_creation_method     'SHELXL-2014/7'
_journal_date_recd_electronic     2015-11-13
_journal_date_accepted     2015-11-17
_journal_name_full     'Acta Crystallographica, Section E'
_journal_year     2015
_journal_volume     71
_journal_issue     12
_journal_page_first     o979
_journal_page_last     o980
_journal_paper_category     HO
_journal_paper_doi     10.1107/S2056989015021957
_journal_coeditor_code     SU5244
_publ_contact_author_name     'Abdelmalik Elaatiaoui'
_publ_contact_author_address
;
Laboratoire de Chimie Appliqu\'ee et Environnement (LCAE),
Facult\'e des Sciences, Universit\'e Mohammed premier, BP 524,
60000-Oujda, Morocco
;
_publ_contact_author_email     'a_elaatiaoui@yahoo.fr'
_publ_contact_author_fax     '212 537 77 54 40'
_publ_contact_author_phone     '212 537 77 54 40'
_publ_section_title
;
Crystal structure of
2-(4-methoxyphenyl)-6-nitroimidazo[1,2-<i>a</i>]pyridine-3-carbaldehyde
;
loop_
    _publ_author_name
    _publ_author_address
    'Koudad, Mohamed'
;
Laboratoire de Chimie Appliqu\'ee et Environnement (LCAE),
Facult\'e des Sciences, Universit\'e Mohammed Premier, BP 524,
60000-Oujda, Morocco
Observatoire de la Lagune Marchica de Nador et R\'egion Limitrophe,
Universit\'e Mohammed Premier, Facult\'e Pluridisciplinaire de Nador
BP 300, Selouane 62702 Nador, Morocco
;
    'Elaatiaoui, Abdelmalik'
;
Laboratoire de Chimie Appliqu\'ee et Environnement (LCAE),
Facult\'e des Sciences, Universit\'e Mohammed Premier, BP 524,
60000-Oujda, Morocco
Observatoire de la Lagune Marchica de Nador et R\'egion Limitrophe,
Universit\'e Mohammed Premier, Facult\'e Pluridisciplinaire de Nador
BP 300, Selouane 62702 Nador, Morocco
;
    'Benchat, Noureddine'
;
Laboratoire de Chimie Appliqu\'ee et Environnement (LCAE),
Facult\'e des Sciences, Universit\'e Mohammed Premier, BP 524,
60000-Oujda, Morocco
;
    'Saadi, Mohamed'
;
Laboratoire de Chimie du Solide Appliqu\'ee,
Facult\'e des Sciences, Universit\'e Mohammed V
Avenue Ibn Battouta, BP 1014, Rabat, Morocco
;
    'El Ammari, Lahcen'
;
Laboratoire de Chimie du Solide Appliqu\'ee,
Facult\'e des Sciences, Universit\'e Mohammed V
Avenue Ibn Battouta, BP 1014, Rabat, Morocco
;
_chemical_name_systematic
;
2-(4-Methoxyphenyl)-6-nitroimidazo[1,2-<i>a</i>]pyridine-3-carbaldehyde
;
_chemical_name_common     ?
_chemical_formula_moiety     'C15 H11 N3 O4'
_chemical_formula_sum     'C15 H11 N3 O4'
_chemical_formula_iupac     'C15 H11 N3 O4'
_chemical_formula_weight     297.27
_chemical_melting_point     ?
_shelx_space_group_comment
;
The symmetry employed for this shelxl refinement is uniquely defined
by the following loop, which should always be used as a source of
symmetry information in preference to the above space-group names.
They are only intended as comments.
;
_space_group_crystal_system     monoclinic
_space_group_name_H-M_alt     'P 21/c'
_space_group_name_Hall     '-P 2ybc'
loop_
    _space_group_symop_operation_xyz
    'x, y, z'
    '-x, y+1/2, -z+1/2'
    '-x, -y, -z'
    'x, -y-1/2, z-1/2'
_cell_length_a     10.8516(6)
_cell_length_b     12.0710(6)
_cell_length_c     10.2631(5)
_cell_angle_alpha     90
_cell_angle_beta     93.200(2)
_cell_angle_gamma     90
_cell_volume     1342.26(12)
_cell_formula_units_Z     4
_cell_measurement_reflns_used     3472
_cell_measurement_theta_min     2.526
_cell_measurement_theta_max     28.695
_cell_measurement_temperature     296(2)
_exptl_crystal_description     Block
_exptl_crystal_colour     colourless
_exptl_crystal_size_max     0.42
_exptl_crystal_size_mid     0.31
_exptl_crystal_size_min     0.26
_exptl_crystal_density_diffrn     1.471
_exptl_crystal_F_000     616
_exptl_absorpt_coefficient_mu     0.110
_exptl_absorpt_correction_type     multi-scan
_exptl_absorpt_process_details
;
(SADABS; Bruker, 2009)
;
_exptl_absorpt_correction_T_min     0.6729
_exptl_absorpt_correction_T_max     0.7461
_diffrn_ambient_temperature     296(2)
_diffrn_radiation_type     MoK\a
_diffrn_radiation_wavelength     0.71073
_diffrn_radiation_source     'fine-focus sealed tube'
_diffrn_radiation_monochromator     graphite
_diffrn_measurement_device_type     'Bruker X8 APEX'
_diffrn_measurement_method     '\f and \w scans'
_diffrn_reflns_number     25892
_diffrn_reflns_av_R_equivalents     0.0597
_diffrn_reflns_theta_min     2.526
_diffrn_reflns_theta_max     28.695
_diffrn_reflns_theta_full     25.242
_diffrn_measured_fraction_theta_max     1.000
_diffrn_measured_fraction_theta_full     1.000
_diffrn_reflns_limit_h_min     -14
_diffrn_reflns_limit_h_max     14
_diffrn_reflns_limit_k_min     -16
_diffrn_reflns_limit_k_max     16
_diffrn_reflns_limit_l_min     -13
_diffrn_reflns_limit_l_max     10
_refine_special_details     ?
_reflns_number_total     3472
_reflns_number_gt     2139
_reflns_threshold_expression     'I > 2\s(I)'
_refine_ls_structure_factor_coef     Fsqd
_refine_ls_matrix_type     full
_refine_ls_R_factor_all     0.0881
_refine_ls_R_factor_gt     0.0439
_refine_ls_wR_factor_gt     0.0980
_refine_ls_wR_factor_ref     0.1198
_refine_ls_goodness_of_fit_ref     1.018
_refine_ls_restrained_S_all     1.018
_refine_ls_number_reflns     3472
_refine_ls_number_parameters     200
_refine_ls_number_restraints     0
_refine_ls_hydrogen_treatment     constr
_refine_ls_weighting_scheme     calc
_refine_ls_weighting_details
              'w=1/[\s^2^(Fo^2^)+(0.0468P)^2^+0.3011P] where P=(Fo^2^+2Fc^2^)/3'
_atom_sites_solution_hydrogens     geom
_atom_sites_solution_primary     ?
_atom_sites_solution_secondary     ?
_refine_ls_shift/su_max     0.000
_refine_ls_shift/su_mean     0.000
_refine_diff_density_max     0.209
_refine_diff_density_min     -0.157
_refine_ls_extinction_method
;
SHELXL2014 (Sheldrick, 2015)
;
_refine_ls_extinction_coef     0.0038(11)
_refine_ls_extinction_expression
                                  'Fc^*^=kFc[1+0.001xFc^2^\l^3^/sin(2\q)]^-1/4^'
loop_
    _atom_type_symbol
    _atom_type_description
    _atom_type_scat_dispersion_real
    _atom_type_scat_dispersion_imag
    _atom_type_scat_source
    'C' 'C' 0.0033 0.0016
                         'International Tables Vol C Tables 4.2.6.8 and 6.1.1.4'
    'H' 'H' 0.0000 0.0000
                         'International Tables Vol C Tables 4.2.6.8 and 6.1.1.4'
    'N' 'N' 0.0061 0.0033
                         'International Tables Vol C Tables 4.2.6.8 and 6.1.1.4'
    'O' 'O' 0.0106 0.0060
                         'International Tables Vol C Tables 4.2.6.8 and 6.1.1.4'
_computing_data_collection
;
APEX2 (Bruker, 2009)
;
_computing_cell_refinement
;
SAINT (Bruker, 2009)
;
_computing_data_reduction
;
SAINT (Bruker, 2009)
;
_computing_structure_solution
;
SHELXS97 (Sheldrick, 2008)
;
_computing_structure_refinement
;
SHELXL2014 (Sheldrick, 2015)
;
_computing_molecular_graphics
;
ORTEP-3 for Windows (Farrugia, 2012)
;
_computing_publication_material
;
PLATON (Spek, 2009) and publCIF (Westrip, 2010)
;
loop_
    _atom_site_type_symbol
    _atom_site_label
    _atom_site_fract_x
    _atom_site_fract_y
    _atom_site_fract_z
    _atom_site_U_iso_or_equiv
    _atom_site_adp_type
    _atom_site_calc_flag
    _atom_site_occupancy
    _atom_site_disorder_assembly
    _atom_site_disorder_group
    C C1 -0.02574(15) 0.14080(13) 0.14955(15) 0.0384(4) Uani d 1 . .
    H H1 -0.0116 0.0650 0.1559 0.046 Uiso calc 1 . .
    C C2 -0.11433(16) 0.19026(13) 0.21703(15) 0.0396(4) Uani d 1 . .
    C C3 -0.13789(17) 0.30501(14) 0.21067(18) 0.0479(4) Uani d 1 . .
    H H3 -0.1979 0.3366 0.2601 0.057 Uiso calc 1 . .
    C C4 -0.07141(17) 0.36854(14) 0.13112(18) 0.0479(4) Uani d 1 . .
    H H4 -0.0867 0.4442 0.1242 0.058 Uiso calc 1 . .
    C C5 0.02062(16) 0.31952(12) 0.05933(16) 0.0397(4) Uani d 1 . .
    C C6 0.14059(15) 0.18113(12) -0.00409(15) 0.0369(4) Uani d 1 . .
    C C7 0.20276(17) 0.07630(13) 0.00131(16) 0.0423(4) Uani d 1 . .
    H H7 0.2746 0.0694 -0.0433 0.051 Uiso calc 1 . .
    C C8 0.17220(16) 0.28204(13) -0.05971(15) 0.0377(4) Uani d 1 . .
    C C9 0.27357(16) 0.30700(13) -0.14343(15) 0.0389(4) Uani d 1 . .
    C C10 0.33469(18) 0.40926(14) -0.12918(18) 0.0490(5) Uani d 1 . .
    H H10 0.3104 0.4595 -0.0668 0.059 Uiso calc 1 . .
    C C11 0.42963(19) 0.43593(15) -0.20600(19) 0.0547(5) Uani d 1 . .
    H H11 0.4698 0.5036 -0.1945 0.066 Uiso calc 1 . .
    C C12 0.46660(17) 0.36275(15) -0.30113(17) 0.0467(4) Uani d 1 . .
    C C13 0.40815(17) 0.26118(14) -0.31569(16) 0.0435(4) Uani d 1 . .
    H H13 0.4330 0.2111 -0.3779 0.052 Uiso calc 1 . .
    C C14 0.31262(17) 0.23437(13) -0.23732(16) 0.0422(4) Uani d 1 . .
    H H14 0.2738 0.1660 -0.2479 0.051 Uiso calc 1 . .
    C C15 0.5928(2) 0.32902(19) -0.4794(2) 0.0685(6) Uani d 1 . .
    H H15A 0.6582 0.3633 -0.5241 0.103 Uiso calc 1 . .
    H H15B 0.6204 0.2588 -0.4449 0.103 Uiso calc 1 . .
    H H15C 0.5228 0.3180 -0.5394 0.103 Uiso calc 1 . .
    N N1 -0.18828(14) 0.11943(13) 0.29732(14) 0.0482(4) Uani d 1 . .
    N N2 0.04176(12) 0.20585(10) 0.07215(12) 0.0356(3) Uani d 1 . .
    N N3 0.09779(14) 0.36523(11) -0.02137(14) 0.0438(4) Uani d 1 . .
    O O1 -0.17708(14) 0.01936(11) 0.28788(14) 0.0623(4) Uani d 1 . .
    O O2 -0.25834(15) 0.16393(13) 0.37021(15) 0.0741(5) Uani d 1 . .
    O O3 0.16791(13) -0.00450(9) 0.06039(13) 0.0548(4) Uani d 1 . .
    O O4 0.55866(13) 0.39871(12) -0.37535(13) 0.0631(4) Uani d 1 . .
loop_
    _atom_site_aniso_label
    _atom_site_aniso_U_11
    _atom_site_aniso_U_22
    _atom_site_aniso_U_33
    _atom_site_aniso_U_12
    _atom_site_aniso_U_13
    _atom_site_aniso_U_23
    C1 0.0429(9) 0.0298(7) 0.0421(9) -0.0019(7) -0.0011(8) 0.0014(7)
    C2 0.0425(10) 0.0377(8) 0.0385(9) -0.0045(7) 0.0019(8) -0.0010(7)
    C3 0.0515(11) 0.0395(9) 0.0532(11) 0.0025(8) 0.0086(9) -0.0072(8)
    C4 0.0546(11) 0.0304(8) 0.0594(11) 0.0055(8) 0.0083(9) -0.0021(8)
    C5 0.0467(10) 0.0270(7) 0.0448(9) 0.0014(7) -0.0011(8) 0.0011(7)
    C6 0.0396(9) 0.0325(8) 0.0385(8) -0.0008(7) 0.0011(7) -0.0006(7)
    C7 0.0463(10) 0.0350(8) 0.0456(10) 0.0034(7) 0.0036(8) 0.0010(7)
    C8 0.0432(9) 0.0326(8) 0.0370(8) 0.0001(7) -0.0026(7) 0.0012(6)
    C9 0.0436(9) 0.0351(8) 0.0378(9) -0.0004(7) -0.0009(7) 0.0040(7)
    C10 0.0588(12) 0.0380(9) 0.0506(10) -0.0050(8) 0.0070(9) -0.0049(8)
    C11 0.0641(13) 0.0406(9) 0.0603(12) -0.0170(9) 0.0103(10) -0.0053(8)
    C12 0.0479(10) 0.0484(10) 0.0441(10) -0.0087(8) 0.0035(8) 0.0026(8)
    C13 0.0490(11) 0.0428(9) 0.0386(9) -0.0031(8) 0.0015(8) -0.0022(7)
    C14 0.0504(11) 0.0342(8) 0.0418(9) -0.0074(7) -0.0004(8) 0.0010(7)
    C15 0.0619(14) 0.0834(16) 0.0622(13) -0.0196(12) 0.0228(11) -0.0136(11)
    N1 0.0485(9) 0.0496(9) 0.0465(8) -0.0048(7) 0.0042(7) 0.0000(7)
    N2 0.0399(8) 0.0277(6) 0.0388(7) 0.0004(5) -0.0002(6) 0.0000(5)
    N3 0.0514(9) 0.0316(7) 0.0487(8) 0.0017(6) 0.0044(7) 0.0039(6)
    O1 0.0686(10) 0.0432(7) 0.0765(10) -0.0044(6) 0.0153(8) 0.0124(7)
    O2 0.0803(11) 0.0707(10) 0.0752(10) -0.0053(8) 0.0386(9) -0.0078(8)
    O3 0.0638(9) 0.0343(6) 0.0676(8) 0.0080(6) 0.0155(7) 0.0104(6)
    O4 0.0654(9) 0.0664(9) 0.0593(8) -0.0241(7) 0.0201(7) -0.0072(7)
_geom_special_details
;
All e.s.d.'s (except the e.s.d. in the dihedral angle between two l.s. planes)
are estimated using the full covariance matrix. The cell e.s.d.'s are taken
into account individually in the estimation of e.s.d.'s in distances, angles
and torsion angles; correlations between e.s.d.'s in cell parameters are only
used when they are defined by crystal symmetry. An approximate (isotropic)
treatment of cell e.s.d.'s is used for estimating e.s.d.'s involving l.s.
planes.
;
loop_
    _geom_bond_atom_site_label_1
    _geom_bond_atom_site_label_2
    _geom_bond_site_symmetry_2
    _geom_bond_distance
    _geom_bond_publ_flag
    C1 C2 . 1.354(2) ?
    C1 N2 . 1.360(2) ?
    C1 H1 . 0.9300 ?
    C2 C3 . 1.409(2) ?
    C2 N1 . 1.459(2) ?
    C3 C4 . 1.357(2) ?
    C3 H3 . 0.9300 ?
    C4 C5 . 1.405(2) ?
    C4 H4 . 0.9300 ?
    C5 N3 . 1.330(2) ?
    C5 N2 . 1.3961(19) ?
    C6 N2 . 1.395(2) ?
    C6 C8 . 1.396(2) ?
    C6 C7 . 1.434(2) ?
    C7 O3 . 1.2197(19) ?
    C7 H7 . 0.9300 ?
    C8 N3 . 1.360(2) ?
    C8 C9 . 1.464(2) ?
    C9 C14 . 1.386(2) ?
    C9 C10 . 1.405(2) ?
    C10 C11 . 1.370(3) ?
    C10 H10 . 0.9300 ?
    C11 C12 . 1.392(3) ?
    C11 H11 . 0.9300 ?
    C12 O4 . 1.361(2) ?
    C12 C13 . 1.385(2) ?
    C13 C14 . 1.385(2) ?
    C13 H13 . 0.9300 ?
    C14 H14 . 0.9300 ?
    C15 O4 . 1.424(2) ?
    C15 H15A . 0.9600 ?
    C15 H15B . 0.9600 ?
    C15 H15C . 0.9600 ?
    N1 O1 . 1.2184(19) ?
    N1 O2 . 1.220(2) ?
loop_
    _geom_angle_atom_site_label_1
    _geom_angle_atom_site_label_2
    _geom_angle_atom_site_label_3
    _geom_angle_site_symmetry_1
    _geom_angle_site_symmetry_3
    _geom_angle
    _geom_angle_publ_flag
    C2 C1 N2 . . 117.71(14) ?
    C2 C1 H1 . . 121.1 ?
    N2 C1 H1 . . 121.1 ?
    C1 C2 C3 . . 122.79(16) ?
    C1 C2 N1 . . 117.32(15) ?
    C3 C2 N1 . . 119.88(16) ?
    C4 C3 C2 . . 118.83(16) ?
    C4 C3 H3 . . 120.6 ?
    C2 C3 H3 . . 120.6 ?
    C3 C4 C5 . . 119.67(16) ?
    C3 C4 H4 . . 120.2 ?
    C5 C4 H4 . . 120.2 ?
    N3 C5 N2 . . 111.14(14) ?
    N3 C5 C4 . . 129.99(15) ?
    N2 C5 C4 . . 118.85(15) ?
    N2 C6 C8 . . 104.88(13) ?
    N2 C6 C7 . . 122.83(14) ?
    C8 C6 C7 . . 131.31(16) ?
    O3 C7 C6 . . 124.53(17) ?
    O3 C7 H7 . . 117.7 ?
    C6 C7 H7 . . 117.7 ?
    N3 C8 C6 . . 111.25(15) ?
    N3 C8 C9 . . 119.68(14) ?
    C6 C8 C9 . . 128.98(15) ?
    C14 C9 C10 . . 117.84(16) ?
    C14 C9 C8 . . 123.12(15) ?
    C10 C9 C8 . . 119.04(15) ?
    C11 C10 C9 . . 120.81(17) ?
    C11 C10 H10 . . 119.6 ?
    C9 C10 H10 . . 119.6 ?
    C10 C11 C12 . . 120.65(17) ?
    C10 C11 H11 . . 119.7 ?
    C12 C11 H11 . . 119.7 ?
    O4 C12 C13 . . 124.62(17) ?
    O4 C12 C11 . . 116.07(16) ?
    C13 C12 C11 . . 119.30(17) ?
    C12 C13 C14 . . 119.81(16) ?
    C12 C13 H13 . . 120.1 ?
    C14 C13 H13 . . 120.1 ?
    C13 C14 C9 . . 121.56(15) ?
    C13 C14 H14 . . 119.2 ?
    C9 C14 H14 . . 119.2 ?
    O4 C15 H15A . . 109.5 ?
    O4 C15 H15B . . 109.5 ?
    H15A C15 H15B . . 109.5 ?
    O4 C15 H15C . . 109.5 ?
    H15A C15 H15C . . 109.5 ?
    H15B C15 H15C . . 109.5 ?
    O1 N1 O2 . . 123.60(16) ?
    O1 N1 C2 . . 118.41(15) ?
    O2 N1 C2 . . 118.00(15) ?
    C1 N2 C6 . . 131.33(13) ?
    C1 N2 C5 . . 122.11(14) ?
    C6 N2 C5 . . 106.55(13) ?
    C5 N3 C8 . . 106.16(13) ?
    C12 O4 C15 . . 117.45(15) ?
loop_
    _geom_hbond_atom_site_label_D
    _geom_hbond_atom_site_label_H
    _geom_hbond_atom_site_label_A
    _geom_hbond_site_symmetry_A
    _geom_hbond_distance_DH
    _geom_hbond_distance_HA
    _geom_hbond_distance_DA
    _geom_hbond_angle_DHA
    C4 H4 N3 3_565 0.93 2.53 3.412(2) 158.2
    C15 H15A O3 2_654 0.96 2.52 3.423(2) 157.7
    C14 H14 O1 3 0.93 2.50 3.425(2) 176.6
_shelx_hkl_file
;
   0   0  -2    1.75    0.07
   0   0  -2    1.64    0.07
   0   0  -2    1.69    0.07
   0   0  -2    1.70    0.07
   0   0   2    1.72    0.07
   0   0  -3   -0.02    0.02
   0   0  -3    0.02    0.02
   0   0   3    0.02    0.02
   0   0  -3   -0.01    0.02
   0   0  -3    0.01    0.02
   0   0  -4    5.84    0.21
   0   0   4    6.00    0.21
   0   0  -4    5.80    0.21
   0   0  -4    5.78    0.21
   0   0  -5    0.03    0.02
   0   0  -5   -0.06    0.03
   0   0  -5    0.06    0.03
   0   0  -6    3.64    0.14
   0   0  -6    3.60    0.23
   0   0  -6    3.72    0.15
   0   0  -6    3.62    0.15
   0   0  -7    0.01    0.07
   0   0  -7    0.01    0.03
   0   0  -7    0.06    0.10
   0   0  -7   -0.03    0.03
   0   0  -8    0.03    0.10
   0   0  -8    0.10    0.09
   0   0  -8    0.11    0.04
   0   0  -8    0.06    0.04
   0   0  -9    0.00    0.10
   0   0  -9    0.04    0.09
   0   0  -9    0.02    0.03
   0   0  -9    0.00    0.04
   0   0 -10    0.27    0.04
   0   0 -10    0.27    0.15
   0   0 -10    0.32    0.11
   0   0 -11   -0.02    0.15
   0   0 -11   -0.03    0.09
   0   0 -12    0.71    0.20
   0   0 -13    0.00    0.15
   0   0 -14    2.11    0.34
   0   0 -15    0.04    0.18
   0   1   0   -0.16    0.01
   0   1   0   -0.16    0.01
   0   1   0   -0.18    0.01
   0   1   0   -0.17    0.01
   0   1   0   -0.19    0.01
   0   1   0   -0.19    0.01
   0   1   0   -0.19    0.01
   0  -1   0   -0.16    0.01
   0  -1   0   -0.17    0.01
   0  -1   0   -0.18    0.01
   0  -1   0   -0.16    0.01
   0  -1   0   -0.18    0.01
   0  -1   0   -0.19    0.01
   0  -1   0   -0.18    0.01
   0   1   1    5.30    0.16
   0   1   1    5.25    0.18
   0   1   1    5.20    0.19
   0   1   1    5.22    0.18
   0   1  -1    4.06    0.17
   0   1  -1    4.43    0.17
   0   1  -1    4.65    0.17
   0   1  -1    4.81    0.17
   0   1   1    5.48    0.19
   0   1   1    5.50    0.18
   0   1   1    5.24    0.17
   0  -1   1    5.27    0.17
   0  -1   1    5.40    0.17
   0  -1  -1    4.47    0.16
   0  -1  -1    5.15    0.18
   0  -1  -1    4.71    0.18
   0  -1  -1    4.01    0.18
   0  -1  -1    4.05    0.17
   0  -1  -1    4.91    0.18
   0  -1   1    5.29    0.17
   0   1  -2   15.99    0.51
   0   1   2   16.57    0.55
   0   1  -2   15.34    0.51
   0   1  -2   15.70    0.51
   0   1   2   16.23    0.53
   0   1   2   16.05    0.54
   0   1   2   16.08    0.53
   0   1   2   15.98    0.54
   0  -1  -2   16.56    0.54
   0  -1  -2   15.18    0.55
   0  -1  -2   15.40    0.52
   0  -1   2   16.39    0.51
   0  -1  -2   15.65    0.54
   0  -1  -2   15.68    0.54
   0  -1  -2   15.48    0.54
   0  -1  -2   16.06    0.53
   0   1   3   57.15    1.88
   0   1   3   59.07    1.87
   0  -1  -3   59.43    1.88
   0  -1  -3   60.51    1.88
   0  -1  -3   55.98    1.91
   0  -1  -3   57.47    1.88
   0  -1  -3   57.25    1.87
   0  -1  -3   59.26    1.88
   0   1   4    1.49    0.09
   0  -1  -4    1.18    0.13
   0  -1  -4    1.48    0.09
   0  -1  -4    1.51    0.10
   0  -1  -4    1.28    0.09
   0  -1  -4    1.25    0.09
   0  -1  -4    1.36    0.09
   0   1   5    1.81    0.11
   0  -1  -5    1.92    0.12
   0  -1  -5    1.76    0.12
   0  -1  -5    2.02    0.11
   0  -1  -5    1.90    0.11
   0  -1  -5    1.96    0.18
   0  -1  -5    1.90    0.11
   0   1   6    2.19    0.12
   0  -1  -6    2.02    0.14
   0  -1  -6    2.14    0.12
   0  -1  -6    1.96    0.12
   0  -1  -6    2.08    0.13
   0  -1  -6    2.07    0.20
   0   1   7    1.58    0.10
   0  -1  -7    1.47    0.15
   0  -1  -7    1.75    0.12
   0  -1  -7    1.61    0.19
   0  -1  -7    1.67    0.11
   0  -1  -7    1.63    0.12
   0   1  -8    0.92    0.16
   0  -1  -8    0.95    0.10
   0  -1  -8    0.76    0.16
   0  -1  -8    1.00    0.10
   0  -1  -8    1.09    0.09
   0  -1  -8    1.19    0.14
   0   1  -9    0.32    0.13
   0   1  -9    0.37    0.11
   0  -1  -9    0.40    0.07
   0  -1  -9    0.30    0.10
   0  -1  -9    0.25    0.13
   0   1 -10    0.91    0.16
   0   1 -10    1.08    0.20
   0  -1 -10    0.84    0.14
   0  -1 -10    1.01    0.19
   0  -1 -10    0.80    0.10
   0   1 -11    0.49    0.16
   0   1 -11    0.50    0.16
   0  -1 -11    0.53    0.13
   0  -1 -11    0.53    0.08
   0  -1 -11    0.59    0.19
   0   1 -12    0.14    0.12
   0   1 -12    0.13    0.14
   0   1 -12    0.23    0.11
   0  -1 -12   -0.06    0.15
   0   1 -13    0.32    0.18
   0  -1 -13    0.58    0.21
   0   1 -14   -0.08    0.16
   0  -1 -14    0.14    0.18
   0   1 -15    0.20    0.17
   0   1 -15    0.06    0.19
   0  -1 -15    0.07    0.19
   0   2   0  117.57    3.70
   0   2   0  114.98    3.72
   0   2   0  116.35    3.71
   0   2   0  114.88    3.71
   0   2   0  111.99    3.70
   0   2   0  114.58    3.71
   0   2   0  117.08    3.70
   0  -2   0  116.18    3.71
   0  -2   0  117.27    3.70
   0  -2   0  119.05    3.70
   0  -2   0  115.76    3.71
   0  -2   0  116.75    3.71
   0  -2   0  113.38    3.70
   0  -2   0  122.64    3.72
   0   2  -1  227.45    7.07
   0   2  -1  220.98    7.06
   0   2   1  224.27    7.07
   0   2  -1  225.57    7.06
   0   2   1  232.60    7.08
   0   2   1  222.60    7.08
   0   2   1  227.65    7.11
   0   2   1  232.36    7.12
   0   2  -1  223.65    7.07
   0   2  -1  208.05    7.14
   0   2  -1  216.98    7.06
   0   2   1  217.87    7.07
   0   2   1  221.56    7.12
   0  -2  -1  215.82    7.08
   0  -2  -1  229.10    7.08
   0  -2  -1  216.95    7.07
   0  -2   1  205.57    7.08
   0  -2   1  209.49    7.10
   0  -2  -1  234.36    7.07
   0  -2   1  236.63    7.07
   0  -2  -1  230.81    7.08
   0  -2   1  230.93    7.06
   0  -2   1  218.74    7.09
   0  -2  -1  221.49    7.06
   0  -2   1  226.79    7.09
   0  -2  -1  215.46    7.07
   0   2  -2   -0.03    0.04
   0   2   2    0.01    0.05
   0   2   2    0.01    0.05
   0   2   2    0.02    0.03
   0   2   2    0.02    0.02
   0   2  -2    0.03    0.03
   0   2   2    0.04    0.05
   0   2   2    0.02    0.05
   0   2  -2   -0.04    0.03
   0   2  -2    0.02    0.03
   0   2   2   -0.02    0.05
   0  -2  -2    0.01    0.05
   0  -2   2   -0.02    0.00
   0  -2  -2    0.01    0.03
   0  -2   2   -0.02    0.04
   0  -2   2    0.00    0.03
   0  -2   2   -0.03    0.03
   0  -2  -2   -0.03    0.05
   0  -2  -2   -0.05    0.02
   0  -2  -2   -0.10    0.05
   0  -2  -2   -0.06    0.05
   0  -2  -2   -0.04    0.04
   0   2  -3    6.45    0.24
   0   2   3    6.65    0.28
   0   2   3    6.88    0.28
   0   2  -3    6.65    0.24
   0   2  -3    7.06    0.24
   0  -2  -3    7.10    0.25
   0  -2  -3    6.65    0.28
   0  -2  -3    6.70    0.29
   0  -2   3    6.86    0.22
   0  -2   3    6.68    0.24
   0  -2  -3    6.65    0.28
   0  -2   3    6.62    0.24
   0  -2  -3    6.45    0.28
   0  -2  -3    6.78    0.24
   0  -2   3    7.05    0.22
   0  -2  -3    6.77    0.28
   0   2  -4    0.73    0.05
   0   2  -4    0.78    0.05
   0   2   4    0.93    0.10
   0  -2  -4    0.87    0.09
   0  -2  -4    0.89    0.08
   0  -2  -4    1.05    0.10
   0  -2  -4    0.89    0.12
   0  -2  -4    0.90    0.07
   0  -2  -4    0.69    0.09
   0  -2  -4    0.88    0.10
   0   2   5    9.49    0.37
   0  -2  -5    9.49    0.36
   0  -2  -5    9.25    0.35
   0  -2  -5    9.25    0.41
   0  -2  -5    9.07    0.37
   0  -2  -5    9.47    0.37
   0  -2  -5    8.94    0.37
   0  -2  -5   10.38    0.38
   0   2   6   -0.01    0.05
   0  -2  -6    0.06    0.06
   0  -2  -6    0.05    0.05
   0  -2  -6    0.05    0.06
   0  -2  -6    0.10    0.06
   0  -2  -6   -0.01    0.08
   0   2   7    1.30    0.12
   0  -2  -7    1.46    0.13
   0  -2  -7    1.27    0.18
   0  -2  -7    1.67    0.14
   0  -2  -7    1.37    0.13
   0  -2  -7    1.23    0.12
   0   2   8    0.03    0.05
   0  -2  -8    0.23    0.08
   0  -2  -8    0.08    0.06
   0  -2  -8    0.16    0.07
   0  -2  -8    0.09    0.07
   0  -2  -8    0.02    0.11
   0  -2  -9    0.20    0.08
   0  -2  -9    0.18    0.07
   0  -2  -9    0.23    0.14
   0  -2  -9    0.17    0.08
   0   2 -10    0.79    0.17
   0   2 -10    0.28    0.13
   0  -2 -10    0.37    0.15
   0  -2 -10    0.64    0.10
   0  -2 -10    0.72    0.12
   0   2 -11    1.12    0.19
   0   2 -11    1.13    0.21
   0  -2 -11    0.97    0.22
   0  -2 -11    1.22    0.13
   0   2 -12    0.21    0.16
   0   2 -12   -0.01    0.12
   0   2 -12    0.11    0.13
   0  -2 -12    0.21    0.16
   0   2 -13    0.15    0.14
   0   2 -13   -0.01    0.14
   0   2 -13    0.12    0.15
   0  -2 -13    0.27    0.20
   0   2 -14    0.12    0.16
   0   2 -14    0.13    0.16
   0  -2 -14    0.09    0.17
   0   2 -15    0.22    0.19
   0   2 -15   -0.11    0.16
   0  -2 -15    0.24    0.21
   0   3   0    0.01    0.05
   0   3   0   -0.07    0.06
   0   3   0   -0.03    0.04
   0   3   0   -0.08    0.04
   0   3   0   -0.04    0.06
   0   3   0   -0.04    0.06
   0   3   0   -0.05    0.06
   0  -3   0    0.00    0.04
   0  -3   0   -0.09    0.06
   0  -3   0    0.02    0.06
   0  -3   0   -0.02    0.06
   0  -3   0   -0.10    0.04
   0  -3   0   -0.04    0.05
   0  -3   0    0.07    0.06
   0   3  -1   12.55    0.46
   0   3  -1   12.01    0.43
   0   3   1   13.29    0.47
   0   3   1   12.03    0.47
   0   3   1   11.74    0.47
   0   3   1   11.96    0.45
   0   3   1   12.27    0.46
   0   3  -1   12.25    0.46
   0   3   1   12.60    0.44
   0   3  -1   13.15    0.46
   0   3  -1   12.43    0.46
   0   3  -1   12.86    0.47
   0   3  -1   12.63    0.44
   0  -3  -1   12.58    0.45
   0  -3   1   12.96    0.44
   0  -3  -1   12.84    0.47
   0  -3  -1   12.21    0.47
   0  -3  -1   12.57    0.47
   0  -3   1   12.90    0.46
   0  -3  -1   12.48    0.47
   0  -3  -1   13.18    0.46
   0  -3   1   12.42    0.45
   0  -3   1   13.04    0.46
   0  -3   1   13.05    0.46
   0  -3  -1   12.59    0.44
   0  -3   1   12.65    0.44
   0   3  -2    2.16    0.12
   0   3  -2    2.24    0.13
   0   3   2    2.29    0.15
   0   3  -2    2.22    0.13
   0   3   2    2.28    0.10
   0   3   2    2.04    0.14
   0   3  -2    2.28    0.12
   0   3  -2    2.39    0.13
   0   3   2    2.15    0.11
   0  -3  -2    2.19    0.15
   0  -3  -2    1.99    0.15
   0  -3   2    2.38    0.11
   0  -3   2    2.28    0.12
   0  -3   2    2.28    0.12
   0  -3  -2    1.90    0.15
   0  -3  -2    2.34    0.14
   0  -3  -2    2.33    0.11
   0  -3   2    2.43    0.13
   0  -3   2    2.08    0.12
   0   3   3    0.35    0.08
   0   3   3    0.16    0.07
   0   3  -3    0.21    0.05
   0   3   3    0.14    0.03
   0   3  -3    0.18    0.05
   0   3  -3    0.17    0.05
   0   3  -3    0.12    0.05
   0   3   3    0.21    0.04
   0  -3   3    0.16    0.05
   0  -3  -3    0.24    0.05
   0  -3  -3    0.22    0.07
   0  -3  -3    0.19    0.03
   0  -3   3    0.24    0.05
   0  -3   3    0.16    0.05
   0  -3  -3    0.28    0.08
   0  -3  -3    0.18    0.07
   0  -3  -3    0.21    0.07
   0   3  -4    2.82    0.16
   0   3  -4    2.87    0.13
   0   3  -4    3.02    0.14
   0   3   4    3.17    0.18
   0   3   4    3.16    0.18
   0   3  -4    3.02    0.14
   0  -3  -4    2.78    0.19
   0  -3   4    3.16    0.11
   0  -3   4    3.17    0.11
   0  -3  -4    2.95    0.13
   0  -3  -4    3.25    0.15
   0  -3  -4    2.84    0.18
   0  -3  -4    3.16    0.18
   0  -3   4    3.10    0.14
   0  -3   4    3.11    0.13
   0  -3  -4    2.93    0.18
   0   3  -5   22.45    0.75
   0   3  -5   22.74    0.81
   0   3   5   22.98    0.82
   0   3  -5   22.76    0.75
   0  -3  -5   23.32    0.85
   0  -3  -5   22.54    0.76
   0  -3  -5   22.25    0.81
   0  -3  -5   22.39    0.82
   0  -3  -5   22.98    0.82
   0  -3   5   22.78    0.73
   0  -3  -5   22.74    0.77
   0   3   6   19.56    0.72
   0   3  -6   20.18    0.74
   0  -3  -6   20.56    0.73
   0  -3  -6   19.43    0.67
   0  -3  -6   18.75    0.72
   0  -3  -6   19.44    0.72
   0  -3  -6   19.32    0.77
   0   3   7    0.36    0.09
   0  -3  -7    0.50    0.10
   0  -3  -7    0.51    0.14
   0  -3  -7    0.46    0.07
   0  -3  -7    0.39    0.10
   0  -3  -7    0.46    0.10
   0   3   8    1.59    0.15
   0  -3  -8    1.73    0.14
   0  -3  -8    1.39    0.15
   0  -3  -8    1.09    0.19
   0  -3  -8    1.10    0.15
   0   3   9    1.99    0.15
   0  -3  -9    2.08    0.15
   0  -3  -9    2.05    0.18
   0  -3  -9    2.08    0.19
   0  -3  -9    2.26    0.26
   0   3 -10    0.11    0.11
   0  -3 -10   -0.07    0.12
   0  -3 -10    0.02    0.07
   0   3 -11    0.72    0.17
   0   3 -11    0.61    0.18
   0   3 -11    0.71    0.18
   0   3 -11    0.60    0.17
   0  -3 -11    0.63    0.20
   0  -3 -11    0.82    0.13
   0   3 -12    0.72    0.19
   0   3 -12    0.67    0.18
   0   3 -12    0.70    0.20
   0   3 -12    0.55    0.18
   0  -3 -12    0.50    0.11
   0  -3 -12    0.29    0.17
   0   3 -13    0.04    0.14
   0   3 -13   -0.07    0.14
   0   3 -13    0.32    0.16
   0   3 -13    0.26    0.16
   0  -3 -13    0.29    0.20
   0   3 -14    0.06    0.15
   0   3 -14   -0.23    0.13
   0  -3 -14   -0.06    0.18
   0  -3 -15    0.02    0.18
   0   4   0   20.48    0.74
   0   4   0   19.92    0.74
   0   4   0   21.26    0.71
   0   4   0   20.74    0.72
   0  -4   0   20.12    0.74
   0  -4   0   20.84    0.74
   0  -4   0   20.99    0.71
   0  -4   0   20.64    0.71
   0   4  -1    1.60    0.13
   0   4  -1    1.55    0.13
   0   4   1    1.76    0.15
   0   4  -1    1.52    0.14
   0   4   1    1.49    0.15
   0   4   1    1.52    0.13
   0   4  -1    1.48    0.10
   0   4  -1    1.40    0.10
   0   4   1    1.47    0.11
   0   4  -1    1.41    0.13
   0  -4  -1    1.41    0.11
   0  -4   1    1.61    0.10
   0  -4   1    1.45    0.13
   0  -4   1    1.69    0.13
   0  -4  -1    1.57    0.14
   0  -4   1    1.60    0.10
   0  -4  -1    1.39    0.14
   0   4   2    2.77    0.18
   0   4  -2    2.93    0.17
   0   4  -2    2.86    0.17
   0   4   2    2.96    0.13
   0   4   2    3.00    0.14
   0   4   2    3.03    0.19
   0   4  -2    3.23    0.17
   0   4  -2    2.83    0.14
   0   4  -2    3.14    0.16
   0   4  -2    2.99    0.19
   0  -4   2    2.95    0.15
   0  -4   2    2.86    0.16
   0  -4   2    2.93    0.16
   0  -4  -2    3.04    0.19
   0  -4  -2    2.93    0.17
   0  -4  -2    2.74    0.19
   0  -4   2    3.02    0.14
   0  -4  -2    2.93    0.14
   0   4  -3   16.13    0.60
   0   4   3   16.53    0.64
   0   4  -3   16.59    0.59
   0   4  -3   16.35    0.60
   0   4   3   16.80    0.56
   0   4   3   16.96    0.63
   0   4   3   16.37    0.57
   0   4  -3   16.97    0.60
   0  -4   3   17.50    0.60
   0  -4  -3   17.07    0.58
   0  -4  -3   16.92    0.63
   0  -4   3   16.80    0.59
   0  -4  -3   16.86    0.63
   0  -4   3   16.82    0.59
   0  -4   3   16.50    0.58
   0  -4  -3   16.42    0.64
   0   4   4   12.62    0.43
   0   4   4   12.44    0.51
   0   4  -4   12.46    0.46
   0   4   4   11.87    0.50
   0   4  -4   12.34    0.46
   0   4   4   12.74    0.45
   0   4  -4   12.68    0.48
   0   4  -4   12.74    0.46
   0  -4  -4   12.65    0.51
   0  -4   4   12.47    0.45
   0  -4  -4   12.86    0.43
   0  -4  -4   13.29    0.45
   0  -4  -4   11.95    0.51
   0  -4   4   13.51    0.46
   0  -4  -4   12.45    0.51
   0   4   5    0.09    0.07
   0   4  -5    0.24    0.05
   0   4  -5    0.09    0.05
   0   4  -5    0.19    0.05
   0   4  -5    0.14    0.07
   0   4   5    0.34    0.09
   0  -4  -5    0.16    0.09
   0  -4   5    0.26    0.03
   0  -4  -5    0.29    0.09
   0  -4  -5    0.18    0.08
   0  -4  -5    0.19    0.04
   0  -4  -5    0.30    0.06
   0  -4   5    0.23    0.05
   0   4  -6   18.46    0.70
   0   4  -6   17.78    0.63
   0   4   6   17.91    0.71
   0   4  -6   18.40    0.63
   0  -4   6   18.40    0.60
   0  -4  -6   17.00    0.70
   0  -4  -6   17.58    0.74
   0  -4  -6   20.38    0.67
   0  -4  -6   18.87    0.71
   0  -4  -6   18.54    0.71
   0  -4  -6   18.66    0.62
   0   4   7    0.87    0.13
   0   4  -7    0.85    0.14
   0  -4  -7    0.78    0.08
   0  -4  -7    0.75    0.13
   0  -4  -7    0.97    0.14
   0  -4  -7    0.76    0.17
   0  -4  -7    0.68    0.12
   0   4   8    8.40    0.39
   0   4  -8    7.45    0.40
   0  -4  -8    7.93    0.40
   0  -4  -8    8.88    0.47
   0  -4  -8    8.87    0.40
   0  -4  -8    8.32    0.32
   0   4  -9    0.11    0.11
   0   4   9    0.12    0.08
   0  -4  -9    0.18    0.10
   0  -4  -9    0.22    0.09
   0  -4  -9    0.09    0.12
   0   4 -10    0.57    0.16
   0   4 -10    0.85    0.19
   0  -4 -10    0.92    0.15
   0  -4 -10    0.84    0.21
   0   4 -11    0.50    0.17
   0   4 -11    0.28    0.15
   0   4 -11    0.27    0.14
   0  -4 -11    0.54    0.19
   0  -4 -11    0.27    0.11
   0   4 -12    0.66    0.19
   0   4 -12    0.33    0.14
   0   4 -12    0.54    0.18
   0   4 -12    0.44    0.17
   0  -4 -12    0.44    0.12
   0  -4 -12    0.52    0.21
   0   4 -13    0.05    0.14
   0   4 -13   -0.29    0.13
   0   4 -13    0.01    0.13
   0   4 -13    0.04    0.15
   0  -4 -13    0.10    0.19
   0   4 -14   -0.15    0.24
   0  -4 -14   -0.07    0.17
   0   5   0    0.05    0.07
   0   5   0   -0.01    0.06
   0   5   0   -0.07    0.06
   0   5   0    0.02    0.05
   0  -5   0   -0.01    0.07
   0  -5   0   -0.04    0.07
   0  -5   0   -0.04    0.05
   0   5   1    2.72    0.15
   0   5  -1    2.28    0.17
   0   5   1    2.13    0.19
   0   5  -1    2.36    0.17
   0   5  -1    2.19    0.13
   0   5   1    2.35    0.18
   0   5  -1    2.31    0.16
   0   5   1    2.17    0.16
   0  -5  -1    2.44    0.20
   0  -5  -1    2.44    0.19
   0  -5   1    2.48    0.14
   0  -5  -1    2.30    0.15
   0  -5   1    2.46    0.17
   0  -5   1    2.53    0.15
   0  -5   1    2.94    0.19
   0   5  -2    4.52    0.21
   0   5  -2    4.55    0.24
   0   5   2    5.03    0.21
   0   5   2    5.02    0.27
   0   5  -2    4.95    0.25
   0   5   2    4.57    0.27
   0   5   2    5.05    0.22
   0   5  -2    5.04    0.24
   0   5  -2    4.79    0.26
   0  -5  -2    5.14    0.28
   0  -5   2    4.60    0.24
   0  -5   2    4.87    0.23
   0  -5  -2    5.31    0.24
   0  -5  -2    4.60    0.27
   0  -5   2    5.43    0.23
   0  -5   2    5.08    0.25
   0  -5  -2    4.84    0.25
   0   5  -3   10.07    0.41
   0   5   3   10.60    0.36
   0   5  -3    9.96    0.44
   0   5  -3   10.03    0.41
   0   5  -3   10.32    0.39
   0   5   3   10.41    0.45
   0   5  -3   10.06    0.41
   0   5   3   10.38    0.38
   0   5   3    9.76    0.43
   0  -5   3    9.91    0.40
   0  -5  -3   10.50    0.38
   0  -5   3    9.55    0.39
   0  -5  -3    9.41    0.42
   0  -5  -3   10.51    0.45
   0  -5  -3    9.42    0.44
   0   5  -4    1.64    0.13
   0   5  -4    1.59    0.12
   0   5   4    1.51    0.08
   0   5   4    1.30    0.16
   0   5  -4    1.62    0.18
   0   5   4    1.47    0.10
   0   5   4    1.65    0.18
   0   5  -4    1.58    0.14
   0   5  -4    1.31    0.13
   0  -5  -4    1.47    0.17
   0  -5   4    1.41    0.11
   0  -5   4    1.52    0.13
   0  -5  -4    1.56    0.17
   0  -5  -4    1.42    0.17
   0  -5  -4    1.45    0.10
   0   5   5    1.01    0.15
   0   5  -5    1.03    0.11
   0   5  -5    1.20    0.13
   0   5  -5    0.85    0.15
   0   5   5    1.11    0.07
   0   5   5    0.86    0.14
   0   5  -5    1.02    0.11
   0   5  -5    1.12    0.11
   0  -5   5    1.10    0.09
   0  -5  -5    1.36    0.11
   0  -5  -5    0.92    0.14
   0  -5   5    1.09    0.10
   0  -5  -5    1.02    0.16
   0  -5  -5    1.16    0.17
   0   5  -6    2.40    0.14
   0   5  -6    2.46    0.15
   0   5  -6    2.47    0.15
   0   5  -6    2.31    0.20
   0   5   6    2.42    0.22
   0  -5  -6    2.36    0.11
   0  -5  -6    2.65    0.16
   0  -5   6    2.18    0.13
   0  -5  -6    2.29    0.22
   0  -5  -6    2.46    0.23
   0  -5  -6    2.59    0.26
   0   5  -7    0.96    0.15
   0   5   7    1.40    0.18
   0   5  -7    1.19    0.19
   0  -5  -7    1.08    0.17
   0  -5  -7    1.12    0.19
   0  -5  -7    1.06    0.07
   0  -5  -7    1.22    0.17
   0   5   8    0.34    0.10
   0   5  -8    0.59    0.16
   0   5  -8    0.26    0.11
   0  -5  -8    0.37    0.12
   0  -5  -8    0.47    0.13
   0  -5  -8    0.27    0.12
   0   5  -9    0.13    0.10
   0   5   9    0.11    0.09
   0   5  -9    0.16    0.13
   0  -5  -9    0.12    0.10
   0  -5  -9    0.39    0.17
   0  -5  -9    0.14    0.11
   0   5 -10   -0.04    0.13
   0   5 -10    0.06    0.11
   0   5  10    0.11    0.09
   0  -5 -10    0.05    0.14
   0  -5 -10    0.19    0.12
   0  -5 -10    0.14    0.10
   0   5 -11    0.33    0.14
   0   5 -11    0.28    0.16
   0  -5 -11    0.37    0.14
   0  -5 -11    0.53    0.20
   0   5 -12    0.83    0.19
   0   5 -12    1.11    0.22
   0   5 -12    1.18    0.24
   0   5 -12    0.88    0.22
   0  -5 -12    0.86    0.24
   0  -5 -12    0.61    0.16
   0   5 -13   -0.04    0.13
   0   5 -13   -0.11    0.16
   0   5 -13    0.30    0.26
   0   5 -13    0.09    0.16
   0  -5 -13    0.35    0.22
   0  -5 -13    0.09    0.10
   0   5 -14    0.02    0.16
   0   5 -14   -0.15    0.15
   0  -5 -14    0.17    0.20
   0   6   0   30.29    1.06
   0   6   0   28.90    1.07
   0   6   0   29.64    1.03
   0   6   0   29.59    1.02
   0  -6   0   29.02    1.06
   0  -6   0   29.14    1.02
   0  -6   0   29.86    1.06
   0   6   1    0.12    0.07
   0   6   1   -0.03    0.08
   0   6   1    0.16    0.08
   0   6  -1    0.07    0.06
   0   6  -1    0.04    0.08
   0   6   1   -0.04    0.07
   0   6  -1   -0.07    0.07
   0   6  -1    0.11    0.08
   0  -6  -1   -0.02    0.08
   0  -6   1    0.10    0.08
   0  -6  -1    0.20    0.09
   0  -6  -1    0.10    0.06
   0  -6   1    0.03    0.05
   0  -6   1    0.15    0.08
   0   6  -2    4.90    0.26
   0   6   2    4.37    0.27
   0   6   2    4.34    0.22
   0   6   2    4.44    0.26
   0   6  -2    4.72    0.26
   0   6  -2    4.18    0.21
   0   6  -2    4.21    0.25
   0  -6  -2    4.54    0.27
   0  -6   2    4.25    0.22
   0  -6   2    3.96    0.23
   0  -6   2    4.10    0.25
   0  -6  -2    4.81    0.28
   0  -6  -2    4.33    0.24
   0   6  -3    2.03    0.14
   0   6  -3    1.97    0.16
   0   6   3    2.06    0.21
   0   6   3    2.15    0.21
   0   6   3    2.31    0.14
   0   6  -3    1.83    0.17
   0   6  -3    2.15    0.17
   0   6   3    2.31    0.12
   0   6  -3    1.97    0.20
   0  -6   3    2.12    0.17
   0  -6  -3    1.77    0.20
   0  -6   3    2.11    0.16
   0  -6  -3    2.36    0.18
   0  -6  -3    2.14    0.21
   0   6  -4    1.41    0.14
   0   6   4    1.24    0.08
   0   6   4    1.35    0.11
   0   6   4    1.43    0.18
   0   6  -4    1.14    0.16
   0   6   4    1.40    0.17
   0   6  -4    1.25    0.14
   0   6  -4    1.09    0.13
   0   6  -4    1.19    0.12
   0  -6  -4    1.05    0.16
   0  -6  -4    1.08    0.16
   0  -6   4    1.10    0.13
   0  -6   4    1.34    0.13
   0  -6  -4    0.87    0.16
   0   6   5    0.04    0.10
   0   6  -5    0.11    0.07
   0   6  -5    0.12    0.07
   0   6   5    0.02    0.10
   0   6  -5    0.13    0.07
   0   6  -5    0.03    0.10
   0   6   5    0.11    0.04
   0   6   5    0.10    0.05
   0   6  -5    0.12    0.07
   0  -6  -5    0.19    0.11
   0  -6   5    0.00    0.02
   0  -6  -5    0.10    0.09
   0  -6  -5    0.14    0.10
   0  -6   5    0.09    0.06
   0   6  -6    0.05    0.07
   0   6  -6    0.06    0.06
   0   6   6   -0.06    0.09
   0   6  -6    0.00    0.05
   0   6  -6    0.04    0.07
   0   6  -6    0.11    0.12
   0  -6   6   -0.03    0.03
   0  -6  -6   -0.06    0.09
   0  -6   6   -0.01    0.05
   0  -6  -6    0.05    0.10
   0  -6  -6    0.11    0.10
   0   6   7    0.07    0.10
   0   6  -7    0.05    0.13
   0   6  -7    0.22    0.10
   0  -6  -7   -0.08    0.09
   0  -6  -7    0.05    0.10
   0  -6   7    0.19    0.05
   0  -6  -7   -0.12    0.10
   0   6  -8    0.22    0.13
   0   6  -8    0.25    0.11
   0   6   8    0.40    0.12
   0  -6  -8    0.22    0.12
   0  -6  -8    0.30    0.13
   0  -6  -8    0.25    0.14
   0   6  -9    0.37    0.15
   0   6  -9    0.58    0.13
   0   6   9    0.35    0.12
   0  -6  -9    0.57    0.17
   0  -6  -9    0.27    0.13
   0  -6  -9    0.42    0.14
   0   6 -10    0.17    0.14
   0   6  10    0.11    0.10
   0   6 -10    0.13    0.10
   0  -6 -10    0.33    0.17
   0  -6 -10    0.49    0.15
   0  -6 -10    0.23    0.13
   0   6 -11    0.73    0.22
   0   6 -11    0.74    0.17
   0  -6 -11    0.63    0.21
   0  -6 -11    0.68    0.18
   0   6 -12    0.02    0.17
   0   6 -12    0.25    0.14
   0   6 -12    0.17    0.16
   0  -6 -12    0.07    0.12
   0  -6 -12   -0.04    0.15
   0   6 -13    0.22    0.17
   0   6 -13    0.18    0.18
   0  -6 -13   -0.01    0.11
   0  -6 -13   -0.08    0.18
   0   6 -14   -0.01    0.17
   0   6 -14    0.17    0.18
   0  -6 -14    0.19    0.21
   0   7   0   -0.01    0.06
   0   7   0    0.05    0.09
   0   7   0    0.06    0.08
   0   7   0   -0.23    0.06
   0  -7   0   -0.11    0.07
   0  -7   0   -0.02    0.06
   0  -7   0    0.04    0.09
   0   7   1    0.45    0.10
   0   7  -1    0.49    0.12
   0   7  -1    0.66    0.12
   0   7  -1    0.51    0.09
   0   7   1    0.52    0.13
   0   7   1    0.62    0.11
   0   7  -1    0.76    0.14
   0   7   1    0.87    0.15
   0  -7   1    0.61    0.10
   0  -7   1    0.73    0.13
   0  -7   1    0.51    0.11
   0  -7  -1    0.65    0.13
   0  -7  -1    0.43    0.13
   0  -7  -1    0.52    0.10
   0   7  -2    2.59    0.23
   0   7   2    1.97    0.21
   0   7   2    2.31    0.16
   0   7  -2    2.37    0.15
   0   7  -2    1.97    0.19
   0   7  -2    2.06    0.20
   0   7   2    2.24    0.22
   0  -7  -2    2.25    0.22
   0  -7  -2    2.16    0.23
   0  -7   2    2.03    0.20
   0  -7   2    2.48    0.21
   0  -7   2    2.15    0.16
   0  -7  -2    2.22    0.20
   0   7   3    2.12    0.22
   0   7  -3    1.84    0.19
   0   7  -3    1.75    0.19
   0   7  -3    2.06    0.15
   0   7   3    1.85    0.14
   0   7  -3    1.57    0.19
   0   7   3    1.76    0.20
   0  -7  -3    1.64    0.18
   0  -7   3    1.94    0.19
   0  -7  -3    1.88    0.21
   0  -7   3    2.08    0.18
   0  -7  -3    1.67    0.21
   0   7   4    1.72    0.22
   0   7  -4    2.25    0.16
   0   7  -4    2.14    0.24
   0   7  -4    2.27    0.20
   0   7   4    2.15    0.15
   0   7  -4    2.15    0.20
   0   7   4    2.37    0.13
   0   7   4    1.94    0.22
   0   7  -4    2.51    0.23
   0  -7  -4    2.38    0.24
   0  -7  -4    1.75    0.23
   0  -7   4    2.08    0.17
   0  -7   4    2.41    0.18
   0  -7  -4    2.24    0.22
   0   7  -5    0.71    0.16
   0   7  -5    0.87    0.13
   0   7  -5    0.82    0.13
   0   7   5    0.87    0.17
   0   7   5    0.64    0.09
   0   7   5    0.90    0.07
   0   7  -5    0.91    0.12
   0   7  -5    0.92    0.13
   0   7   5    0.88    0.17
   0  -7  -5    0.82    0.16
   0  -7  -5    0.59    0.15
   0  -7   5    0.69    0.11
   0  -7   5    0.86    0.10
   0  -7  -5    0.69    0.15
   0   7  -6    6.25    0.32
   0   7  -6    6.35    0.40
   0   7   6    6.06    0.37
   0   7  -6    6.46    0.32
   0   7  -6    6.53    0.31
   0  -7  -6    6.37    0.38
   0  -7   6    6.56    0.27
   0  -7   6    6.17    0.30
   0  -7  -6    5.88    0.37
   0  -7  -6    6.43    0.39
   0   7  -7    0.31    0.10
   0   7   7    0.24    0.12
   0   7  -7    0.34    0.15
   0   7  -7    0.52    0.09
   0  -7  -7    0.33    0.14
   0  -7  -7    0.47    0.15
   0  -7  -7    0.25    0.14
   0  -7   7    0.33    0.07
   0   7  -8    0.63    0.19
   0   7   8    0.77    0.17
   0   7  -8    1.02    0.16
   0  -7  -8    1.04    0.21
   0  -7  -8    0.57    0.16
   0  -7  -8    1.02    0.19
   0   7  -9    1.50    0.25
   0   7  -9    2.33    0.24
   0   7   9    1.79    0.23
   0  -7  -9    2.26    0.27
   0  -7  -9    1.87    0.28
   0  -7  -9    1.93    0.26
   0   7  10   -0.06    0.09
   0   7 -10   -0.22    0.13
   0   7 -10   -0.02    0.10
   0  -7 -10    0.00    0.12
   0  -7 -10   -0.09    0.11
   0  -7 -10    0.08    0.15
   0   7 -11    0.27    0.17
   0  -7 -11    0.21    0.16
   0  -7 -11    0.05    0.13
   0   7 -12    0.12    0.17
   0  -7 -12   -0.02    0.18
   0  -7 -12    0.02    0.14
   0   7 -13   -0.01    0.17
   0   7 -13    0.21    0.18
   0  -7 -13    0.05    0.20
   0  -7 -13    0.11    0.14
   0   7 -14   -0.11    0.16
   0   7 -14    0.14    0.18
   0  -7 -14    0.33    0.22
   0   8   0   -0.01    0.10
   0   8   0   -0.08    0.09
   0   8   0    0.09    0.08
   0   8   0   -0.01    0.07
   0  -8   0   -0.05    0.06
   0  -8   0    0.07    0.10
   0  -8   0   -0.04    0.09
   0   8  -1    0.08    0.09
   0   8  -1   -0.05    0.09
   0   8   1    0.09    0.10
   0   8  -1    0.11    0.07
   0   8   1    0.00    0.08
   0   8  -1   -0.03    0.09
   0   8   1    0.01    0.10
   0  -8  -1    0.09    0.10
   0  -8  -1    0.13    0.08
   0  -8   1   -0.06    0.06
   0  -8   1    0.09    0.10
   0  -8   1   -0.03    0.08
   0  -8  -1    0.12    0.11
   0   8  -2    3.55    0.25
   0   8   2    3.75    0.28
   0   8  -2    3.37    0.26
   0   8  -2    3.24    0.20
   0   8  -2    3.25    0.25
   0   8   2    3.54    0.22
   0   8   2    3.71    0.28
   0  -8  -2    3.26    0.30
   0  -8  -2    3.45    0.23
   0  -8   2    3.64    0.25
   0  -8  -2    3.39    0.26
   0  -8   2    3.00    0.27
   0  -8   2    3.34    0.21
   0   8  -3    9.47    0.46
   0   8   3   10.13    0.49
   0   8  -3    9.58    0.46
   0   8   3    9.78    0.50
   0   8   3    9.76    0.41
   0   8  -3    9.10    0.40
   0   8  -3    9.81    0.48
   0  -8  -3    9.08    0.48
   0  -8   3    9.69    0.45
   0  -8   3    9.05    0.43
   0  -8  -3    9.42    0.45
   0  -8   3    9.64    0.42
   0  -8  -3    9.14    0.50
   0   8   4    0.86    0.12
   0   8   4    0.41    0.14
   0   8  -4    0.79    0.12
   0   8  -4    0.68    0.14
   0   8  -4    0.59    0.17
   0   8  -4    0.62    0.14
   0   8   4    0.41    0.15
   0  -8   4    0.52    0.12
   0  -8  -4    0.35    0.14
   0  -8   4    0.61    0.12
   0  -8  -4    0.60    0.16
   0  -8  -4    0.54    0.13
   0   8  -5    0.04    0.08
   0   8   5    0.16    0.12
   0   8   5    0.04    0.10
   0   8  -5    0.14    0.13
   0   8  -5    0.03    0.09
   0   8   5    0.10    0.06
   0   8  -5    0.02    0.09
   0  -8  -5   -0.01    0.12
   0  -8   5    0.03    0.06
   0  -8  -5    0.31    0.14
   0  -8  -5    0.04    0.11
   0  -8   5   -0.14    0.07
   0   8   6   -0.01    0.11
   0   8  -6    0.14    0.09
   0   8  -6   -0.03    0.08
   0   8  -6   -0.15    0.11
   0   8  -6    0.04    0.07
   0   8   6    0.05    0.05
   0  -8  -6   -0.02    0.11
   0  -8   6   -0.08    0.06
   0  -8  -6   -0.14    0.12
   0  -8  -6   -0.11    0.11
   0   8  -7    0.11    0.07
   0   8  -7   -0.15    0.07
   0   8   7   -0.03    0.10
   0   8  -7    0.08    0.14
   0  -8   7   -0.01    0.05
   0  -8  -7   -0.07    0.11
   0  -8  -7    0.05    0.14
   0  -8  -7    0.12    0.13
   0   8   8   -0.01    0.11
   0   8  -8    0.22    0.10
   0   8  -8    0.07    0.15
   0  -8  -8    0.20    0.16
   0  -8  -8    0.07    0.13
   0  -8  -8    0.14    0.14
   0   8  -9    0.32    0.13
   0   8  -9    0.32    0.16
   0   8   9    0.40    0.15
   0  -8  -9    0.03    0.14
   0  -8  -9    0.44    0.18
   0  -8  -9    0.17    0.13
   0   8 -10    0.03    0.15
   0   8  10    0.00    0.10
   0  -8 -10    0.03    0.15
   0  -8 -10    0.00    0.12
   0  -8 -10   -0.17    0.14
   0   8 -11    0.17    0.16
   0  -8 -11    0.24    0.17
   0  -8 -11    0.34    0.18
   0   8 -12   -0.03    0.18
   0  -8 -12    0.24    0.22
   0  -8 -12    0.16    0.17
   0   8 -13    0.04    0.17
   0   8 -13   -0.02    0.16
   0  -8 -13   -0.05    0.18
   0  -8 -13   -0.07    0.14
   0   9   0   -0.05    0.11
   0   9   0   -0.09    0.09
   0   9   0    0.10    0.10
   0   9   0    0.00    0.08
   0  -9   0   -0.02    0.11
   0  -9   0    0.12    0.12
   0  -9   0   -0.17    0.06
   0   9  -1    0.29    0.14
   0   9  -1    0.44    0.11
   0   9   1    0.51    0.13
   0   9   1    0.26    0.14
   0   9  -1    0.33    0.13
   0   9   1    0.43    0.15
   0   9  -1    0.68    0.16
   0  -9  -1    0.09    0.12
   0  -9  -1    0.21    0.14
   0  -9   1    0.64    0.12
   0  -9  -1    0.21    0.10
   0  -9   1    0.30    0.13
   0  -9   1    0.21    0.13
   0   9  -2    0.24    0.09
   0   9   2    0.21    0.13
   0   9   2    0.45    0.15
   0   9   2    0.20    0.10
   0   9  -2    0.39    0.13
   0   9  -2    0.12    0.11
   0   9  -2    0.22    0.13
   0  -9   2    0.21    0.11
   0  -9  -2   -0.03    0.14
   0  -9  -2    0.18    0.11
   0  -9   2    0.05    0.12
   0  -9  -2    0.36    0.14
   0  -9   2    0.27    0.09
   0   9   3    1.66    0.17
   0   9   3    1.25    0.21
   0   9  -3    1.47    0.16
   0   9  -3    1.71    0.22
   0   9   3    1.50    0.23
   0   9  -3    1.50    0.22
   0   9  -3    1.11    0.18
   0  -9  -3    1.72    0.24
   0  -9  -3    1.06    0.20
   0  -9   3    1.67    0.18
   0  -9   3    1.67    0.20
   0  -9   3    1.74    0.20
   0  -9  -3    1.48    0.20
   0   9   4    2.36    0.28
   0   9   4    2.60    0.19
   0   9  -4    2.73    0.27
   0   9  -4    2.77    0.19
   0   9  -4    2.44    0.26
   0   9  -4    3.27    0.31
   0   9   4    2.84    0.30
   0  -9  -4    2.57    0.26
   0  -9  -4    2.24    0.29
   0  -9   4    2.49    0.23
   0  -9  -4    2.23    0.27
   0  -9   4    2.06    0.22
   0   9   5    2.82    0.18
   0   9   5    3.01    0.30
   0   9   5    2.38    0.29
   0   9  -5    3.07    0.24
   0   9  -5    3.01    0.20
   0   9  -5    2.61    0.26
   0   9  -5    2.84    0.30
   0  -9  -5    2.26    0.26
   0  -9   5    2.94    0.23
   0  -9  -5    3.08    0.33
   0  -9  -5    3.07    0.33
   0  -9   5    2.85    0.21
   0   9  -6    7.64    0.41
   0   9  -6    7.64    0.40
   0   9   6    8.09    0.34
   0   9   6    7.88    0.49
   0   9  -6    8.14    0.38
   0   9  -6    8.40    0.50
   0  -9  -6    8.20    0.49
   0  -9   6    7.69    0.39
   0  -9  -6    7.76    0.46
   0  -9  -6    8.24    0.49
   0   9  -7    1.12    0.16
   0   9  -7    0.85    0.14
   0   9   7    0.72    0.19
   0   9  -7    0.95    0.22
   0  -9  -7    0.45    0.16
   0  -9  -7    0.80    0.20
   0  -9  -7    1.08    0.22
   0  -9   7    0.94    0.13
   0   9   8    1.68    0.26
   0   9  -8    2.63    0.24
   0   9  -8    1.57    0.27
   0  -9  -8    2.27    0.30
   0  -9  -8    1.84    0.28
   0  -9  -8    1.33    0.25
   0   9   9    0.67    0.19
   0   9  -9    0.33    0.20
   0  -9  -9    0.58    0.20
   0  -9  -9    0.62    0.20
   0  -9  -9    0.41    0.19
   0   9  10    0.26    0.15
   0   9 -10    0.10    0.17
   0  -9 -10    0.28    0.17
   0  -9 -10   -0.04    0.14
   0  -9 -10    0.27    0.18
   0   9 -11    0.12    0.19
   0  -9 -11    0.01    0.17
   0  -9 -11   -0.05    0.14
   0   9 -12    0.02    0.19
   0  -9 -12    0.17    0.19
   0  -9 -12    0.14    0.17
   0   9 -13    0.14    0.20
   0   9 -13    0.03    0.17
   0  -9 -13    0.02    0.16
   0  -9 -13    0.06    0.20
   0  10   0    4.43    0.29
   0  10   0    3.41    0.33
   0  10   0    3.97    0.33
   0  10   0    4.37    0.28
   0 -10   0    4.35    0.34
   0 -10   0    4.70    0.28
   0 -10   0    3.99    0.32
   0  10   1    0.71    0.17
   0  10   1    0.17    0.11
   0  10  -1    0.40    0.15
   0  10  -1    0.27    0.11
   0  10   1    0.20    0.15
   0  10  -1    0.37    0.13
   0  10  -1    0.43    0.15
   0 -10   1    0.57    0.12
   0 -10   1    0.30    0.14
   0 -10   1    0.39    0.14
   0 -10  -1    0.44    0.12
   0 -10  -1    0.37    0.16
   0 -10  -1    0.40    0.15
   0  10   2    0.96    0.21
   0  10  -2    1.07    0.15
   0  10  -2    1.18    0.20
   0  10  -2    1.25    0.22
   0  10   2    1.46    0.19
   0  10   2    1.28    0.22
   0  10  -2    1.39    0.22
   0 -10  -2    1.35    0.22
   0 -10   2    1.13    0.19
   0 -10  -2    1.28    0.19
   0 -10   2    1.33    0.21
   0 -10   2    1.00    0.15
   0 -10  -2    1.24    0.22
   0  10  -3   -0.05    0.11
   0  10   3   -0.09    0.08
   0  10  -3   -0.09    0.07
   0  10  -3    0.04    0.12
   0  10   3   -0.11    0.07
   0  10   3    0.00    0.12
   0  10  -3    0.04    0.11
   0 -10  -3    0.13    0.14
   0 -10  -3    0.01    0.13
   0 -10   3    0.14    0.10
   0 -10  -3    0.06    0.10
   0 -10   3   -0.07    0.11
   0 -10   3    0.05    0.08
   0  10   4    0.06    0.14
   0  10   4    0.23    0.09
   0  10  -4    0.01    0.12
   0  10   4    0.14    0.14
   0  10  -4    0.14    0.13
   0  10  -4    0.18    0.13
   0  10  -4    0.20    0.09
   0 -10  -4    0.04    0.13
   0 -10   4    0.04    0.10
   0 -10   4    0.44    0.12
   0 -10  -4    0.20    0.12
   0 -10  -4   -0.12    0.12
   0  10   5    1.63    0.25
   0  10   5    1.31    0.23
   0  10  -5    1.18    0.22
   0  10  -5    1.48    0.17
   0  10  -5    1.38    0.21
   0  10  -5    1.38    0.21
   0  10   5    1.21    0.14
   0 -10  -5    0.96    0.22
   0 -10  -5    1.32    0.24
   0 -10   5    1.15    0.18
   0 -10  -5    1.59    0.23
   0  10  -6    1.84    0.28
   0  10  -6    1.95    0.23
   0  10  -6    2.48    0.22
   0  10  -6    2.32    0.25
   0  10   6    2.00    0.28
   0 -10  -6    2.30    0.32
   0 -10  -6    2.10    0.27
   0 -10  -6    1.90    0.28
   0 -10   6    1.71    0.20
   0  10   7    2.21    0.30
   0  10  -7    1.95    0.30
   0  10  -7    2.76    0.27
   0 -10  -7    2.37    0.32
   0 -10  -7    2.00    0.29
   0 -10   7    2.89    0.25
   0 -10  -7    2.29    0.32
   0  10   8    0.22    0.15
   0  10  -8    0.01    0.17
   0 -10  -8    0.13    0.16
   0 -10  -8   -0.06    0.14
   0 -10  -8    0.03    0.15
   0  10   9    1.58    0.26
   0  10  -9    1.79    0.32
   0 -10  -9    1.02    0.25
   0 -10  -9    0.98    0.23
   0 -10  -9    1.07    0.24
   0  10  10    0.03    0.14
   0  10 -10   -0.34    0.15
   0 -10 -10   -0.22    0.14
   0 -10 -10   -0.17    0.15
   0 -10 -10    0.11    0.17
   0  10 -11   -0.26    0.14
   0 -10 -11   -0.14    0.16
   0 -10 -11    0.06    0.18
   0  10 -12   -0.14    0.18
   0 -10 -12   -0.35    0.16
   0 -10 -12   -0.16    0.15
   0  11   0   -0.04    0.12
   0  11   0    0.03    0.14
   0  11   0    0.05    0.12
   0 -11   0   -0.05    0.11
   0 -11   0   -0.17    0.10
   0 -11   0   -0.06    0.08
   0  11  -1    2.52    0.27
   0  11   1    2.72    0.31
   0  11   1    2.11    0.28
   0  11  -1    1.94    0.26
   0  11   1    1.83    0.22
   0  11  -1    2.33    0.29
   0  11  -1    2.31    0.23
   0 -11   1    2.60    0.25
   0 -11   1    2.06    0.27
   0 -11  -1    2.32    0.29
   0 -11  -1    2.06    0.24
   0 -11   1    2.76    0.30
   0 -11  -1    2.22    0.29
   0  11   2    0.11    0.14
   0  11   2    0.02    0.13
   0  11  -2    0.06    0.13
   0  11  -2    0.04    0.12
   0  11   2    0.09    0.10
   0  11  -2   -0.02    0.08
   0  11  -2    0.18    0.12
   0 -11   2    0.15    0.08
   0 -11  -2   -0.04    0.10
   0 -11   2   -0.07    0.10
   0 -11  -2    0.04    0.13
   0 -11  -2    0.18    0.14
   0 -11   2    0.16    0.12
   0  11  -3    7.33    0.44
   0  11   3    7.87    0.48
   0  11   3    6.82    0.46
   0  11  -3    5.98    0.42
   0  11  -3    6.78    0.35
   0  11   3    5.91    0.34
   0  11  -3    6.20    0.43
   0 -11   3    6.30    0.39
   0 -11  -3    7.15    0.41
   0 -11   3    6.11    0.35
   0 -11   3    6.60    0.42
   0 -11  -3    7.33    0.47
   0 -11  -3    6.95    0.46
   0  11  -4   -0.22    0.12
   0  11   4    0.15    0.16
   0  11  -4    0.16    0.14
   0  11  -4    0.24    0.14
   0  11   4    0.04    0.08
   0  11  -4    0.23    0.10
   0  11   4    0.30    0.17
   0 -11   4    0.03    0.11
   0 -11  -4    0.04    0.12
   0 -11   4   -0.02    0.09
   0 -11  -4    0.00    0.14
   0 -11  -4   -0.08    0.13
   0  11  -5    0.09    0.15
   0  11  -5    0.18    0.13
   0  11   5    0.09    0.07
   0  11   5    0.18    0.16
   0  11  -5    0.38    0.11
   0  11  -5   -0.18    0.10
   0  11   5    0.23    0.15
   0 -11  -5    0.00    0.14
   0 -11  -5    0.05    0.12
   0 -11   5   -0.03    0.10
   0 -11  -5    0.21    0.18
   0  11  -6    0.21    0.13
   0  11  -6    0.26    0.17
   0  11  -6    0.41    0.15
   0  11   6    0.30    0.17
   0 -11   6    0.17    0.11
   0 -11  -6    0.24    0.18
   0 -11  -6    0.21    0.15
   0 -11  -6    0.38    0.16
   0  11  -7   -0.18    0.14
   0  11   7    0.11    0.15
   0 -11  -7    0.15    0.16
   0 -11  -7   -0.15    0.14
   0 -11  -7   -0.10    0.15
   0  11   8    0.24    0.17
   0  11  -8    0.30    0.19
   0 -11  -8    0.63    0.21
   0 -11  -8    0.65    0.22
   0 -11  -8    0.57    0.23
   0  11  -9    0.70    0.23
   0  11   9    0.27    0.16
   0 -11  -9    0.96    0.25
   0 -11  -9    0.39    0.21
   0 -11  -9    0.54    0.22
   0  11  10    0.10    0.16
   0  11 -10   -0.02    0.18
   0 -11 -10    0.28    0.20
   0 -11 -10    0.13    0.18
   0 -11 -10   -0.08    0.17
   0  11 -11    0.06    0.20
   0 -11 -11   -0.17    0.17
   0 -11 -11    0.31    0.22
   0  11 -12   -0.18    0.18
   0 -11 -12    0.22    0.20
   0 -11 -12    0.27    0.24
   0  12   0   -0.11    0.10
   0  12   0    0.12    0.14
   0  12   0   -0.10    0.14
   0 -12   0   -0.13    0.12
   0 -12   0    0.03    0.13
   0 -12   0    0.10    0.11
   0  12  -1   -0.11    0.12
   0  12   1    0.18    0.16
   0  12  -1    0.00    0.13
   0  12  -1    0.25    0.12
   0  12   1   -0.25    0.09
   0  12  -1    0.10    0.12
   0  12   1   -0.19    0.13
   0 -12  -1    0.15    0.15
   0 -12  -1    0.16    0.16
   0 -12   1    0.19    0.11
   0 -12  -1    0.23    0.12
   0 -12   1    0.08    0.13
   0 -12   1    0.11    0.14
   0  12  -2    0.43    0.18
   0  12  -2    0.57    0.17
   0  12  -2    0.50    0.13
   0  12   2    0.21    0.17
   0  12   2    0.36    0.13
   0  12   2    0.39    0.19
   0  12  -2    0.15    0.16
   0 -12  -2    0.40    0.17
   0 -12  -2    0.14    0.17
   0 -12   2    0.38    0.15
   0 -12   2    0.27    0.11
   0 -12  -2    0.45    0.14
   0 -12   2    0.40    0.15
   0  12   3    0.47    0.13
   0  12  -3    0.67    0.19
   0  12  -3    0.63    0.19
   0  12  -3    0.69    0.20
   0  12  -3    0.36    0.11
   0  12   3    0.47    0.20
   0  12   3    0.48    0.18
   0 -12  -3    0.24    0.18
   0 -12  -3    0.49    0.16
   0 -12  -3    0.78    0.22
   0 -12   3    0.77    0.18
   0 -12   3    0.40    0.14
   0 -12   3    0.57    0.14
   0  12  -4    0.33    0.17
   0  12   4    0.12    0.16
   0  12  -4    0.15    0.15
   0  12   4    0.18    0.16
   0  12  -4    0.06    0.13
   0  12   4    0.05    0.09
   0  12  -4    0.29    0.17
   0 -12   4    0.01    0.11
   0 -12  -4    0.09    0.15
   0 -12  -4    0.24    0.18
   0 -12  -4    0.02    0.13
   0  12  -5    0.19    0.15
   0  12  -5    0.40    0.17
   0  12  -5    0.02    0.13
   0  12   5    0.29    0.17
   0 -12  -5    0.53    0.20
   0 -12  -5    0.24    0.19
   0 -12   5    0.28    0.14
   0 -12  -5    0.26    0.15
   0  12  -6    0.21    0.13
   0  12   6   -0.02    0.15
   0  12  -6   -0.27    0.15
   0 -12  -6    0.21    0.18
   0 -12  -6    0.12    0.14
   0 -12  -6    0.07    0.16
   0 -12   6    0.04    0.11
   0  12  -7    1.67    0.31
   0  12   7    1.76    0.31
   0 -12  -7    2.30    0.32
   0 -12  -7    2.35    0.36
   0 -12  -7    1.81    0.31
   0  12  -8    0.26    0.20
   0  12   8   -0.04    0.16
   0 -12  -8    0.35    0.22
   0 -12  -8    0.29    0.21
   0 -12  -8    0.46    0.21
   0  12   9    0.19    0.16
   0  12  -9    0.39    0.21
   0 -12  -9    0.42    0.24
   0 -12  -9    0.26    0.21
   0 -12  -9    0.06    0.20
   0  12  10   -0.02    0.16
   0  12 -10   -0.19    0.16
   0 -12 -10    0.00    0.20
   0 -12 -10    0.06    0.19
   0 -12 -10   -0.11    0.16
   0  12 -11    0.02    0.20
   0 -12 -11   -0.16    0.18
   0 -12 -11    0.12    0.20
   0  13   0   -0.21    0.11
   0  13   0   -0.20    0.13
   0  13   0    0.05    0.11
   0 -13   0   -0.08    0.13
   0 -13   0   -0.03    0.09
   0 -13   0   -0.10    0.12
   0  13   1    0.54    0.19
   0  13  -1    0.44    0.17
   0  13  -1    0.55    0.18
   0  13   1    0.65    0.21
   0  13  -1    0.54    0.22
   0  13   1    0.61    0.17
   0 -13   1    0.63    0.15
   0 -13  -1    0.54    0.20
   0 -13   1    0.38    0.18
   0 -13  -1    0.44    0.15
   0 -13  -1    0.71    0.22
   0 -13   1    0.39    0.20
   0  13   2    0.29    0.19
   0  13  -2    0.69    0.21
   0  13  -2    0.80    0.16
   0  13   2    0.80    0.17
   0  13   2    0.54    0.20
   0  13  -2    0.44    0.18
   0  13  -2    0.51    0.21
   0 -13  -2    0.66    0.17
   0 -13  -2    0.46    0.20
   0 -13   2    0.69    0.18
   0 -13   2    0.47    0.13
   0 -13   2    0.50    0.20
   0 -13  -2    0.53    0.19
   0  13   3    0.37    0.14
   0  13   3    0.19    0.18
   0  13  -3    0.14    0.15
   0  13  -3    0.21    0.16
   0  13   3    0.25    0.19
   0  13  -3    0.16    0.16
   0 -13   3    0.24    0.10
   0 -13  -3    0.39    0.20
   0 -13   3    0.26    0.16
   0 -13   3    0.19    0.14
   0 -13  -3    0.18    0.14
   0 -13  -3    0.27    0.17
   0  13   4    0.19    0.19
   0  13  -4    0.14    0.16
   0  13  -4    0.41    0.18
   0  13  -4    0.30    0.17
   0 -13   4    0.27    0.15
   0 -13  -4    0.15    0.19
   0 -13  -4    0.57    0.18
   0 -13  -4    0.26    0.17
   0  13  -5    0.02    0.17
   0  13   5    0.39    0.19
   0  13  -5    0.26    0.17
   0 -13  -5    0.56    0.22
   0 -13  -5    0.39    0.17
   0 -13   5    0.35    0.16
   0 -13  -5    0.47    0.23
   0  13  -6    0.79    0.25
   0  13   6    1.08    0.27
   0  13  -6    0.60    0.19
   0 -13  -6    0.54    0.22
   0 -13   6    0.82    0.19
   0 -13  -6    0.36    0.23
   0 -13  -6    0.66    0.21
   0  13   7    0.02    0.16
   0  13  -7   -0.12    0.15
   0 -13  -7   -0.13    0.17
   0 -13  -7    0.32    0.19
   0 -13  -7   -0.32    0.16
   0  13  -8    0.22    0.20
   0  13   8    0.23    0.20
   0 -13  -8    0.06    0.18
   0 -13  -8    0.01    0.20
   0 -13  -8    0.10    0.21
   0  13   9    0.29    0.19
   0  13  -9   -0.22    0.17
   0 -13  -9   -0.02    0.20
   0 -13  -9    0.19    0.21
   0 -13  -9   -0.21    0.16
   0  13 -10    0.08    0.21
   0  13  10   -0.05    0.17
   0 -13 -10   -0.24    0.19
   0 -13 -10   -0.15    0.17
   0 -13 -10    0.24    0.22
   0  14   0    0.54    0.22
   0  14   0    0.86    0.26
   0  14   0    0.47    0.17
   0 -14   0    1.25    0.26
   0 -14   0    0.87    0.25
   0 -14   0    0.83    0.17
   0  14  -1   -0.17    0.15
   0  14   1   -0.16    0.10
   0  14   1    0.17    0.18
   0  14  -1    0.11    0.14
   0  14  -1    0.30    0.18
   0  14   1    0.01    0.15
   0 -14  -1   -0.23    0.14
   0 -14  -1    0.06    0.18
   0 -14   1    0.34    0.17
   0 -14   1    0.06    0.11
   0 -14  -1    0.18    0.13
   0 -14   1    0.26    0.16
   0  14   2    0.20    0.14
   0  14   2    0.28    0.21
   0  14  -2    0.41    0.19
   0  14   2    0.37    0.21
   0  14  -2    0.14    0.19
   0  14  -2    0.45    0.19
   0 -14   2    0.50    0.15
   0 -14   2    0.36    0.18
   0 -14  -2    0.59    0.23
   0 -14   2    0.60    0.21
   0 -14  -2    0.20    0.16
   0 -14  -2    0.30    0.20
   0  14   3    0.30    0.19
   0  14  -3    0.14    0.17
   0  14  -3    0.03    0.15
   0  14   3    0.45    0.15
   0  14  -3    0.08    0.15
   0 -14  -3    0.09    0.15
   0 -14  -3   -0.09    0.17
   0 -14   3    0.21    0.15
   0 -14  -3    0.03    0.18
   0  14   4    0.15    0.18
   0  14  -4    0.16    0.16
   0  14  -4   -0.10    0.16
   0 -14  -4   -0.03    0.14
   0 -14   4    0.28    0.17
   0 -14  -4    0.26    0.20
   0 -14  -4   -0.34    0.13
   0  14   5    0.47    0.22
   0  14  -5    0.59    0.21
   0  14  -5    0.83    0.25
   0 -14  -5    0.34    0.19
   0 -14   5    0.62    0.19
   0 -14  -5    0.51    0.25
   0 -14  -5    0.48    0.22
   0  14   6   -0.08    0.15
   0  14  -6    0.07    0.20
   0 -14  -6    0.15    0.21
   0 -14  -6    0.18    0.18
   0 -14  -6    0.05    0.22
   0  14   7   -0.12    0.15
   0  14  -7   -0.07    0.18
   0 -14  -7    0.02    0.18
   0 -14  -7    0.18    0.18
   0 -14  -7    0.09    0.18
   0  14   8   -0.03    0.18
   0  14  -8   -0.15    0.18
   0 -14  -8   -0.03    0.21
   0 -14  -8    0.31    0.20
   0 -14  -8   -0.11    0.18
   0  14   9    0.01    0.18
   0  14  -9   -0.01    0.21
   0 -14  -9    0.17    0.18
   0 -14  -9   -0.23    0.19
   0 -14  -9   -0.23    0.20
   0  15   0    0.28    0.21
   0  15   0    0.02    0.14
   0 -15   0    0.07    0.17
   0 -15   0   -0.17    0.10
   0 -15   0    0.00    0.16
   0  15   1   -0.01    0.18
   0  15  -1   -0.03    0.17
   0  15   1    0.09    0.15
   0  15  -1    0.06    0.14
   0 -15  -1    0.03    0.19
   0 -15  -1   -0.22    0.14
   0 -15   1   -0.03    0.16
   0 -15   1   -0.13    0.07
   0 -15  -1   -0.02    0.12
   0 -15   1    0.04    0.14
   0  15   2    0.40    0.22
   0  15   2    0.41    0.16
   0  15  -2    0.31    0.20
   0  15  -2    0.30    0.17
   0 -15   2    0.24    0.13
   0 -15  -2    0.31    0.16
   0 -15   2    0.15    0.17
   0 -15  -2    0.13    0.19
   0 -15  -2    0.37    0.22
   0  15  -3   -0.12    0.16
   0  15  -3    0.17    0.20
   0  15   3   -0.37    0.15
   0 -15  -3    0.05    0.16
   0 -15  -3   -0.12    0.16
   0 -15  -3    0.15    0.19
   0 -15   3   -0.06    0.15
   0  15   4    0.56    0.22
   0  15  -4    0.51    0.21
   0  15  -4    0.40    0.19
   0 -15  -4    0.07    0.17
   0 -15   4    0.01    0.14
   0 -15  -4    0.01    0.20
   0 -15  -4   -0.06    0.19
   0  15  -5    0.58    0.23
   0  15  -5    0.24    0.21
   0  15   5    0.43    0.21
   0 -15  -5    0.13    0.20
   0 -15   5    0.41    0.19
   0 -15  -5    0.59    0.24
   0 -15  -5    0.81    0.28
   0  15  -6    0.38    0.23
   0  15   6    0.52    0.24
   0 -15  -6   -0.09    0.18
   0 -15  -6    0.82    0.29
   0 -15  -6    0.30    0.20
   0  15  -7   -0.26    0.16
   0  15   7    0.07    0.18
   0 -15  -7   -0.02    0.21
   0 -15  -7    0.03    0.18
   0 -15  -7    0.30    0.22
   0  15  -8   -0.29    0.19
   0  15   8   -0.34    0.14
   0 -15  -8    0.16    0.21
   0 -15  -8   -0.32    0.15
   0 -15  -8    0.13    0.21
   0  16   0    2.29    0.38
   0  16   0    2.26    0.32
   0 -16   0    2.06    0.28
   0 -16   0    1.71    0.31
   0 -16   0    1.30    0.30
   0  16  -1    0.79    0.23
   0  16   1    0.62    0.25
   0  16  -1    0.42    0.23
   0  16   1    0.63    0.20
   0 -16  -1    0.06    0.20
   0 -16  -1    0.39    0.16
   0 -16   1    0.43    0.16
   0 -16  -1    0.60    0.24
   0 -16   1    0.15    0.18
   0  16   2   -0.07    0.18
   0  16  -2   -0.04    0.18
   0  16  -2    0.07    0.15
   0 -16  -2    0.08    0.14
   0 -16  -2   -0.24    0.18
   0 -16   2   -0.03    0.18
   0 -16  -2    0.19    0.20
   0 -16   2    0.17    0.18
   0  16  -3   -0.19    0.13
   0  16   3    0.11    0.21
   0  16  -3    0.06    0.20
   0 -16   3    0.39    0.21
   0 -16  -3    0.07    0.22
   0 -16  -3   -0.10    0.18
   0 -16  -3    0.00    0.16
   0  16  -4    0.27    0.21
   0  16   4    0.18    0.20
   0  16  -4    0.29    0.22
   0 -16   4    0.41    0.20
   0 -16  -4    0.29    0.23
   0 -16  -4    0.34    0.24
   0 -16  -4    0.66    0.22
   0  16   5    0.10    0.21
   0  16  -5    0.25    0.21
   0  16  -5    0.41    0.22
   0 -16  -5    0.33    0.25
   0 -16  -5    0.00    0.20
   0 -16   5    0.10    0.16
   0 -16  -5   -0.07    0.16
   0  16  -6   -0.01    0.20
   0  16   6    0.10    0.19
   0 -16  -6    0.06    0.22
   0 -16  -6    0.06    0.21
   0 -16  -6    0.18    0.24
   0  16  -7   -0.25    0.17
   0  16   7   -0.05    0.19
   0  17   0    0.02    0.19
   0  17   0    0.14    0.16
   0 -17   0   -0.09    0.12
   0 -17   0   -0.21    0.19
   0  17  -1   -0.33    0.19
   0  17  -1   -0.07    0.16
   0  17   1   -0.15    0.21
   0 -17  -1    0.12    0.16
   0 -17   1   -0.10    0.19
   0 -17  -1   -0.29    0.17
   0 -17  -1    0.01    0.20
   0  17  -2    0.23    0.20
   0  17  -2   -0.09    0.20
   0  17   2    0.21    0.25
   0 -17  -2    0.10    0.21
   0 -17   2   -0.02    0.19
   0 -17  -2    0.21    0.23
   0 -17  -2    0.30    0.17
   0  17   3   -0.35    0.15
   0  17  -3    0.10    0.19
   0  17  -3   -0.11    0.19
   0 -17  -3   -0.01    0.19
   0 -17   3   -0.21    0.14
   0 -17  -3    0.09    0.22
   0 -17  -3    0.01    0.20
   0  17   4    0.07    0.20
   0  17  -4   -0.08    0.20
   0  17  -4   -0.17    0.18
   0 -17  -4   -0.08    0.14
   0 -17  -4   -0.14    0.20
   0 -17  -4   -0.09    0.19
   0 -17   4   -0.12    0.13
   0  17  -5   -0.12    0.18
   0  17   5    0.14    0.21
   0 -17  -5    0.05    0.23
   0  18   0    0.46    0.27
   1   0 -15   -0.08    0.15
   1   0 -14    0.50    0.21
   1   0 -13   -0.20    0.14
   1   0 -12    1.15    0.24
   1   0 -12    1.47    0.22
   1   0 -11   -0.01    0.08
   1   0 -11    0.02    0.10
   1   0 -11    0.12    0.13
   1   0 -10    4.91    0.37
   1   0 -10    5.52    0.33
   1   0 -10    5.10    0.32
   1   0 -10    5.79    0.21
   1   0  -9    0.00    0.08
   1   0  -9   -0.06    0.04
   1   0  -9    0.06    0.04
   1   0  -9   -0.05    0.10
   1   0  -8    4.55    0.19
   1   0  -8    4.25    0.19
   1   0  -8    4.10    0.26
   1   0  -7    0.01    0.03
   1   0  -7   -0.02    0.08
  -1   0   7    0.00    0.02
   1   0  -7    0.03    0.04
   1   0  -7    0.00    0.02
   1   0  -6    0.06    0.04
  -1   0   6    0.10    0.03
   1   0  -6    0.08    0.04
   1   0  -6    0.03    0.07
   1   0  -6    0.11    0.03
   1   0  -5   -0.07    0.03
   1   0  -5    0.04    0.05
   1   0  -5    0.00    0.03
  -1   0   5    0.05    0.03
   1   0  -5   -0.02    0.03
   1   0  -4    2.02    0.10
  -1   0   4    1.92    0.08
   1   0  -4    1.90    0.13
  -1   0   4    1.97    0.10
   1   0  -3   -0.07    0.05
  -1   0   3   -0.01    0.02
   1   0  -3    0.00    0.03
   1   0  -2   29.72    0.97
   1   0  -2   28.79    0.98
  -1   0   2   30.95    0.98
   1   0  -2   29.75    0.97
  -1   0   1   -0.01    0.02
   1   0  -1   -0.03    0.02
   1   0  -1   -0.05    0.03
  -1   0   1   -0.04    0.03
   1   0  -1   -0.01    0.02
  -1   0   1   -0.02    0.02
   1   0  -1   -0.02    0.02
  -1   0   1    0.00    0.02
   1   0   0    0.05    0.01
  -1   0   0    0.01    0.01
  -1   0   0    0.00    0.01
   1   0   0    0.00    0.01
  -1   0   0    0.00    0.01
  -1   0   0    0.01    0.02
  -1   0   0    0.00    0.01
   1   0   0    0.00    0.01
   1   0   0    0.01    0.01
  -1   0  -1   -0.02    0.02
   1   0   1    0.00    0.02
   1   0   1    0.00    0.02
   1   0   1    0.01    0.02
   1   0   1    0.00    0.03
  -1   0  -1   -0.02    0.02
  -1   0  -1   -0.01    0.02
   1   0   2   84.71    2.70
   1   0   2   87.57    2.69
  -1   0  -2   83.02    2.69
   1   0   2   85.76    2.68
  -1   0  -2   80.34    2.69
   1   0   3    0.01    0.03
  -1   0  -3    0.00    0.03
   1   0   3   -0.05    0.03
  -1   0  -3    0.03    0.03
  -1   0  -3    0.00    0.03
  -1   0  -3   -0.02    0.04
   1   0   4   12.63    0.41
   1   0   4   11.93    0.42
  -1   0  -4   11.62    0.42
  -1   0  -4   12.54    0.47
  -1   0  -4   12.39    0.42
  -1   0  -4   12.75    0.43
   1   0   5    0.00    0.03
  -1   0  -5    0.03    0.03
  -1   0  -5    0.07    0.07
  -1   0  -5    0.03    0.03
  -1   0  -6    7.48    0.27
  -1   0  -6    7.41    0.28
  -1   0  -6    7.77    0.36
  -1   0  -6    7.28    0.28
  -1   0  -7    0.02    0.04
  -1   0  -7   -0.02    0.08
  -1   0  -7    0.01    0.04
  -1   0  -8   -0.04    0.04
  -1   0  -8    0.07    0.04
  -1   0  -8    0.05    0.10
  -1   0  -9   -0.01    0.04
  -1   0  -9   -0.02    0.08
  -1   0  -9   -0.12    0.09
  -1   0 -10    0.70    0.16
  -1   0 -10    0.46    0.12
  -1   0 -10    0.55    0.06
  -1   0 -11   -0.16    0.11
  -1   0 -11   -0.10    0.09
  -1   0 -12    0.40    0.17
  -1   0 -13   -0.05    0.15
  -1   0 -14    1.39    0.28
  -1   0 -15    0.31    0.18
  -1   0 -15   -0.41    0.16
   1   1 -15   -0.16    0.17
   1  -1 -15   -0.07    0.18
   1   1 -14    0.20    0.20
   1  -1 -14   -0.28    0.13
   1   1 -13    0.34    0.18
   1  -1 -13    0.20    0.17
   1   1 -12    5.47    0.37
   1   1 -12    5.70    0.36
   1   1 -12    5.10    0.40
   1  -1 -12    5.23    0.47
   1   1 -11    0.17    0.12
   1   1 -11   -0.13    0.11
   1   1 -11    0.03    0.11
   1  -1 -11    0.16    0.06
   1  -1 -11    0.07    0.14
   1  -1 -11   -0.07    0.09
   1  -1 -11    0.21    0.15
   1   1 -10    0.44    0.15
   1   1 -10    0.35    0.13
   1   1 -10    0.41    0.13
   1  -1 -10    0.50    0.08
   1  -1 -10    0.36    0.12
   1  -1 -10    0.34    0.12
   1  -1 -10    0.34    0.15
   1   1  -9    0.07    0.09
   1   1  -9    0.01    0.10
   1  -1  -9   -0.07    0.08
   1  -1  -9    0.11    0.06
   1  -1  -9    0.01    0.12
  -1   1   8    1.51    0.10
   1   1  -8    1.47    0.18
   1  -1  -8    1.12    0.15
   1  -1  -8    1.51    0.13
   1  -1  -8    1.44    0.20
   1  -1  -8    1.53    0.13
   1  -1  -8    1.34    0.10
   1   1  -7    0.34    0.11
   1   1  -7    0.25    0.04
   1   1  -7    0.27    0.04
  -1   1   7    0.14    0.05
   1  -1  -7    0.20    0.06
   1  -1  -7    0.21    0.06
   1  -1  -7    0.26    0.06
   1  -1  -7    0.20    0.09
   1  -1  -7    0.09    0.08
   1   1  -6    0.83    0.06
  -1   1   6    0.83    0.08
   1   1  -6    0.82    0.12
   1   1  -6    0.82    0.06
   1  -1  -6    0.89    0.14
   1  -1  -6    0.93    0.09
   1  -1  -6    0.75    0.09
   1  -1  -6    0.79    0.09
   1  -1  -6    0.68    0.10
  -1   1   5    0.28    0.05
  -1   1   5    0.18    0.05
   1   1  -5    0.23    0.03
   1  -1  -5    0.28    0.06
   1  -1  -5    0.27    0.06
   1  -1  -5    0.16    0.06
   1  -1  -5    0.15    0.06
   1   1  -4    2.18    0.10
  -1   1   4    2.16    0.12
   1   1  -4    2.26    0.09
   1  -1  -4    2.28    0.12
   1  -1  -4    2.28    0.13
   1  -1  -4    2.17    0.12
  -1   1   3   34.21    1.14
   1   1  -3   34.87    1.11
   1   1  -3   33.76    1.15
   1   1  -3   33.38    1.11
  -1   1   3   35.69    1.14
  -1   1   3   34.88    1.13
   1  -1  -3   33.23    1.14
  -1  -1   3   35.38    1.10
   1  -1  -3   34.96    1.14
   1  -1  -3   35.32    1.14
   1   1  -2    4.63    0.17
   1   1  -2    4.44    0.17
  -1   1   2    4.76    0.19
   1   1  -2    4.28    0.19
  -1   1   2    4.82    0.19
  -1   1   2    4.62    0.19
   1  -1  -2    4.23    0.18
   1  -1  -2    4.53    0.16
   1  -1  -2    4.66    0.19
   1   1  -1   15.02    0.50
   1   1  -1   14.52    0.51
   1   1  -1   14.43    0.50
  -1   1   1   15.47    0.51
  -1   1   1   15.24    0.48
  -1   1   1   15.20    0.51
   1   1  -1   15.20    0.48
   1   1  -1   13.69    0.50
  -1   1   1   15.02    0.50
   1  -1  -1   14.89    0.51
  -1  -1   1   15.22    0.50
  -1  -1   1   14.70    0.50
   1  -1  -1   14.44    0.50
   1  -1  -1   15.41    0.51
  -1  -1   1   14.91    0.50
  -1   1   0   14.71    0.47
   1   1   0   14.35    0.47
  -1   1   0   14.08    0.47
   1   1   0   13.80    0.46
  -1   1   0   13.53    0.47
   1   1   0   14.34    0.47
   1   1   0   14.58    0.47
   1   1   0   14.22    0.47
  -1  -1   0   13.35    0.47
  -1  -1   0   14.05    0.47
  -1  -1   0   13.96    0.47
   1  -1   0   13.39    0.47
  -1  -1   0   13.63    0.46
  -1  -1   0   12.61    0.46
  -1  -1   0   13.46    0.46
   1  -1   0   13.64    0.47
   1  -1   0   13.92    0.47
   1   1   1   -0.07    0.02
  -1   1  -1   -0.13    0.03
   1   1   1   -0.04    0.03
   1   1   1   -0.10    0.03
   1   1   1   -0.10    0.04
  -1   1  -1   -0.03    0.04
  -1   1  -1   -0.07    0.03
   1   1   1   -0.06    0.03
   1   1   1   -0.05    0.04
  -1  -1  -1   -0.05    0.04
  -1  -1  -1   -0.06    0.04
   1  -1   1    0.00    0.03
  -1  -1  -1   -0.09    0.02
   1  -1   1   -0.07    0.03
  -1  -1  -1   -0.08    0.04
  -1  -1  -1   -0.04    0.03
  -1  -1  -1   -0.01    0.04
   1   1   2   68.91    2.20
  -1   1  -2   68.27    2.18
   1   1   2   67.00    2.20
  -1   1  -2   65.34    2.20
   1   1   2   66.29    2.20
   1   1   2   68.06    2.19
  -1  -1  -2   69.98    2.20
  -1  -1  -2   68.40    2.20
  -1  -1  -2   69.98    2.17
  -1  -1  -2   64.78    2.20
  -1  -1  -2   69.51    2.20
   1  -1   2   71.97    2.18
  -1  -1  -2   68.58    2.20
   1   1   3   22.28    0.74
   1   1   3   21.79    0.74
   1   1   3   22.67    0.74
  -1   1  -3   21.49    0.72
   1  -1   3   21.59    0.71
  -1  -1  -3   22.25    0.75
   1  -1   3   22.57    0.71
  -1  -1  -3   21.54    0.74
  -1  -1  -3   22.68    0.75
  -1  -1  -3   21.24    0.76
  -1  -1  -3   22.20    0.76
   1   1   4   10.33    0.38
  -1   1  -4   10.24    0.35
  -1   1  -4   10.31    0.35
   1   1   4   10.52    0.38
  -1  -1  -4   10.63    0.42
  -1  -1  -4    9.92    0.38
  -1  -1  -4   10.62    0.39
   1  -1   4   10.36    0.35
  -1  -1  -4   10.71    0.38
  -1   1  -5    1.71    0.09
  -1   1  -5    1.86    0.14
   1   1   5    1.77    0.11
  -1   1  -5    1.84    0.07
   1  -1   5    1.87    0.08
  -1  -1  -5    1.90    0.12
  -1  -1  -5    1.58    0.11
  -1  -1  -5    1.94    0.17
  -1  -1  -5    1.94    0.12
  -1  -1  -5    1.66    0.11
  -1   1  -6   -0.01    0.07
   1   1   6    0.10    0.05
  -1   1  -6    0.07    0.03
  -1  -1  -6    0.13    0.05
  -1  -1  -6    0.09    0.05
  -1  -1  -6    0.14    0.05
  -1  -1  -6    0.21    0.05
  -1  -1  -6    0.29    0.09
  -1   1  -7    0.35    0.04
  -1   1  -7    0.31    0.04
  -1   1  -7    0.18    0.10
  -1  -1  -7    0.32    0.06
  -1  -1  -7    0.18    0.11
  -1  -1  -7    0.38    0.06
  -1  -1  -7    0.44    0.07
  -1  -1  -7    0.32    0.07
  -1   1  -8    0.51    0.05
  -1   1  -8    0.65    0.05
  -1   1  -8    0.35    0.13
  -1  -1  -8    0.42    0.10
  -1  -1  -8    0.39    0.07
  -1  -1  -8    0.50    0.14
  -1  -1  -8    0.50    0.08
  -1   1  -9    0.68    0.17
  -1  -1  -9    0.81    0.13
  -1  -1  -9    1.06    0.19
  -1  -1  -9    0.79    0.10
  -1   1 -10    0.77    0.18
  -1   1 -10    0.73    0.15
  -1  -1 -10    1.00    0.19
  -1  -1 -10    0.83    0.10
  -1  -1 -10    0.82    0.13
  -1   1 -11    0.22    0.14
  -1   1 -11    0.14    0.11
  -1  -1 -11    0.33    0.15
  -1  -1 -11    0.20    0.06
  -1   1 -12    0.22    0.15
  -1   1 -12    0.25    0.19
  -1  -1 -12    0.48    0.18
  -1   1 -13    0.44    0.19
  -1  -1 -13    0.04    0.15
  -1   1 -14   -0.05    0.13
  -1   1 -14   -0.01    0.16
  -1  -1 -14    0.14    0.18
  -1   1 -15    0.00    0.18
  -1  -1 -15    0.04    0.17
   1   2 -15   -0.23    0.18
   1   2 -15   -0.33    0.12
   1  -2 -15    0.10    0.21
   1   2 -14    0.15    0.14
   1   2 -14    0.17    0.19
   1  -2 -14    0.18    0.19
   1   2 -13    0.09    0.16
   1   2 -13    0.17    0.15
   1  -2 -13   -0.15    0.16
   1   2 -12    0.71    0.18
   1   2 -12    0.44    0.16
   1   2 -12    0.39    0.18
   1  -2 -12    0.36    0.19
   1   2 -11    3.08    0.30
   1   2 -11    2.31    0.29
   1   2 -11    2.46    0.28
   1  -2 -11    2.98    0.34
   1  -2 -11    2.44    0.18
   1   2 -10    0.56    0.15
   1   2 -10    0.29    0.13
   1  -2 -10    0.51    0.10
   1  -2 -10    0.65    0.13
   1  -2 -10    0.25    0.15
  -1   2   9    0.78    0.10
   1   2  -9    0.74    0.16
   1   2  -9    0.78    0.16
   1  -2  -9    0.94    0.14
   1  -2  -9    0.89    0.12
   1  -2  -9    0.93    0.10
   1  -2  -9    0.86    0.18
   1   2  -8   -0.01    0.10
  -1   2   8    0.18    0.06
   1   2  -8    0.16    0.11
   1  -2  -8    0.06    0.06
   1  -2  -8    0.06    0.12
   1  -2  -8    0.08    0.06
   1  -2  -8    0.07    0.07
   1  -2  -8    0.12    0.08
   1   2  -7    1.67    0.19
  -1   2   7    1.67    0.13
   1  -2  -7    1.90    0.16
   1  -2  -7    1.69    0.16
   1  -2  -7    1.67    0.13
   1  -2  -7    1.84    0.14
   1  -2  -7    1.98    0.22
   1   2  -6   27.10    0.90
  -1   2   6   27.93    0.96
   1  -2  -6   27.71    1.03
   1  -2  -6   27.71    0.96
   1  -2  -6   28.57    0.96
   1  -2  -6   27.31    0.96
   1  -2  -6   28.38    0.97
   1   2  -5    0.16    0.03
  -1   2   5    0.13    0.06
  -1   2   5    0.06    0.05
   1   2  -5    0.20    0.08
   1  -2  -5    0.22    0.09
   1  -2  -5    0.17    0.06
   1  -2  -5    0.21    0.06
   1  -2  -5    0.11    0.06
  -1  -2   5    0.14    0.02
   1  -2  -5    0.14    0.06
  -1   2   4    1.19    0.11
   1   2  -4    0.97    0.12
  -1   2   4    1.24    0.09
  -1   2   4    1.06    0.10
   1   2  -4    1.10    0.07
   1   2  -4    1.20    0.07
   1  -2  -4    1.10    0.11
  -1  -2   4    1.19    0.07
   1  -2  -4    1.32    0.10
   1  -2  -4    1.31    0.11
   1  -2  -4    1.11    0.11
   1  -2  -4    1.03    0.13
   1  -2  -4    1.19    0.07
   1   2  -3    0.00    0.03
   1   2  -3    0.02    0.03
  -1   2   3    0.14    0.06
   1   2  -3   -0.02    0.05
  -1   2   3   -0.04    0.05
  -1   2   3   -0.02    0.04
  -1  -2   3    0.00    0.02
   1  -2  -3   -0.02    0.04
   1  -2  -3    0.02    0.02
  -1  -2   3    0.01    0.03
   1  -2  -3   -0.07    0.06
   1  -2  -3    0.02    0.05
  -1  -2   3   -0.02    0.03
   1  -2  -3   -0.02    0.05
  -1  -2   3   -0.02    0.03
   1  -2  -3   -0.07    0.05
  -1   2   2    1.80    0.13
   1   2  -2    1.77    0.10
   1   2  -2    1.86    0.10
  -1   2   2    1.79    0.10
   1   2  -2    2.01    0.14
   1   2  -2    2.00    0.11
  -1   2   2    1.92    0.13
  -1  -2   2    1.89    0.10
   1  -2  -2    1.96    0.13
  -1  -2   2    2.06    0.11
  -1  -2   2    1.88    0.11
  -1  -2   2    1.96    0.13
   1  -2  -2    1.87    0.12
   1  -2  -2    2.08    0.13
   1  -2  -2    1.91    0.13
  -1  -2   2    1.75    0.10
   1  -2  -2    1.81    0.12
   1  -2  -2    1.88    0.10
   1   2  -1   20.91    0.71
  -1   2   1   19.84    0.72
   1   2  -1   21.37    0.67
   1   2  -1   20.87    0.71
  -1   2   1   21.74    0.73
  -1   2   1   21.73    0.72
  -1   2   1   21.08    0.71
   1   2  -1   19.92    0.71
  -1   2   1   21.69    0.70
   1   2  -1   21.53    0.71
   1   2  -1   20.46    0.71
  -1   2   1   20.89    0.72
  -1  -2   1   20.66    0.71
   1  -2  -1   21.77    0.72
   1  -2  -1   21.66    0.72
  -1  -2   1   21.97    0.71
   1  -2  -1   20.63    0.71
   1  -2  -1   20.83    0.72
   1  -2  -1   20.36    0.70
   1  -2  -1   21.91    0.73
  -1  -2   1   21.32    0.67
  -1  -2   1   21.10    0.72
  -1  -2   1   21.20    0.71
  -1  -2   1   20.83    0.71
  -1  -2   1   21.00    0.71
  -1   2   0   10.56    0.40
   1   2   0   11.19    0.40
   1   2   0   10.84    0.39
  -1   2   0   10.90    0.37
   1   2   0   10.67    0.40
   1   2   0   11.02    0.39
  -1   2   0   10.86    0.39
  -1   2   0   11.34    0.41
  -1   2   0   11.81    0.40
   1   2   0   11.50    0.40
  -1   2   0   11.37    0.40
  -1  -2   0   11.01    0.39
   1  -2   0   10.99    0.37
   1  -2   0   10.33    0.39
  -1  -2   0   10.73    0.39
  -1  -2   0   11.03    0.40
   1  -2   0   11.25    0.39
   1  -2   0   11.56    0.40
   1  -2   0   11.27    0.40
  -1  -2   0   11.08    0.40
  -1  -2   0   10.44    0.40
  -1  -2   0   12.02    0.41
  -1   2  -1   19.94    0.69
  -1   2  -1   19.08    0.68
  -1   2  -1   20.29    0.69
  -1   2  -1   20.10    0.66
   1   2   1   21.00    0.70
   1   2   1   21.37    0.70
   1   2   1   20.00    0.70
   1   2   1   19.62    0.66
   1   2   1   20.24    0.69
   1   2   1   20.14    0.68
  -1  -2  -1   20.74    0.70
   1  -2   1   19.55    0.68
  -1  -2  -1   20.87    0.70
   1  -2   1   21.31    0.69
  -1  -2  -1   19.53    0.70
  -1  -2  -1   19.70    0.69
   1  -2   1   21.10    0.69
   1  -2   1   20.95    0.66
  -1  -2  -1   19.65    0.69
  -1  -2  -1   21.80    0.69
   1   2   2   21.26    0.71
   1   2   2   20.12    0.69
  -1   2  -2   20.42    0.69
  -1   2  -2   19.81    0.68
   1   2   2   20.34    0.71
   1   2   2   21.98    0.72
   1   2   2   22.30    0.73
  -1   2  -2   19.52    0.70
  -1  -2  -2   19.82    0.71
   1  -2   2   20.74    0.70
  -1  -2  -2   21.59    0.70
  -1  -2  -2   20.90    0.71
  -1  -2  -2   19.58    0.71
  -1  -2  -2   21.13    0.71
   1  -2   2   22.07    0.68
   1  -2   2   17.46    0.68
  -1  -2  -2   18.96    0.70
  -1   2  -3    6.65    0.29
  -1   2  -3    6.96    0.26
   1   2   3    6.80    0.28
   1   2   3    6.91    0.29
   1   2   3    7.67    0.29
  -1   2  -3    6.88    0.26
  -1  -2  -3    6.83    0.23
   1  -2   3    7.08    0.25
  -1  -2  -3    7.23    0.29
  -1  -2  -3    7.22    0.30
  -1  -2  -3    6.73    0.29
  -1  -2  -3    7.22    0.23
   1  -2   3    6.92    0.25
  -1  -2  -3    7.39    0.29
  -1  -2  -3    7.10    0.29
  -1  -2  -3    7.15    0.28
   1   2   4    0.00    0.05
  -1   2  -4    0.00    0.06
  -1   2  -4    0.03    0.03
  -1   2  -4    0.00    0.03
  -1  -2  -4   -0.01    0.05
  -1  -2  -4    0.03    0.05
  -1  -2  -4   -0.01    0.05
  -1  -2  -4    0.01    0.05
  -1  -2  -4    0.00    0.02
  -1  -2  -4   -0.09    0.06
  -1   2  -5   15.88    0.51
   1   2   5   16.58    0.58
  -1   2  -5   16.31    0.53
   1  -2   5   15.81    0.51
  -1  -2  -5   15.22    0.54
   1  -2   5   15.86    0.51
  -1  -2  -5   16.18    0.58
  -1  -2  -5   15.34    0.58
  -1  -2  -5   16.30    0.62
  -1  -2  -5   15.41    0.58
   1   2   6    4.36    0.22
  -1   2  -6    4.40    0.16
  -1  -2  -6    4.27    0.20
  -1  -2  -6    4.33    0.22
  -1  -2  -6    4.36    0.22
  -1  -2  -6    4.86    0.23
  -1  -2  -6    4.13    0.26
  -1  -2  -7    0.09    0.11
  -1  -2  -7    0.01    0.06
  -1  -2  -7    0.06    0.06
  -1  -2  -7    0.04    0.05
  -1  -2  -7   -0.08    0.05
  -1   2  -8    0.86    0.15
  -1  -2  -8    0.92    0.11
  -1  -2  -8    1.19    0.13
  -1  -2  -8    1.03    0.12
  -1  -2  -8    1.29    0.20
  -1  -2  -8    0.95    0.12
  -1   2  -9    1.03    0.17
  -1  -2  -9    1.08    0.13
  -1  -2  -9    0.80    0.11
  -1  -2  -9    0.94    0.12
  -1  -2  -9    1.11    0.20
  -1   2 -10    0.22    0.13
  -1  -2 -10    0.33    0.09
  -1  -2 -10    0.39    0.15
  -1   2 -11   -0.04    0.10
  -1   2 -11   -0.13    0.11
  -1   2 -11    0.02    0.11
  -1  -2 -11   -0.01    0.06
  -1  -2 -11   -0.23    0.10
  -1   2 -12    0.84    0.20
  -1   2 -12    0.75    0.19
  -1   2 -12    0.46    0.16
  -1  -2 -12    1.34    0.25
  -1   2 -13    0.04    0.16
  -1   2 -13   -0.05    0.14
  -1  -2 -13   -0.02    0.16
  -1   2 -14    0.58    0.20
  -1   2 -14    0.58    0.20
  -1  -2 -14    0.30    0.22
  -1   2 -15    0.03    0.17
  -1  -2 -15    0.07    0.19
   1   3 -15    0.08    0.16
   1  -3 -15   -0.15    0.18
   1   3 -14    0.03    0.15
   1   3 -14   -0.02    0.14
   1  -3 -14   -0.07    0.17
   1   3 -13    0.52    0.19
   1   3 -13    0.43    0.16
   1   3 -13    0.51    0.19
   1   3 -13    0.11    0.15
   1  -3 -13    0.24    0.19
   1   3 -12   -0.14    0.11
   1   3 -12   -0.08    0.12
   1   3 -12    0.06    0.12
   1   3 -12    0.11    0.13
   1  -3 -12    0.03    0.14
   1  -3 -12    0.07    0.08
   1   3 -11    0.02    0.12
   1   3 -11    0.02    0.12
   1  -3 -11   -0.01    0.08
   1  -3 -11    0.12    0.15
   1   3 -10    1.32    0.20
   1   3 -10    1.20    0.20
   1  -3 -10    1.36    0.16
   1  -3 -10    1.17    0.15
   1  -3 -10    0.90    0.22
   1   3  -9   -0.15    0.08
   1   3  -9   -0.10    0.09
  -1   3   9    0.00    0.06
   1  -3  -9    0.09    0.07
   1  -3  -9   -0.04    0.07
   1  -3  -9    0.15    0.07
   1  -3  -9    0.31    0.14
   1   3  -8    0.06    0.11
  -1   3   8    0.03    0.06
   1  -3  -8    0.04    0.07
   1  -3  -8   -0.04    0.07
   1  -3  -8    0.11    0.12
   1  -3  -8   -0.06    0.07
  -1   3   7    1.58    0.15
   1   3  -7    1.68    0.20
   1   3  -7    1.71    0.08
   1  -3  -7    1.67    0.16
   1  -3  -7    1.75    0.17
   1  -3  -7    1.79    0.15
   1  -3  -7    1.61    0.11
   1  -3  -7    1.40    0.20
   1  -3  -7    1.69    0.16
  -1   3   6    5.44    0.26
  -1   3   6    5.37    0.27
   1   3  -6    5.46    0.21
   1   3  -6    5.32    0.31
   1  -3  -6    4.91    0.27
   1  -3  -6    5.44    0.28
   1  -3  -6    5.45    0.22
   1  -3  -6    5.82    0.27
   1  -3  -6    5.62    0.25
   1  -3  -6    5.45    0.31
  -1   3   5    4.25    0.19
   1   3  -5    4.08    0.17
  -1   3   5    3.94    0.22
   1   3  -5    4.07    0.25
  -1   3   5    4.25    0.22
  -1  -3   5    4.34    0.17
   1  -3  -5    4.13    0.17
   1  -3  -5    3.86    0.22
   1  -3  -5    3.79    0.24
   1  -3  -5    3.86    0.22
   1  -3  -5    4.11    0.23
   1  -3  -5    4.38    0.19
  -1   3   4    8.45    0.35
  -1   3   4    8.30    0.31
  -1   3   4    8.55    0.36
   1   3  -4    8.03    0.30
   1   3  -4    8.00    0.37
   1   3  -4    8.34    0.32
   1   3  -4    8.26    0.31
  -1  -3   4    8.53    0.31
   1  -3  -4    8.26    0.28
   1  -3  -4    8.21    0.37
  -1  -3   4    7.83    0.30
   1  -3  -4    8.27    0.35
   1  -3  -4    8.13    0.35
   1  -3  -4    7.97    0.35
  -1  -3   4    8.43    0.29
   1  -3  -4    8.18    0.31
   1   3  -3   13.87    0.49
   1   3  -3   13.53    0.53
   1   3  -3   13.93    0.49
  -1   3   3   13.16    0.52
  -1   3   3   14.54    0.52
   1   3  -3   14.38    0.49
   1   3  -3   13.48    0.48
  -1   3   3   14.55    0.49
   1  -3  -3   14.34    0.53
   1  -3  -3   14.18    0.53
  -1  -3   3   13.55    0.49
  -1  -3   3   13.83    0.49
   1  -3  -3   14.18    0.52
   1  -3  -3   13.55    0.53
   1  -3  -3   13.65    0.45
   1  -3  -3   13.47    0.48
  -1   3   2   14.46    0.54
   1   3  -2   14.01    0.52
  -1   3   2   14.92    0.50
   1   3  -2   14.27    0.51
   1   3  -2   15.43    0.52
  -1   3   2   13.80    0.53
   1   3  -2   13.93    0.53
   1   3  -2   14.34    0.48
  -1   3   2   14.42    0.54
  -1   3   2   14.35    0.48
   1  -3  -2   13.80    0.52
  -1  -3   2   14.49    0.52
   1  -3  -2   14.00    0.54
   1  -3  -2   14.46    0.50
   1  -3  -2   15.24    0.54
  -1  -3   2   15.19    0.52
  -1  -3   2   14.39    0.51
   1   3  -1   36.63    1.22
   1   3  -1   37.26    1.21
  -1   3   1   34.80    1.21
   1   3  -1   36.79    1.18
  -1   3   1   36.16    1.22
  -1   3   1   36.13    1.19
   1   3  -1   35.04    1.22
   1   3  -1   37.00    1.22
  -1   3   1   38.54    1.21
  -1   3   1   36.66    1.25
   1   3  -1   36.05    1.22
   1   3  -1   36.08    1.22
  -1   3   1   37.20    1.23
  -1   3   1   36.80    1.24
  -1  -3   1   37.41    1.18
   1  -3  -1   38.60    1.23
  -1  -3   1   36.70    1.22
   1  -3  -1   35.62    1.20
  -1  -3   1   36.01    1.21
   1  -3  -1   38.76    1.22
   1  -3  -1   35.05    1.23
   1  -3  -1   36.34    1.21
  -1  -3   1   37.95    1.23
  -1  -3   1   35.67    1.21
  -1   3   0   15.37    0.55
   1   3   0   15.12    0.54
   1   3   0   15.44    0.54
  -1   3   0   14.80    0.55
   1   3   0   15.20    0.55
   1   3   0   14.64    0.53
  -1   3   0   14.50    0.51
   1   3   0   15.60    0.55
  -1   3   0   14.63    0.54
  -1   3   0   14.23    0.53
   1   3   0   15.13    0.55
  -1   3   0   15.87    0.54
  -1  -3   0   15.35    0.53
  -1  -3   0   15.03    0.54
   1  -3   0   13.97    0.51
  -1  -3   0   15.50    0.55
  -1  -3   0   14.74    0.54
  -1  -3   0   15.39    0.55
   1  -3   0   15.77    0.55
  -1  -3   0   15.48    0.51
   1  -3   0   14.82    0.54
   1  -3   0   14.55    0.54
   1  -3   0   15.46    0.53
  -1  -3   0   15.42    0.54
   1   3   1   25.23    0.89
  -1   3  -1   25.18    0.90
  -1   3  -1   26.45    0.86
  -1   3  -1   25.63    0.90
  -1   3  -1   27.57    0.90
   1   3   1   26.14    0.92
  -1   3  -1   24.80    0.89
   1  -3   1   27.74    0.90
  -1  -3  -1   25.44    0.91
  -1  -3  -1   27.27    0.89
  -1  -3  -1   25.72    0.91
  -1  -3  -1   28.33    0.90
   1  -3   1   26.47    0.89
  -1  -3  -1   26.96    0.91
   1  -3   1   26.28    0.86
   1  -3   1   27.79    0.89
  -1   3  -2   13.04    0.48
   1   3   2   13.59    0.51
  -1   3  -2   13.58    0.48
  -1   3  -2   13.18    0.48
  -1   3  -2   13.26    0.45
   1   3   2   12.87    0.47
  -1   3  -2   13.21    0.48
   1  -3   2   13.32    0.48
  -1  -3  -2   13.92    0.48
  -1  -3  -2   13.03    0.50
  -1  -3  -2   13.40    0.50
  -1  -3  -2   12.99    0.50
   1  -3   2   13.31    0.47
  -1  -3  -2   12.41    0.49
  -1   3  -3    0.20    0.06
  -1   3  -3    0.23    0.06
   1   3   3    0.19    0.07
   1   3   3    0.27    0.06
  -1   3  -3    0.23    0.07
  -1  -3  -3    0.19    0.07
  -1  -3  -3    0.27    0.07
  -1  -3  -3    0.09    0.07
  -1  -3  -3    0.27    0.06
  -1  -3  -3    0.22    0.07
  -1   3  -4    0.12    0.05
   1   3   4    0.03    0.06
  -1   3  -4    0.12    0.04
  -1   3  -4    0.11    0.07
  -1  -3  -4    0.07    0.06
  -1  -3  -4    0.14    0.07
   1  -3   4    0.15    0.03
  -1  -3  -4    0.16    0.07
  -1  -3  -4    0.05    0.07
   1  -3   4    0.08    0.04
  -1   3  -5    0.67    0.06
  -1   3  -5    0.63    0.11
  -1   3  -5    0.54    0.06
   1   3   5    0.53    0.09
  -1  -3  -5    0.70    0.10
   1  -3   5    0.55    0.05
  -1  -3  -5    0.54    0.10
  -1  -3  -5    0.72    0.12
  -1  -3  -5    0.56    0.04
  -1  -3  -5    0.58    0.10
   1   3   6    0.07    0.06
  -1   3  -6    0.04    0.04
  -1   3  -6   -0.02    0.08
  -1  -3  -6    0.05    0.09
  -1  -3  -6   -0.02    0.06
  -1  -3  -6    0.05    0.03
  -1  -3  -6    0.03    0.06
  -1  -3  -6    0.03    0.07
  -1   3  -7    0.28    0.04
  -1   3  -7    0.22    0.10
   1   3   7    0.24    0.08
  -1  -3  -7    0.30    0.12
  -1  -3  -7    0.28    0.05
  -1  -3  -7    0.24    0.09
  -1  -3  -7    0.30    0.09
  -1  -3  -7    0.22    0.08
  -1   3  -8    3.82    0.28
   1   3   8    3.39    0.21
  -1  -3  -8    3.85    0.18
  -1  -3  -8    3.63    0.22
  -1  -3  -8    3.76    0.24
  -1  -3  -8    3.88    0.29
  -1   3  -9    0.12    0.10
  -1   3  -9    0.19    0.12
  -1  -3  -9    0.22    0.12
  -1  -3  -9    0.15    0.07
  -1  -3  -9    0.02    0.05
  -1  -3  -9    0.15    0.08
  -1   3 -10    0.15    0.12
  -1   3 -10    0.18    0.13
  -1  -3 -10    0.04    0.08
  -1  -3 -10   -0.07    0.11
  -1   3 -11    0.24    0.14
  -1   3 -11    0.20    0.14
  -1  -3 -11   -0.16    0.13
  -1  -3 -11    0.02    0.08
  -1   3 -12    0.12    0.13
  -1   3 -12   -0.20    0.11
  -1   3 -12   -0.06    0.12
  -1  -3 -12   -0.01    0.08
  -1  -3 -12    0.15    0.17
  -1   3 -13    0.88    0.20
  -1   3 -13    1.14    0.23
  -1   3 -13    0.64    0.20
  -1   3 -13    0.78    0.22
  -1  -3 -13    0.51    0.24
  -1   3 -14    0.07    0.17
  -1  -3 -14    0.19    0.21
   1   4 -14    0.16    0.16
   1   4 -14    0.15    0.15
   1  -4 -14   -0.01    0.17
   1   4 -13    0.00    0.14
   1   4 -13    0.02    0.13
   1   4 -13    0.15    0.15
   1   4 -13   -0.01    0.14
   1  -4 -13    0.06    0.17
   1   4 -12    0.05    0.15
   1   4 -12    0.25    0.14
   1   4 -12   -0.06    0.12
   1   4 -12    0.05    0.11
   1  -4 -12   -0.02    0.09
   1  -4 -12   -0.05    0.16
   1   4 -11    0.21    0.12
   1   4 -11   -0.11    0.10
   1   4 -11   -0.15    0.12
   1  -4 -11   -0.02    0.13
   1  -4 -11    0.18    0.10
   1   4 -10    0.06    0.10
   1   4 -10    0.15    0.12
  -1   4  10    0.04    0.11
   1   4 -10    0.07    0.12
   1  -4 -10    0.17    0.10
   1  -4 -10    0.31    0.16
   1   4  -9    0.52    0.15
   1   4  -9    0.20    0.11
  -1   4   9    0.15    0.09
   1  -4  -9    0.30    0.11
   1  -4  -9    0.64    0.17
   1  -4  -9    0.24    0.10
   1  -4  -9    0.34    0.08
   1   4  -8    0.00    0.08
   1   4  -8    0.08    0.11
  -1   4   8   -0.03    0.07
   1  -4  -8    0.19    0.09
   1  -4  -8   -0.08    0.08
   1  -4  -8    0.03    0.12
   1  -4  -8   -0.05    0.05
   1   4  -7    2.10    0.11
   1   4  -7    2.09    0.19
   1   4  -7    2.33    0.24
  -1   4   7    1.80    0.18
   1  -4  -7    2.67    0.23
   1  -4  -7    2.32    0.18
   1  -4  -7    2.13    0.12
   1  -4  -7    2.37    0.25
   1  -4  -7    1.95    0.14
   1  -4  -7    1.91    0.19
   1   4  -6    6.62    0.35
  -1   4   6    5.98    0.30
   1   4  -6    5.82    0.25
   1   4  -6    5.75    0.28
  -1   4   6    6.37    0.32
   1  -4  -6    6.28    0.32
   1  -4  -6    6.34    0.23
   1  -4  -6    5.80    0.34
  -1  -4   6    6.10    0.23
   1  -4  -6    6.32    0.32
   1  -4  -6    5.82    0.26
   1   4  -5    1.58    0.18
  -1   4   5    1.60    0.16
   1   4  -5    1.74    0.11
   1   4  -5    1.77    0.13
  -1   4   5    1.52    0.11
  -1   4   5    1.74    0.16
  -1  -4   5    1.74    0.10
   1  -4  -5    1.79    0.09
  -1  -4   5    1.80    0.08
   1  -4  -5    1.57    0.17
   1  -4  -5    1.73    0.18
  -1  -4   5    1.77    0.11
   1  -4  -5    1.73    0.18
   1  -4  -5    1.66    0.11
  -1   4   4    1.02    0.13
   1   4  -4    0.77    0.13
   1   4  -4    0.85    0.09
   1   4  -4    1.02    0.10
   1   4  -4    0.99    0.10
   1   4  -4    0.80    0.09
  -1   4   4    1.10    0.09
  -1   4   4    0.97    0.13
   1  -4  -4    0.82    0.13
  -1  -4   4    0.85    0.09
  -1  -4   4    1.20    0.09
   1  -4  -4    0.96    0.13
   1  -4  -4    0.93    0.09
   1  -4  -4    0.93    0.06
   1  -4  -4    0.92    0.13
   1   4  -3   13.49    0.50
   1   4  -3   13.33    0.51
   1   4  -3   12.97    0.53
   1   4  -3   13.52    0.47
  -1   4   3   13.35    0.46
  -1   4   3   13.38    0.54
  -1   4   3   14.00    0.53
  -1   4   3   13.94    0.48
   1   4  -3   14.24    0.50
   1   4  -3   13.34    0.50
   1  -4  -3   13.63    0.54
   1  -4  -3   13.69    0.54
  -1  -4   3   13.04    0.49
  -1  -4   3   15.15    0.52
   1  -4  -3   13.65    0.46
   1  -4  -3   12.95    0.52
  -1  -4   3   13.92    0.50
   1  -4  -3   13.27    0.48
   1   4  -2    7.98    0.33
   1   4  -2    7.85    0.28
  -1   4   2    8.08    0.34
  -1   4   2    7.68    0.35
   1   4  -2    7.53    0.33
   1   4  -2    7.46    0.33
  -1   4   2    8.29    0.29
  -1   4   2    8.09    0.35
   1   4  -2    7.73    0.34
  -1   4   2    8.41    0.31
  -1  -4   2    8.59    0.33
  -1  -4   2    8.09    0.32
  -1  -4   2    8.26    0.29
  -1  -4   2    8.01    0.33
   1  -4  -2    7.72    0.35
   1  -4  -2    7.74    0.35
   1  -4  -2    7.65    0.31
   1  -4  -2    7.84    0.33
   1   4  -1    9.02    0.37
  -1   4   1    9.80    0.35
  -1   4   1    9.06    0.34
   1   4  -1    8.47    0.37
  -1   4   1    9.03    0.38
  -1   4   1    8.55    0.36
   1   4  -1    8.59    0.37
   1   4  -1    8.81    0.37
   1   4  -1    9.06    0.32
  -1  -4   1    9.25    0.37
   1  -4  -1    8.81    0.38
   1  -4  -1    8.97    0.35
  -1  -4   1    9.47    0.32
  -1  -4   1    8.86    0.35
  -1  -4   1    9.31    0.37
   1  -4  -1    9.21    0.39
  -1   4   0    0.03    0.05
  -1   4   0   -0.01    0.06
  -1   4   0    0.03    0.04
  -1   4   0   -0.02    0.06
  -1   4   0    0.07    0.06
   1   4   0    0.00    0.07
   1   4   0    0.04    0.07
   1   4   0    0.03    0.06
   1  -4   0   -0.09    0.06
  -1  -4   0   -0.02    0.04
   1  -4   0    0.01    0.04
  -1  -4   0    0.05    0.05
  -1  -4   0   -0.02    0.06
  -1  -4   0   -0.01    0.07
   1   4   1    3.49    0.18
  -1   4  -1    3.36    0.19
   1   4   1    3.26    0.20
  -1   4  -1    3.22    0.19
   1   4   1    3.49    0.20
  -1   4  -1    3.78    0.16
  -1   4  -1    3.63    0.19
  -1   4  -1    3.34    0.17
   1  -4   1    3.54    0.19
  -1  -4  -1    3.44    0.20
  -1  -4  -1    3.47    0.18
  -1  -4  -1    3.46    0.20
   1  -4   1    3.58    0.16
  -1   4  -2    2.04    0.14
  -1   4  -2    2.19    0.15
   1   4   2    2.43    0.17
  -1   4  -2    2.33    0.12
   1   4   2    2.22    0.14
  -1   4  -2    2.17    0.14
  -1   4  -2    2.09    0.13
   1  -4   2    2.14    0.14
  -1  -4  -2    2.18    0.17
  -1  -4  -2    2.27    0.15
   1  -4   2    2.23    0.15
  -1  -4  -2    2.33    0.16
  -1   4  -3    0.59    0.08
  -1   4  -3    0.65    0.08
   1   4   3    0.55    0.10
  -1   4  -3    0.74    0.08
  -1   4  -3    0.64    0.09
   1   4   3    0.68    0.08
  -1   4  -3    0.76    0.10
  -1  -4  -3    0.47    0.10
   1  -4   3    0.52    0.08
  -1  -4  -3    0.55    0.11
   1  -4   3    0.70    0.08
  -1  -4  -3    0.54    0.10
  -1   4  -4    3.53    0.20
  -1   4  -4    3.34    0.18
   1   4   4    3.14    0.18
  -1   4  -4    3.80    0.18
   1   4   4    3.49    0.22
  -1   4  -4    3.36    0.18
  -1  -4  -4    3.73    0.22
  -1  -4  -4    3.50    0.22
   1  -4   4    3.30    0.17
  -1  -4  -4    3.48    0.22
  -1   4  -5    1.76    0.11
   1   4   5    1.98    0.18
  -1   4  -5    1.71    0.12
  -1   4  -5    1.82    0.17
  -1  -4  -5    1.77    0.18
   1  -4   5    1.87    0.09
   1  -4   5    1.84    0.11
  -1  -4  -5    1.89    0.19
  -1  -4  -5    1.48    0.16
   1   4   6    2.99    0.21
  -1   4  -6    3.34    0.15
  -1   4  -6    3.22    0.16
  -1   4  -6    3.37    0.22
  -1  -4  -6    2.80    0.22
  -1  -4  -6    3.20    0.28
  -1  -4  -6    3.29    0.23
   1  -4   6    3.26    0.14
  -1   4  -7    1.03    0.09
   1   4   7    0.87    0.14
  -1   4  -7    1.22    0.17
  -1  -4  -7    1.55    0.16
  -1  -4  -7    0.61    0.12
  -1  -4  -7    0.84    0.13
  -1  -4  -7    1.17    0.18
  -1   4  -8    2.14    0.23
   1   4   8    2.52    0.19
  -1  -4  -8    2.67    0.28
  -1  -4  -8    2.67    0.23
  -1  -4  -8    2.64    0.23
   1   4   9    0.04    0.08
  -1   4  -9    0.25    0.12
  -1  -4  -9    0.17    0.14
  -1  -4  -9    0.16    0.09
  -1  -4  -9    0.20    0.10
  -1   4 -10    0.12    0.12
  -1   4 -10   -0.07    0.11
  -1  -4 -10    0.04    0.09
  -1  -4 -10   -0.01    0.12
  -1   4 -11    0.16    0.14
  -1   4 -11   -0.02    0.12
  -1  -4 -11    0.02    0.09
  -1  -4 -11   -0.09    0.12
  -1   4 -12    0.14    0.13
  -1   4 -12    0.19    0.14
  -1   4 -12    0.32    0.16
  -1  -4 -12    0.35    0.20
  -1  -4 -12    0.44    0.12
  -1   4 -13    0.34    0.18
  -1   4 -13    0.59    0.19
  -1   4 -13   -0.05    0.13
  -1  -4 -13    0.05    0.16
  -1   4 -14    0.16    0.16
  -1   4 -14    0.02    0.14
  -1  -4 -14    0.26    0.19
   1   5 -14    0.01    0.18
   1   5 -14   -0.06    0.12
   1  -5 -14    0.08    0.20
   1   5 -13    0.04    0.15
   1   5 -13    0.27    0.18
   1   5 -13   -0.03    0.14
   1  -5 -13    0.13    0.17
   1  -5 -13    0.09    0.11
   1   5 -12    0.32    0.16
   1   5 -12    0.49    0.16
   1   5 -12    0.65    0.20
   1  -5 -12    0.42    0.15
   1  -5 -12    0.59    0.22
   1   5 -11    0.35    0.17
   1   5 -11    0.32    0.16
   1   5 -11    0.20    0.13
   1  -5 -11    0.15    0.16
   1  -5 -11    0.40    0.14
   1   5 -10    0.41    0.13
   1   5 -10    0.14    0.14
  -1   5  10    0.62    0.13
   1  -5 -10    0.52    0.13
   1  -5 -10    0.56    0.15
   1  -5 -10    0.39    0.17
  -1   5   9   -0.02    0.09
   1   5  -9    0.07    0.08
   1   5  -9    0.04    0.11
   1  -5  -9    0.05    0.13
   1  -5  -9    0.01    0.09
   1  -5  -9    0.09    0.10
   1   5  -8    0.84    0.14
   1   5  -8    0.96    0.19
  -1   5   8    0.98    0.15
   1  -5  -8    1.12    0.20
   1  -5  -8    0.92    0.10
   1  -5  -8    0.67    0.15
   1  -5  -8    0.66    0.14
  -1   5   7    2.09    0.20
   1   5  -7    1.78    0.12
   1   5  -7    1.77    0.23
  -1   5   7    2.24    0.21
   1   5  -7    2.25    0.20
   1  -5  -7    2.14    0.13
   1  -5  -7    1.93    0.11
   1  -5  -7    1.57    0.22
   1  -5  -7    1.74    0.21
   1  -5  -7    1.58    0.20
  -1   5   6    3.02    0.15
   1   5  -6    3.08    0.27
  -1   5   6    2.91    0.22
   1   5  -6    3.05    0.19
  -1   5   6    2.67    0.21
   1   5  -6    3.04    0.17
   1  -5  -6    3.12    0.13
   1  -5  -6    3.08    0.24
   1  -5  -6    3.22    0.25
  -1  -5   6    3.00    0.16
  -1  -5   6    2.93    0.15
   1  -5  -6    2.92    0.16
   1  -5  -6    3.17    0.24
   1   5  -5    0.88    0.15
  -1   5   5    0.78    0.09
   1   5  -5    0.55    0.09
   1   5  -5    0.85    0.10
  -1   5   5    0.65    0.12
  -1   5   5    0.69    0.13
   1   5  -5    0.62    0.09
   1  -5  -5    0.58    0.13
   1  -5  -5    0.59    0.13
   1  -5  -5    0.59    0.13
   1  -5  -5    0.77    0.06
  -1  -5   5    0.67    0.07
  -1  -5   5    0.74    0.09
   1  -5  -5    0.62    0.08
  -1   5   4    0.89    0.07
   1   5  -4    1.07    0.15
  -1   5   4    1.15    0.10
   1   5  -4    1.09    0.12
  -1   5   4    0.82    0.13
   1   5  -4    0.84    0.09
  -1   5   4    1.29    0.15
   1   5  -4    0.71    0.10
   1  -5  -4    1.15    0.14
  -1  -5   4    0.80    0.10
   1  -5  -4    0.80    0.06
   1  -5  -4    0.93    0.14
  -1  -5   4    0.90    0.10
   1  -5  -4    0.82    0.14
   1  -5  -4    0.95    0.09
   1   5  -3    7.43    0.28
   1   5  -3    7.65    0.32
  -1   5   3    7.09    0.36
  -1   5   3    7.47    0.29
   1   5  -3    7.48    0.35
   1   5  -3    7.08    0.32
  -1   5   3    7.64    0.36
   1   5  -3    7.29    0.32
  -1   5   3    6.95    0.27
  -1  -5   3    7.23    0.31
   1  -5  -3    7.12    0.29
   1  -5  -3    6.76    0.35
   1  -5  -3    7.09    0.35
  -1  -5   3    7.28    0.32
   1  -5  -3    7.32    0.34
   1   5  -2   -0.01    0.07
   1   5  -2   -0.06    0.06
  -1   5   2   -0.06    0.07
  -1   5   2    0.10    0.08
  -1   5   2   -0.14    0.05
   1   5  -2   -0.01    0.03
  -1   5   2    0.00    0.04
   1   5  -2   -0.07    0.06
   1   5  -2    0.01    0.05
   1  -5  -2    0.03    0.08
   1  -5  -2   -0.05    0.05
  -1  -5   2    0.01    0.03
  -1  -5   2   -0.06    0.05
  -1  -5   2   -0.02    0.05
  -1  -5   2   -0.02    0.06
   1  -5  -2    0.09    0.08
  -1   5   1    9.33    0.39
   1   5  -1    9.13    0.40
  -1   5   1    9.00    0.41
  -1   5   1    9.52    0.36
   1   5  -1    9.18    0.40
   1   5  -1    9.19    0.35
  -1   5   1    9.79    0.41
   1   5  -1    9.17    0.39
  -1  -5   1    9.43    0.40
  -1  -5   1    9.60    0.39
  -1  -5   1    9.97    0.35
   1  -5  -1    9.33    0.41
  -1  -5   1    9.35    0.38
   1  -5  -1    9.06    0.37
   1  -5  -1    9.36    0.41
   1   5   0   34.30    1.23
   1   5   0   35.81    1.22
   1   5   0   34.96    1.20
  -1   5   0   33.56    1.22
  -1   5   0   34.59    1.19
  -1   5   0   35.54    1.22
  -1   5   0   35.33    1.19
   1  -5   0   35.98    1.22
   1  -5   0   35.22    1.18
  -1  -5   0   36.11    1.20
  -1  -5   0   36.45    1.17
  -1  -5   0   33.90    1.21
   1  -5   0   34.27    1.22
  -1  -5   0   35.69    1.22
   1   5   1    6.76    0.30
  -1   5  -1    6.92    0.30
  -1   5  -1    6.69    0.32
   1   5   1    6.93    0.34
  -1   5  -1    6.99    0.33
   1   5   1    7.39    0.34
  -1   5  -1    7.54    0.30
  -1  -5  -1    6.85    0.33
   1  -5   1    7.01    0.32
   1  -5   1    7.54    0.32
  -1  -5  -1    6.54    0.31
  -1  -5  -1    7.09    0.33
   1  -5   1    7.23    0.28
  -1   5  -2   12.33    0.50
  -1   5  -2   13.55    0.50
   1   5   2   12.65    0.52
  -1   5  -2   12.07    0.50
   1   5   2   12.83    0.53
  -1   5  -2   13.43    0.46
  -1   5  -2   12.19    0.47
   1   5   2   12.01    0.47
   1  -5   2   12.77    0.46
  -1  -5  -2   11.55    0.51
  -1  -5  -2   12.44    0.50
   1  -5   2   12.35    0.49
  -1  -5  -2   12.90    0.52
   1  -5   2   12.72    0.49
  -1   5  -3    9.02    0.39
   1   5   3    8.89    0.37
   1   5   3    9.42    0.32
  -1   5  -3    8.83    0.37
   1   5   3    9.49    0.43
  -1   5  -3    8.88    0.38
  -1   5  -3    9.69    0.38
   1  -5   3    9.53    0.38
  -1  -5  -3    9.39    0.41
   1  -5   3    9.12    0.37
  -1  -5  -3    9.88    0.43
  -1  -5  -3    8.82    0.41
  -1   5  -4    0.67    0.10
  -1   5  -4    0.63    0.10
  -1   5  -4    0.70    0.09
  -1   5  -4    0.48    0.09
   1   5   4    0.49    0.11
   1   5   4    0.51    0.09
  -1  -5  -4    0.78    0.13
   1  -5   4    0.80    0.09
  -1  -5  -4    0.57    0.12
   1  -5   4    0.63    0.09
  -1  -5  -4    0.45    0.11
  -1   5  -5    2.94    0.17
   1   5   5    2.67    0.21
  -1   5  -5    2.38    0.19
  -1   5  -5    2.88    0.17
   1   5   5    2.74    0.17
  -1  -5  -5    2.95    0.23
   1  -5   5    2.85    0.16
   1  -5   5    2.97    0.14
  -1  -5  -5    2.78    0.22
  -1  -5  -5    3.18    0.23
  -1   5  -6    1.69    0.12
  -1   5  -6    1.73    0.13
   1   5   6    1.70    0.19
  -1   5  -6    2.10    0.20
  -1  -5  -6    1.60    0.21
  -1  -5  -6    1.67    0.19
   1  -5   6    1.74    0.11
  -1  -5  -6    1.68    0.19
  -1   5  -7    0.72    0.07
  -1   5  -7    0.62    0.09
   1   5   7    0.61    0.13
  -1   5  -7    0.49    0.12
  -1  -5  -7    0.77    0.14
  -1  -5  -7    0.87    0.16
  -1  -5  -7    0.69    0.16
   1  -5   7    0.69    0.06
   1   5   8    0.11    0.08
  -1   5  -8   -0.03    0.04
  -1   5  -8    0.00    0.09
  -1  -5  -8   -0.07    0.09
  -1  -5  -8    0.07    0.09
  -1  -5  -8    0.09    0.12
  -1   5  -9    2.00    0.23
   1   5   9    2.21    0.22
  -1  -5  -9    1.84    0.21
  -1  -5  -9    1.96    0.26
  -1  -5  -9    1.85    0.22
  -1   5 -10    0.33    0.14
  -1  -5 -10    0.19    0.15
  -1  -5 -10    0.48    0.13
  -1  -5 -10    0.39    0.14
  -1   5 -11    0.41    0.15
  -1   5 -11    0.69    0.18
  -1   5 -11    0.69    0.19
  -1  -5 -11    0.65    0.15
  -1  -5 -11    0.61    0.21
  -1   5 -12    0.41    0.17
  -1   5 -12    0.70    0.19
  -1  -5 -12    0.42    0.20
  -1  -5 -12    0.06    0.11
  -1   5 -13    0.37    0.18
  -1   5 -13    0.24    0.17
  -1   5 -13    0.27    0.17
  -1  -5 -13    0.70    0.24
  -1  -5 -13    0.36    0.13
  -1   5 -14    0.00    0.15
  -1  -5 -14   -0.34    0.15
   1   6 -14   -0.09    0.14
   1   6 -14   -0.18    0.12
   1  -6 -14   -0.31    0.15
   1   6 -13    0.19    0.16
   1   6 -13    0.47    0.20
   1   6 -13    0.18    0.18
   1  -6 -13    0.23    0.20
   1  -6 -13    0.24    0.15
   1   6 -12    0.36    0.20
   1   6 -12    0.52    0.20
   1  -6 -12    0.68    0.23
   1  -6 -12    0.38    0.15
   1   6 -11    0.62    0.19
   1   6 -11    0.64    0.17
   1   6 -11    0.64    0.19
   1  -6 -11    0.53    0.16
   1  -6 -11    0.49    0.20
   1   6 -10    0.07    0.10
  -1   6  10   -0.10    0.08
   1   6 -10   -0.01    0.13
   1  -6 -10   -0.06    0.11
   1  -6 -10   -0.29    0.12
   1  -6 -10    0.01    0.10
  -1   6   9    1.70    0.22
   1   6  -9    1.75    0.25
   1   6  -9    1.48    0.18
   1  -6  -9    1.27    0.20
   1  -6  -9    1.58    0.25
   1  -6  -9    1.64    0.22
   1   6  -8    0.42    0.16
   1   6  -8    0.63    0.12
  -1   6   8    0.45    0.13
   1  -6  -8    0.59    0.14
   1  -6  -8    0.43    0.14
   1  -6  -8    0.62    0.17
   1   6  -7    4.37    0.25
  -1   6   7    4.17    0.30
   1   6  -7    4.89    0.34
  -1   6   7    4.97    0.29
   1  -6  -7    3.57    0.33
   1  -6  -7    4.66    0.21
   1  -6  -7    4.60    0.30
  -1  -6   7    4.16    0.20
   1  -6  -7    5.13    0.33
   1   6  -6    0.44    0.15
  -1   6   6    0.80    0.15
  -1   6   6    0.71    0.14
   1   6  -6    0.73    0.11
   1   6  -6    0.72    0.10
  -1   6   6    0.61    0.08
  -1  -6   6    0.59    0.09
   1  -6  -6    0.67    0.08
   1  -6  -6    0.53    0.14
   1  -6  -6    0.89    0.17
   1  -6  -6    0.83    0.16
  -1  -6   6    0.74    0.07
   1  -6  -6    0.74    0.06
  -1   6   5    0.87    0.10
   1   6  -5    0.90    0.12
   1   6  -5    0.75    0.16
  -1   6   5    0.93    0.15
   1   6  -5    0.82    0.11
   1   6  -5    0.93    0.11
  -1   6   5    1.17    0.17
   1  -6  -5    0.86    0.10
  -1  -6   5    0.83    0.11
   1  -6  -5    0.95    0.08
   1  -6  -5    0.79    0.15
   1  -6  -5    0.66    0.15
   1  -6  -5    0.67    0.14
  -1  -6   5    0.67    0.09
   1   6  -4    0.77    0.11
   1   6  -4    0.62    0.11
   1   6  -4    0.51    0.10
  -1   6   4    0.62    0.12
   1   6  -4    0.58    0.08
  -1   6   4    0.63    0.13
   1   6  -4    0.62    0.13
  -1   6   4    0.62    0.07
   1  -6  -4    0.70    0.15
  -1  -6   4    0.75    0.11
  -1  -6   4    0.84    0.10
   1  -6  -4    0.64    0.13
   1  -6  -4    0.45    0.13
  -1   6   3   -0.14    0.07
   1   6  -3    0.19    0.09
  -1   6   3    0.07    0.08
  -1   6   3    0.04    0.04
   1   6  -3    0.10    0.05
   1   6  -3    0.18    0.08
   1   6  -3    0.02    0.07
   1   6  -3    0.03    0.07
   1  -6  -3    0.07    0.08
   1  -6  -3    0.13    0.10
  -1  -6   3    0.07    0.04
   1  -6  -3    0.17    0.10
  -1  -6   3    0.07    0.06
  -1  -6   3    0.15    0.07
   1   6  -2    4.53    0.27
  -1   6   2    4.75    0.22
  -1   6   2    4.71    0.28
  -1   6   2    4.70    0.26
   1   6  -2    4.06    0.25
   1   6  -2    4.33    0.26
  -1   6   2    5.00    0.28
   1   6  -2    4.58    0.20
   1  -6  -2    4.84    0.29
   1  -6  -2    4.58    0.24
  -1  -6   2    4.17    0.23
  -1  -6   2    4.58    0.20
  -1  -6   2    4.73    0.25
   1  -6  -2    4.74    0.28
  -1  -6   2    4.53    0.26
   1   6  -1    1.98    0.19
   1   6  -1    2.09    0.18
   1   6  -1    1.95    0.19
  -1   6   1    1.88    0.19
   1   6  -1    2.00    0.13
  -1   6   1    2.01    0.14
  -1   6   1    2.19    0.20
  -1   6   1    2.08    0.18
   1  -6  -1    1.96    0.20
  -1  -6   1    1.86    0.11
   1  -6  -1    1.79    0.18
  -1  -6   1    1.91    0.18
   1  -6  -1    1.83    0.14
  -1  -6   1    1.88    0.14
  -1  -6   1    2.11    0.20
   1   6   0   57.95    1.97
  -1   6   0   58.00    1.96
  -1   6   0   55.84    1.99
  -1   6   0   60.01    1.96
  -1   6   0   59.46    2.01
   1   6   0   58.81    1.99
   1   6   0   58.79    2.01
  -1  -6   0   57.69    1.99
  -1  -6   0   55.65    1.95
   1  -6   0   60.45    2.00
  -1  -6   0   59.86    1.99
   1  -6   0   60.34    1.94
   1  -6   0   62.16    1.99
  -1   6  -1    2.45    0.19
   1   6   1    2.01    0.20
   1   6   1    2.36    0.17
  -1   6  -1    2.39    0.19
   1   6   1    2.67    0.20
  -1   6  -1    2.51    0.18
  -1   6  -1    2.41    0.16
  -1  -6  -1    2.13    0.17
   1  -6   1    2.22    0.18
  -1  -6  -1    2.28    0.21
   1  -6   1    2.18    0.14
   1  -6   1    2.57    0.18
  -1  -6  -1    2.26    0.20
   1   6   2   17.59    0.72
   1   6   2   16.63    0.65
  -1   6  -2   18.03    0.69
  -1   6  -2   17.95    0.69
  -1   6  -2   18.20    0.66
   1   6   2   18.09    0.70
  -1   6  -2   17.94    0.69
  -1  -6  -2   18.03    0.71
   1  -6   2   17.58    0.67
   1  -6   2   18.55    0.64
   1  -6   2   17.76    0.68
  -1  -6  -2   17.63    0.71
  -1  -6  -2   17.57    0.68
  -1   6  -3    6.69    0.34
  -1   6  -3    7.36    0.34
  -1   6  -3    7.55    0.34
   1   6   3    6.80    0.36
   1   6   3    7.05    0.37
  -1   6  -3    6.87    0.31
   1   6   3    7.23    0.27
   1   6   3    7.18    0.31
  -1  -6  -3    6.77    0.36
  -1  -6  -3    6.99    0.35
  -1  -6  -3    6.89    0.37
   1  -6   3    7.43    0.32
   1  -6   3    6.82    0.33
  -1   6  -4    3.44    0.20
   1   6   4    3.25    0.12
  -1   6  -4    3.29    0.21
  -1   6  -4    3.47    0.20
   1   6   4    3.11    0.18
   1   6   4    3.12    0.24
  -1   6  -4    3.09    0.21
  -1  -6  -4    3.08    0.23
  -1  -6  -4    3.55    0.24
   1  -6   4    3.39    0.20
   1  -6   4    3.55    0.19
  -1  -6  -4    3.13    0.25
  -1   6  -5    0.76    0.12
  -1   6  -5    1.15    0.13
  -1   6  -5    0.83    0.12
  -1   6  -5    0.69    0.11
   1   6   5    0.71    0.10
   1   6   5    0.71    0.15
  -1  -6  -5    0.73    0.15
   1  -6   5    0.64    0.10
  -1  -6  -5    0.78    0.15
  -1  -6  -5    0.91    0.15
  -1   6  -6    0.05    0.08
  -1   6  -6   -0.01    0.06
   1   6   6    0.09    0.09
  -1   6  -6    0.06    0.07
  -1  -6  -6   -0.02    0.10
   1  -6   6    0.02    0.04
  -1  -6  -6   -0.04    0.10
  -1  -6  -6   -0.03    0.09
   1  -6   6    0.02    0.05
   1   6   7    0.51    0.13
  -1   6  -7    0.63    0.08
  -1   6  -7    0.41    0.09
  -1   6  -7    0.45    0.12
  -1  -6  -7    0.71    0.17
  -1  -6  -7    0.75    0.17
   1  -6   7    0.67    0.08
  -1  -6  -7    0.32    0.13
   1   6   8    0.25    0.11
  -1   6  -8    0.20    0.07
  -1   6  -8    0.09    0.10
  -1  -6  -8    0.13    0.11
  -1  -6  -8    0.15    0.12
  -1  -6  -8    0.21    0.14
   1   6   9    0.07    0.09
  -1   6  -9    0.09    0.11
  -1  -6  -9    0.07    0.11
  -1  -6  -9    0.12    0.14
  -1  -6  -9    0.11    0.12
   1   6  10    0.20    0.10
  -1   6 -10    0.10    0.12
  -1   6 -10    0.01    0.12
  -1  -6 -10    0.12    0.16
  -1  -6 -10    0.08    0.11
  -1  -6 -10    0.26    0.13
  -1   6 -11    0.25    0.12
  -1   6 -11    0.05    0.14
  -1   6 -11    0.06    0.13
  -1  -6 -11    0.13    0.16
  -1  -6 -11    0.04    0.11
  -1   6 -12   -0.08    0.13
  -1   6 -12    0.10    0.14
  -1  -6 -12   -0.24    0.14
  -1  -6 -12    0.03    0.12
  -1   6 -13   -0.10    0.15
  -1  -6 -13    0.20    0.21
  -1  -6 -13    0.08    0.13
  -1   6 -14    0.10    0.15
  -1   6 -14    0.13    0.17
  -1  -6 -14    0.02    0.19
   1   7 -14    0.25    0.20
   1   7 -14    0.42    0.19
   1  -7 -14    0.39    0.25
   1   7 -13    0.37    0.21
   1   7 -13    0.27    0.20
   1  -7 -13    0.02    0.19
   1  -7 -13    0.50    0.18
   1   7 -12    0.26    0.18
   1   7 -12    0.00    0.14
   1  -7 -12   -0.02    0.17
   1  -7 -12    0.07    0.14
   1   7 -11   -0.06    0.15
   1  -7 -11    0.31    0.16
   1  -7 -11    0.33    0.19
   1   7 -10    0.21    0.17
  -1   7  10    0.17    0.11
   1  -7 -10    0.05    0.15
   1  -7 -10    0.36    0.15
   1  -7 -10    0.26    0.15
   1   7  -9    0.30    0.11
   1   7  -9    0.58    0.19
  -1   7   9    0.60    0.15
   1  -7  -9    0.44    0.17
   1  -7  -9    0.35    0.15
   1  -7  -9    0.44    0.16
  -1   7   8    0.36    0.13
   1   7  -8    0.61    0.12
   1   7  -8    0.50    0.17
   1  -7  -8    0.43    0.15
   1  -7  -8    0.54    0.17
   1  -7  -8    0.83    0.17
  -1   7   7    0.15    0.11
   1   7  -7    0.08    0.12
   1   7  -7    0.19    0.08
  -1   7   7   -0.06    0.09
  -1  -7   7    0.14    0.06
   1  -7  -7    0.06    0.12
   1  -7  -7    0.03    0.12
   1  -7  -7   -0.04    0.11
   1   7  -6    0.36    0.09
  -1   7   6    0.36    0.13
   1   7  -6    0.54    0.11
   1   7  -6    0.47    0.17
  -1   7   6    0.22    0.12
   1  -7  -6    0.62    0.16
   1  -7  -6    0.44    0.15
   1  -7  -6    0.51    0.15
  -1  -7   6    0.59    0.07
  -1  -7   6    0.56    0.10
  -1   7   5   -0.02    0.10
   1   7  -5    0.17    0.09
   1   7  -5    0.16    0.07
   1   7  -5    0.11    0.06
  -1   7   5    0.08    0.12
   1   7  -5    0.15    0.12
  -1   7   5    0.07    0.04
   1  -7  -5    0.03    0.11
   1  -7  -5    0.01    0.09
  -1  -7   5   -0.02    0.07
   1  -7  -5    0.04    0.11
  -1  -7   5   -0.01    0.05
   1   7  -4    0.35    0.10
   1   7  -4    0.32    0.07
   1   7  -4    0.39    0.13
  -1   7   4    0.52    0.14
   1   7  -4    0.45    0.11
  -1   7   4    0.47    0.14
  -1   7   4    0.33    0.07
  -1  -7   4    0.55    0.10
   1  -7  -4    0.51    0.13
  -1  -7   4    0.36    0.10
   1  -7  -4    0.23    0.12
   1  -7  -4    0.50    0.14
   1   7  -3   -0.04    0.08
  -1   7   3    0.34    0.11
   1   7  -3    0.07    0.06
   1   7  -3    0.20    0.10
   1   7  -3    0.09    0.08
  -1   7   3    0.09    0.06
  -1   7   3    0.19    0.12
  -1  -7   3    0.09    0.07
  -1  -7   3    0.08    0.07
   1  -7  -3    0.12    0.08
   1  -7  -3    0.12    0.11
   1  -7  -3    0.16    0.11
   1   7  -2    0.54    0.12
   1   7  -2    0.63    0.08
   1   7  -2    0.45    0.12
  -1   7   2    0.57    0.09
   1   7  -2    0.57    0.12
  -1   7   2    0.38    0.12
  -1   7   2    0.58    0.12
  -1   7   2    0.45    0.13
  -1  -7   2    0.67    0.11
   1  -7  -2    0.57    0.13
  -1  -7   2    0.63    0.12
  -1  -7   2    0.44    0.11
   1  -7  -2    0.51    0.10
   1  -7  -2    0.53    0.14
   1   7  -1   19.25    0.77
  -1   7   1   21.87    0.79
   1   7  -1   18.60    0.76
  -1   7   1   18.86    0.78
   1   7  -1   19.81    0.69
   1   7  -1   19.14    0.75
  -1   7   1   19.20    0.71
  -1   7   1   19.11    0.74
   1  -7  -1   19.04    0.72
   1  -7  -1   20.31    0.78
  -1  -7   1   19.61    0.75
  -1  -7   1   19.04    0.76
  -1  -7   1   19.54    0.73
   1  -7  -1   18.31    0.76
  -1   7   0    6.54    0.32
  -1   7   0    6.98    0.37
  -1   7   0    6.29    0.36
  -1   7   0    6.98    0.33
   1   7   0    7.45    0.37
   1   7   0    7.03    0.37
   1   7   0    6.86    0.34
  -1  -7   0    7.26    0.36
   1  -7   0    7.01    0.31
  -1  -7   0    7.33    0.37
   1  -7   0    7.25    0.37
  -1  -7   0    6.88    0.33
   1  -7   0    6.82    0.36
   1   7   1    0.37    0.10
   1   7   1    0.32    0.12
  -1   7  -1    0.47    0.11
  -1   7  -1    0.20    0.08
   1   7   1    0.45    0.12
  -1   7  -1    0.29    0.10
  -1   7  -1    0.20    0.10
   1  -7   1    0.29    0.10
  -1  -7  -1    0.17    0.10
  -1  -7  -1    0.39    0.12
  -1  -7  -1    0.39    0.10
   1  -7   1    0.29    0.07
   1  -7   1    0.30    0.10
  -1   7  -2   19.78    0.75
  -1   7  -2   18.75    0.74
   1   7   2   19.03    0.71
   1   7   2   19.08    0.78
   1   7   2   17.76    0.75
  -1   7  -2   18.25    0.70
  -1   7  -2   18.07    0.74
  -1  -7  -2   19.08    0.77
   1  -7   2   19.26    0.74
   1  -7   2   19.05    0.68
   1  -7   2   18.88    0.73
  -1  -7  -2   18.89    0.73
  -1  -7  -2   19.25    0.76
   1   7   3    0.14    0.11
  -1   7  -3    0.17    0.08
   1   7   3    0.19    0.11
   1   7   3    0.15    0.05
   1   7   3    0.13    0.08
  -1   7  -3    0.18    0.10
  -1   7  -3    0.14    0.09
  -1   7  -3    0.20    0.12
   1  -7   3    0.18    0.08
  -1  -7  -3    0.16    0.11
   1  -7   3    0.23    0.09
  -1  -7  -3    0.18    0.10
  -1  -7  -3    0.41    0.11
   1   7   4    1.89    0.23
  -1   7  -4    1.72    0.18
   1   7   4    1.88    0.09
  -1   7  -4    1.85    0.17
  -1   7  -4    1.55    0.18
  -1   7  -4    1.88    0.22
   1   7   4    1.85    0.16
  -1  -7  -4    1.77    0.23
  -1  -7  -4    1.57    0.20
  -1  -7  -4    1.84    0.22
   1  -7   4    1.77    0.18
   1  -7   4    2.02    0.17
  -1   7  -5    7.00    0.35
  -1   7  -5    6.62    0.34
   1   7   5    6.78    0.40
   1   7   5    7.02    0.32
  -1   7  -5    7.28    0.36
  -1   7  -5    6.83    0.41
  -1   7  -5    8.06    0.35
   1  -7   5    7.11    0.34
  -1  -7  -5    7.12    0.39
  -1  -7  -5    7.97    0.42
   1  -7   5    6.89    0.32
  -1  -7  -5    7.40    0.41
   1   7   6    3.53    0.20
  -1   7  -6    3.39    0.22
  -1   7  -6    3.27    0.22
  -1   7  -6    3.40    0.32
  -1   7  -6    2.82    0.22
   1   7   6    3.09    0.29
   1  -7   6    2.82    0.19
  -1  -7  -6    3.77    0.29
  -1  -7  -6    3.22    0.29
  -1  -7  -6    2.93    0.29
   1  -7   6    3.19    0.19
  -1   7  -7    0.09    0.08
   1   7   7    0.03    0.10
  -1   7  -7    0.23    0.15
  -1   7  -7    0.30    0.08
  -1   7  -7    0.29    0.10
  -1  -7  -7    0.04    0.11
  -1  -7  -7    0.20    0.14
   1  -7   7    0.16    0.07
  -1  -7  -7    0.15    0.12
   1   7   8    0.54    0.15
  -1   7  -8    0.21    0.15
  -1   7  -8    0.13    0.11
  -1   7  -8    0.34    0.09
  -1  -7  -8    0.45    0.17
  -1  -7  -8    0.18    0.13
  -1  -7  -8    0.39    0.15
   1   7   9    1.26    0.20
  -1   7  -9    1.45    0.21
  -1   7  -9    1.70    0.27
  -1  -7  -9    1.63    0.24
  -1  -7  -9    1.24    0.22
  -1  -7  -9    1.66    0.27
   1   7  10    0.03    0.10
  -1   7 -10    0.11    0.14
  -1   7 -10   -0.04    0.11
  -1  -7 -10   -0.13    0.11
  -1  -7 -10    0.19    0.14
  -1  -7 -10    0.15    0.17
  -1   7 -11   -0.15    0.11
  -1   7 -11    0.23    0.17
  -1  -7 -11   -0.08    0.14
  -1  -7 -11    0.06    0.14
  -1   7 -12    0.06    0.18
  -1  -7 -12   -0.08    0.17
  -1  -7 -12   -0.14    0.11
  -1   7 -13   -0.05    0.16
  -1  -7 -13   -0.08    0.12
  -1  -7 -13    0.25    0.20
  -1   7 -14    0.40    0.21
   1   8 -13    0.04    0.18
   1   8 -13    0.18    0.21
   1  -8 -13    0.19    0.18
   1  -8 -13   -0.04    0.20
   1   8 -12    0.21    0.19
   1   8 -12    0.13    0.19
   1  -8 -12    0.06    0.15
   1  -8 -12    0.14    0.19
   1   8 -11    0.50    0.22
   1  -8 -11    0.33    0.20
   1  -8 -11    0.48    0.19
   1   8 -10    0.37    0.18
  -1   8  10    0.14    0.12
   1  -8 -10    0.02    0.12
   1  -8 -10    0.07    0.14
   1  -8 -10   -0.04    0.15
  -1   8   9    0.44    0.15
   1   8  -9    0.83    0.21
   1  -8  -9    0.25    0.16
   1  -8  -9    0.56    0.19
   1  -8  -9    0.41    0.16
  -1   8   8   -0.01    0.11
   1   8  -8   -0.18    0.12
   1   8  -8    0.06    0.08
   1  -8  -8   -0.05    0.12
   1  -8  -8    0.16    0.13
   1  -8  -8    0.06    0.13
   1   8  -7    0.44    0.10
  -1   8   7    0.29    0.12
  -1   8   7    0.59    0.15
   1   8  -7    0.44    0.17
   1  -8  -7    0.26    0.15
   1  -8  -7    0.30    0.14
  -1  -8   7    0.43    0.09
   1  -8  -7    0.31    0.16
   1   8  -6    6.75    0.42
  -1   8   6    6.72    0.40
   1   8  -6    7.12    0.32
  -1   8   6    6.18    0.40
   1   8  -6    7.24    0.36
   1  -8  -6    6.26    0.41
  -1  -8   6    7.19    0.34
   1  -8  -6    6.73    0.42
   1  -8  -6    6.78    0.41
  -1   8   5    0.32    0.14
   1   8  -5    0.52    0.09
  -1   8   5    0.35    0.07
  -1   8   5    0.35    0.14
   1   8  -5    0.45    0.16
   1   8  -5    0.51    0.13
  -1  -8   5    0.41    0.09
  -1  -8   5    0.22    0.10
   1  -8  -5    0.55    0.15
   1  -8  -5    0.16    0.13
   1  -8  -5    0.41    0.16
  -1   8   4    5.94    0.26
   1   8  -4    5.55    0.33
   1   8  -4    5.64    0.26
  -1   8   4    4.74    0.35
   1   8  -4    5.49    0.35
   1   8  -4    5.69    0.33
  -1   8   4    5.86    0.36
   1  -8  -4    6.02    0.38
  -1  -8   4    5.34    0.29
   1  -8  -4    5.91    0.37
   1  -8  -4    5.02    0.32
  -1  -8   4    5.84    0.32
   1   8  -3    2.52    0.25
   1   8  -3    2.19    0.22
   1   8  -3    2.28    0.15
   1   8  -3    2.30    0.23
  -1   8   3    2.95    0.27
  -1   8   3    2.09    0.25
  -1   8   3    2.50    0.17
   1  -8  -3    2.15    0.25
  -1  -8   3    2.33    0.18
  -1  -8   3    2.66    0.23
   1  -8  -3    2.36    0.22
  -1  -8   3    2.82    0.22
   1  -8  -3    2.32    0.25
  -1   8   2    6.14    0.29
   1   8  -2    6.08    0.36
   1   8  -2    5.82    0.34
   1   8  -2    6.01    0.27
  -1   8   2    5.99    0.36
  -1   8   2    5.94    0.37
   1   8  -2    6.62    0.35
  -1  -8   2    5.55    0.34
   1  -8  -2    6.22    0.37
  -1  -8   2    6.28    0.33
   1  -8  -2    5.68    0.37
  -1  -8   2    5.57    0.30
   1  -8  -2    5.50    0.31
   1   8  -1    0.14    0.11
   1   8  -1   -0.07    0.10
  -1   8   1   -0.08    0.08
  -1   8   1    0.12    0.11
   1   8  -1    0.05    0.07
   1   8  -1   -0.06    0.09
  -1   8   1    0.04    0.11
  -1   8   1   -0.09    0.07
  -1  -8   1   -0.01    0.08
   1  -8  -1    0.12    0.11
  -1  -8   1   -0.03    0.10
  -1  -8   1    0.02    0.07
   1  -8  -1    0.03    0.07
   1  -8  -1    0.17    0.11
  -1   8   0    0.53    0.12
  -1   8   0    0.74    0.15
   1   8   0    0.64    0.15
  -1   8   0    0.75    0.13
  -1   8   0    0.64    0.15
   1   8   0    0.50    0.13
   1   8   0    0.66    0.14
  -1  -8   0    0.31    0.12
   1  -8   0    0.41    0.12
  -1  -8   0    0.74    0.15
   1  -8   0    0.58    0.15
  -1  -8   0    0.42    0.10
   1  -8   0    0.68    0.11
   1   8   1    2.69    0.26
  -1   8  -1    2.03    0.19
  -1   8  -1    2.55    0.24
  -1   8  -1    1.98    0.20
   1   8   1    1.68    0.22
  -1   8  -1    2.35    0.24
   1   8   1    2.28    0.21
  -1  -8  -1    2.73    0.26
   1  -8   1    2.04    0.16
  -1  -8  -1    2.36    0.21
   1  -8   1    2.20    0.23
  -1  -8  -1    2.74    0.26
   1  -8   1    1.81    0.20
   1   8   2    2.76    0.27
  -1   8  -2    2.49    0.25
  -1   8  -2    2.38    0.24
   1   8   2    3.09    0.28
   1   8   2    2.54    0.20
  -1   8  -2    2.03    0.22
  -1   8  -2    2.45    0.19
  -1  -8  -2    2.34    0.26
   1  -8   2    2.86    0.26
  -1  -8  -2    2.43    0.25
   1  -8   2    2.35    0.17
   1  -8   2    2.85    0.24
  -1  -8  -2    2.42    0.23
  -1   8  -3    7.34    0.39
   1   8   3    7.40    0.42
  -1   8  -3    7.31    0.40
  -1   8  -3    7.36    0.35
  -1   8  -3    7.54    0.40
   1   8   3    7.64    0.43
   1   8   3    6.81    0.34
  -1  -8  -3    7.88    0.43
   1  -8   3    7.82    0.37
  -1  -8  -3    8.15    0.44
  -1  -8  -3    7.32    0.38
   1  -8   3    7.75    0.39
  -1   8  -4    0.40    0.14
   1   8   4    0.50    0.06
  -1   8  -4    0.23    0.10
   1   8   4    0.46    0.10
   1   8   4    0.61    0.16
  -1   8  -4    0.47    0.12
  -1   8  -4    0.55    0.13
  -1  -8  -4    0.30    0.13
   1  -8   4    0.41    0.12
  -1  -8  -4    0.20    0.12
  -1  -8  -4    0.31    0.15
   1  -8   4    0.35    0.10
  -1   8  -5    9.41    0.46
   1   8   5    9.44    0.42
  -1   8  -5   10.59    0.46
   1   8   5    9.92    0.53
  -1   8  -5   10.24    0.48
  -1   8  -5   10.93    0.54
  -1  -8  -5   10.01    0.53
  -1  -8  -5   10.70    0.54
   1  -8   5   10.42    0.44
  -1  -8  -5    9.95    0.51
   1  -8   5   10.80    0.46
  -1   8  -6    1.38    0.17
  -1   8  -6    1.40    0.17
   1   8   6    1.42    0.21
  -1   8  -6    1.41    0.23
  -1   8  -6    1.54    0.18
   1   8   6    1.44    0.15
   1  -8   6    1.39    0.16
  -1  -8  -6    1.73    0.23
  -1  -8  -6    1.11    0.21
  -1  -8  -6    1.25    0.22
  -1   8  -7   -0.02    0.12
  -1   8  -7    0.13    0.09
  -1   8  -7    0.09    0.07
  -1   8  -7   -0.01    0.09
   1   8   7    0.01    0.10
  -1  -8  -7   -0.02    0.11
  -1  -8  -7   -0.04    0.12
  -1  -8  -7    0.12    0.13
   1  -8   7    0.16    0.07
  -1   8  -8    2.31    0.21
  -1   8  -8    1.71    0.22
   1   8   8    2.00    0.26
  -1   8  -8    1.97    0.29
  -1  -8  -8    1.92    0.26
  -1  -8  -8    2.28    0.29
  -1  -8  -8    2.20    0.29
  -1   8  -9    0.20    0.15
   1   8   9    0.47    0.16
  -1   8  -9    0.11    0.12
  -1  -8  -9    0.11    0.15
  -1  -8  -9    0.39    0.18
  -1  -8  -9    0.38    0.16
   1   8  10    0.62    0.15
  -1   8 -10    0.17    0.17
  -1   8 -10    0.48    0.15
  -1  -8 -10    0.58    0.21
  -1  -8 -10    0.65    0.20
  -1  -8 -10    0.32    0.16
  -1   8 -11    0.15    0.18
  -1  -8 -11   -0.13    0.14
  -1  -8 -11    0.08    0.15
  -1   8 -12    0.09    0.18
  -1  -8 -12    0.07    0.14
  -1  -8 -12    0.15    0.18
  -1   8 -13   -0.08    0.16
  -1  -8 -13   -0.33    0.15
  -1  -8 -13   -0.11    0.13
   1   9 -13   -0.15    0.18
   1   9 -13   -0.09    0.18
   1  -9 -13    0.03    0.16
   1  -9 -13   -0.08    0.20
   1   9 -12   -0.07    0.17
   1   9 -12    0.01    0.20
   1  -9 -12    0.03    0.17
   1  -9 -12    0.05    0.18
   1   9 -11   -0.04    0.17
   1  -9 -11    0.06    0.16
   1  -9 -11    0.25    0.20
  -1   9  10    0.13    0.12
   1   9 -10    0.01    0.16
   1  -9 -10   -0.04    0.14
   1  -9 -10    0.15    0.17
   1  -9 -10   -0.21    0.13
   1   9  -9    0.24    0.17
  -1   9   9    0.32    0.15
   1  -9  -9    0.34    0.19
   1  -9  -9    0.78    0.21
   1  -9  -9    0.19    0.17
   1   9  -8    2.31    0.31
  -1   9   8    1.87    0.27
   1  -9  -8    2.54    0.32
   1  -9  -8    2.47    0.31
   1  -9  -8    2.10    0.28
   1   9  -7   -0.02    0.14
  -1   9   7    0.06    0.11
  -1   9   7    0.19    0.13
   1   9  -7    0.05    0.08
   1  -9  -7    0.11    0.14
  -1  -9   7    0.03    0.07
   1  -9  -7    0.15    0.14
   1  -9  -7   -0.07    0.11
   1   9  -6    3.61    0.21
  -1   9   6    3.50    0.33
   1   9  -6    3.35    0.25
  -1   9   6    3.58    0.35
   1   9  -6    3.43    0.34
  -1  -9   6    3.50    0.24
   1  -9  -6    4.00    0.37
   1  -9  -6    3.65    0.37
   1  -9  -6    3.30    0.32
   1   9  -5    0.95    0.12
   1   9  -5    1.33    0.19
  -1   9   5    1.29    0.22
   1   9  -5    0.99    0.20
  -1   9   5    1.09    0.11
  -1   9   5    1.02    0.21
  -1  -9   5    1.28    0.15
  -1  -9   5    1.32    0.18
   1  -9  -5    1.19    0.19
   1  -9  -5    1.14    0.21
   1  -9  -5    0.79    0.20
   1   9  -4    0.66    0.16
   1   9  -4    0.54    0.09
  -1   9   4    0.53    0.16
   1   9  -4    0.29    0.14
  -1   9   4    0.42    0.09
  -1   9   4    0.25    0.14
   1   9  -4    0.32    0.13
  -1  -9   4    0.58    0.12
   1  -9  -4    0.61    0.15
   1  -9  -4    0.68    0.19
   1  -9  -4    0.47    0.16
  -1  -9   4    0.21    0.11
   1   9  -3   19.59    0.82
   1   9  -3   20.44    0.83
  -1   9   3   19.47    0.74
  -1   9   3   20.12    0.84
   1   9  -3   20.73    0.73
   1   9  -3   21.11    0.84
  -1   9   3   20.06    0.87
   1  -9  -3   20.20    0.86
   1  -9  -3   19.76    0.80
  -1  -9   3   20.25    0.80
   1  -9  -3   19.67    0.86
  -1  -9   3   18.95    0.80
  -1  -9   3   19.17    0.78
   1   9  -2   -0.03    0.07
  -1   9   2   -0.02    0.12
   1   9  -2    0.02    0.12
  -1   9   2   -0.04    0.08
   1   9  -2   -0.01    0.10
  -1   9   2   -0.01    0.12
   1   9  -2   -0.11    0.11
   1  -9  -2    0.00    0.11
  -1  -9   2    0.02    0.11
  -1  -9   2   -0.04    0.06
  -1  -9   2    0.02    0.09
   1  -9  -2    0.07    0.08
   1  -9  -2   -0.08    0.11
  -1   9   1    0.00    0.10
  -1   9   1    0.10    0.12
   1   9  -1    0.09    0.12
  -1   9   1   -0.06    0.11
  -1   9   1   -0.03    0.08
   1   9  -1    0.20    0.12
   1   9  -1   -0.10    0.06
   1   9  -1   -0.02    0.09
   1  -9  -1    0.01    0.11
  -1  -9   1   -0.01    0.11
   1  -9  -1   -0.01    0.07
  -1  -9   1   -0.02    0.07
   1  -9  -1    0.00    0.12
  -1  -9   1   -0.08    0.09
  -1   9   0    4.95    0.30
  -1   9   0    5.05    0.30
   1   9   0    5.83    0.33
   1   9   0    5.07    0.35
  -1   9   0    5.40    0.36
  -1   9   0    4.80    0.34
   1   9   0    5.55    0.35
  -1  -9   0    5.38    0.35
   1  -9   0    4.80    0.34
  -1  -9   0    4.79    0.34
  -1  -9   0    5.59    0.31
   1  -9   0    5.46    0.29
   1  -9   0    5.12    0.34
   1   9   1    0.09    0.12
  -1   9  -1   -0.04    0.10
  -1   9  -1   -0.06    0.11
   1   9   1   -0.15    0.08
  -1   9  -1    0.17    0.12
  -1   9  -1   -0.06    0.08
   1   9   1   -0.17    0.11
   1  -9   1    0.23    0.12
  -1  -9  -1    0.06    0.11
  -1  -9  -1   -0.07    0.11
  -1  -9  -1   -0.03    0.09
   1  -9   1    0.00    0.10
   1  -9   1    0.08    0.07
   1   9   2    6.02    0.32
   1   9   2    5.47    0.38
  -1   9  -2    5.46    0.35
  -1   9  -2    5.50    0.30
   1   9   2    5.13    0.36
  -1   9  -2    6.03    0.36
  -1   9  -2    5.90    0.36
   1  -9   2    5.75    0.35
  -1  -9  -2    5.57    0.33
  -1  -9  -2    5.29    0.36
   1  -9   2    5.18    0.28
  -1  -9  -2    6.08    0.39
   1  -9   2    6.14    0.35
  -1   9  -3    1.12    0.19
   1   9   3    1.12    0.21
  -1   9  -3    1.10    0.19
   1   9   3    1.46    0.17
   1   9   3    1.29    0.21
  -1   9  -3    1.34    0.19
  -1   9  -3    1.52    0.17
  -1  -9  -3    1.51    0.20
   1  -9   3    1.36    0.15
  -1  -9  -3    1.53    0.23
  -1  -9  -3    1.54    0.24
   1  -9   3    1.28    0.18
   1  -9   3    1.81    0.20
   1   9   4    1.61    0.24
  -1   9  -4    2.02    0.23
  -1   9  -4    1.90    0.20
  -1   9  -4    1.83    0.24
  -1   9  -4    1.85    0.22
   1   9   4    2.13    0.20
  -1  -9  -4    2.33    0.25
  -1  -9  -4    2.34    0.28
   1  -9   4    2.14    0.22
  -1  -9  -4    1.73    0.24
   1  -9   4    2.09    0.21
  -1   9  -5    2.86    0.21
  -1   9  -5    2.41    0.25
   1   9   5    2.50    0.29
  -1   9  -5    2.81    0.30
   1   9   5    2.21    0.18
  -1   9  -5    2.57    0.26
   1  -9   5    2.73    0.20
  -1  -9  -5    2.58    0.30
  -1  -9  -5    2.22    0.26
   1  -9   5    2.62    0.24
  -1  -9  -5    3.04    0.32
  -1   9  -6   13.58    0.58
   1   9   6   12.49    0.64
   1   9   6   11.63    0.51
  -1   9  -6   13.32    0.56
  -1   9  -6   12.84    0.57
  -1   9  -6   11.83    0.63
   1  -9   6   12.03    0.54
  -1  -9  -6   12.91    0.62
  -1  -9  -6   13.25    0.65
  -1  -9  -6   12.24    0.64
  -1   9  -7    1.17    0.17
   1   9   7    0.91    0.20
  -1   9  -7    0.69    0.15
  -1   9  -7    0.99    0.15
  -1   9  -7    1.11    0.23
  -1  -9  -7    1.30    0.22
  -1  -9  -7    0.89    0.21
  -1  -9  -7    0.72    0.20
   1  -9   7    0.88    0.14
  -1   9  -8   -0.05    0.08
  -1   9  -8    0.13    0.17
  -1   9  -8   -0.04    0.10
   1   9   8    0.19    0.13
  -1  -9  -8   -0.17    0.12
  -1  -9  -8    0.31    0.16
  -1  -9  -8   -0.01    0.12
   1   9   9    1.21    0.23
  -1   9  -9    0.75    0.24
  -1   9  -9    0.92    0.18
  -1  -9  -9    0.86    0.21
  -1  -9  -9    1.24    0.25
  -1  -9  -9    0.75    0.22
   1   9  10    0.18    0.14
  -1   9 -10    0.34    0.19
  -1  -9 -10    0.18    0.17
  -1  -9 -10    0.30    0.19
  -1  -9 -10    0.28    0.17
  -1   9 -11   -0.10    0.16
  -1  -9 -11    0.01    0.17
  -1  -9 -11    0.24    0.16
  -1   9 -12   -0.08    0.17
  -1  -9 -12    0.04    0.20
  -1  -9 -12    0.04    0.15
  -1   9 -13   -0.08    0.19
  -1  -9 -13    0.39    0.19
  -1  -9 -13   -0.17    0.18
   1  10 -12    0.22    0.21
   1  10 -12   -0.29    0.15
   1 -10 -12   -0.28    0.14
   1 -10 -12   -0.03    0.16
   1  10 -11    0.24    0.22
   1 -10 -11   -0.16    0.15
   1 -10 -11   -0.10    0.16
  -1  10  10   -0.07    0.11
   1  10 -10    0.08    0.17
   1 -10 -10   -0.25    0.14
   1 -10 -10   -0.08    0.17
   1 -10 -10   -0.04    0.17
   1  10  -9    0.08    0.17
  -1  10   9    0.15    0.14
   1 -10  -9    0.34    0.17
   1 -10  -9   -0.12    0.14
   1 -10  -9    0.12    0.17
  -1  10   8    2.90    0.34
   1  10  -8    1.96    0.30
   1 -10  -8    2.44    0.32
   1 -10  -8    2.95    0.36
   1 -10  -8    2.31    0.31
  -1  10   7    1.94    0.28
   1  10  -7    2.78    0.26
  -1  10   7    2.21    0.28
   1  10  -7    2.10    0.30
   1 -10  -7    2.54    0.32
  -1 -10   7    2.21    0.22
   1 -10  -7    2.39    0.32
   1 -10  -7    2.51    0.30
   1  10  -6   -0.10    0.09
  -1  10   6   -0.16    0.10
   1  10  -6   -0.18    0.12
  -1  10   6   -0.09    0.13
   1 -10  -6   -0.12    0.12
   1 -10  -6   -0.03    0.12
  -1 -10   6   -0.02    0.08
   1 -10  -6   -0.23    0.11
   1  10  -5    0.88    0.18
  -1  10   5    0.94    0.21
   1  10  -5    0.76    0.12
   1  10  -5    0.50    0.18
  -1  10   5    0.86    0.20
  -1  10   5    0.88    0.11
   1 -10  -5    0.67    0.20
  -1 -10   5    0.56    0.14
   1 -10  -5    0.83    0.18
   1 -10  -5    0.87    0.21
   1  10  -4    8.53    0.47
  -1  10   4    8.51    0.38
   1  10  -4    8.05    0.48
   1  10  -4    8.95    0.37
  -1  10   4    8.18    0.50
  -1  10   4    8.67    0.51
   1 -10  -4    8.67    0.52
   1 -10  -4    8.31    0.45
   1 -10  -4    8.64    0.50
  -1 -10   4    7.18    0.43
  -1 -10   4    8.55    0.43
  -1  10   3   11.58    0.60
  -1  10   3   10.54    0.57
   1  10  -3   11.35    0.57
   1  10  -3   10.82    0.46
   1  10  -3   11.94    0.57
  -1  10   3   11.78    0.49
   1  10  -3   11.02    0.56
  -1 -10   3   11.05    0.51
  -1 -10   3   11.58    0.54
   1 -10  -3   11.88    0.60
   1 -10  -3   11.33    0.60
  -1 -10   3   10.72    0.55
   1 -10  -3   10.48    0.52
   1  10  -2    1.66    0.17
   1  10  -2    1.82    0.23
  -1  10   2    1.50    0.24
  -1  10   2    1.37    0.22
   1  10  -2    1.71    0.24
   1  10  -2    1.79    0.24
  -1  10   2    1.80    0.19
  -1 -10   2    1.76    0.23
  -1 -10   2    1.88    0.21
   1 -10  -2    2.28    0.27
   1 -10  -2    1.75    0.25
  -1 -10   2    1.89    0.23
   1 -10  -2    1.58    0.20
  -1  10   1    3.60    0.33
  -1  10   1    3.67    0.28
   1  10  -1    3.16    0.31
  -1  10   1    3.71    0.26
   1  10  -1    3.71    0.32
   1  10  -1    3.42    0.34
  -1  10   1    4.06    0.37
   1 -10  -1    3.28    0.32
  -1 -10   1    4.08    0.32
  -1 -10   1    3.71    0.33
   1 -10  -1    3.84    0.26
  -1 -10   1    3.59    0.26
   1 -10  -1    4.22    0.33
  -1  10   0    2.46    0.28
  -1  10   0    2.34    0.24
   1  10   0    2.11    0.26
   1  10   0    2.45    0.25
  -1  10   0    2.83    0.30
   1  10   0    2.32    0.29
  -1  10   0    2.90    0.26
  -1 -10   0    2.85    0.29
   1 -10   0    2.29    0.26
   1 -10   0    2.24    0.21
   1 -10   0    2.29    0.28
  -1 -10   0    2.35    0.24
  -1 -10   0    2.40    0.28
  -1  10  -1    0.02    0.12
  -1  10  -1    0.10    0.10
   1  10   1    0.12    0.13
  -1  10  -1    0.17    0.11
   1  10   1    0.03    0.09
   1  10   1   -0.02    0.12
  -1  10  -1   -0.05    0.11
  -1 -10  -1    0.02    0.12
   1 -10   1    0.23    0.14
  -1 -10  -1    0.00    0.11
   1 -10   1    0.06    0.08
  -1 -10  -1    0.01    0.09
   1 -10   1   -0.08    0.10
  -1  10  -2    0.12    0.12
   1  10   2   -0.06    0.12
  -1  10  -2   -0.10    0.08
   1  10   2    0.12    0.14
   1  10   2    0.15    0.10
  -1  10  -2    0.04    0.11
  -1  10  -2   -0.03    0.12
   1 -10   2    0.14    0.08
   1 -10   2   -0.02    0.11
  -1 -10  -2    0.13    0.11
  -1 -10  -2    0.00    0.13
   1 -10   2   -0.04    0.10
  -1 -10  -2    0.25    0.14
  -1  10  -3    3.22    0.24
  -1  10  -3    4.16    0.35
   1  10   3    3.92    0.37
  -1  10  -3    3.70    0.33
   1  10   3    3.48    0.25
  -1  10  -3    3.45    0.32
   1 -10   3    3.99    0.28
   1 -10   3    3.38    0.22
  -1 -10  -3    4.24    0.39
  -1 -10  -3    3.48    0.35
  -1 -10  -3    3.54    0.32
   1 -10   3    3.62    0.28
   1  10   4    0.55    0.19
  -1  10  -4    0.47    0.16
   1  10   4    0.48    0.12
  -1  10  -4    0.60    0.14
  -1  10  -4    1.06    0.19
  -1  10  -4    0.39    0.14
   1 -10   4    0.69    0.14
   1 -10   4    0.73    0.14
  -1 -10  -4    0.34    0.16
  -1 -10  -4    0.32    0.13
  -1 -10  -4    0.59    0.18
   1  10   5    2.32    0.20
  -1  10  -5    2.24    0.22
  -1  10  -5    2.31    0.25
  -1  10  -5    1.81    0.23
  -1  10  -5    1.68    0.26
   1  10   5    1.73    0.26
  -1 -10  -5    1.39    0.25
   1 -10   5    2.31    0.24
  -1 -10  -5    1.67    0.25
  -1 -10  -5    1.95    0.28
  -1  10  -6    3.02    0.29
  -1  10  -6    3.37    0.24
  -1  10  -6    3.51    0.37
   1  10   6    2.79    0.33
   1  10   6    3.01    0.21
  -1  10  -6    3.67    0.28
  -1 -10  -6    3.96    0.40
  -1 -10  -6    3.66    0.37
   1 -10   6    3.42    0.26
  -1 -10  -6    2.60    0.31
  -1  10  -7    0.34    0.13
  -1  10  -7    0.24    0.17
   1  10   7    0.32    0.17
  -1  10  -7    0.26    0.14
  -1  10  -7    0.46    0.19
   1 -10   7    0.37    0.13
  -1 -10  -7   -0.12    0.12
  -1 -10  -7    0.14    0.16
  -1 -10  -7    0.35    0.18
  -1  10  -8    2.76    0.38
   1  10   8    1.38    0.25
  -1  10  -8    1.62    0.28
  -1  10  -8    1.82    0.22
  -1 -10  -8    1.80    0.28
  -1 -10  -8    2.04    0.30
  -1 -10  -8    1.95    0.30
   1  10   9    0.35    0.16
  -1  10  -9    0.20    0.17
  -1 -10  -9    0.02    0.16
  -1 -10  -9    0.08    0.15
  -1 -10  -9   -0.11    0.15
   1  10  10    0.76    0.22
  -1  10 -10    0.58    0.22
  -1 -10 -10    0.65    0.23
  -1 -10 -10    1.10    0.26
  -1 -10 -10    0.40    0.20
  -1  10 -11    0.27    0.21
  -1 -10 -11    0.41    0.23
  -1 -10 -11    0.19    0.20
  -1  10 -12   -0.08    0.17
  -1 -10 -12    0.18    0.19
  -1 -10 -12   -0.23    0.16
   1  11 -12   -0.04    0.18
   1  11 -12    0.27    0.24
   1 -11 -12   -0.11    0.17
   1 -11 -12   -0.10    0.18
   1  11 -11   -0.14    0.16
   1 -11 -11    0.15    0.18
   1 -11 -11   -0.07    0.18
  -1  11  10   -0.07    0.13
   1  11 -10   -0.03    0.20
   1 -11 -10    0.02    0.18
   1 -11 -10    0.18    0.19
   1 -11 -10    0.08    0.19
   1  11  -9    0.28    0.21
  -1  11   9    0.36    0.19
   1 -11  -9    0.72    0.24
   1 -11  -9    0.49    0.23
   1 -11  -9    0.56    0.22
   1  11  -8   -0.08    0.16
  -1  11   8    0.29    0.17
   1 -11  -8    0.09    0.16
   1 -11  -8   -0.13    0.14
   1 -11  -8    0.06    0.17
   1  11  -7    0.01    0.17
  -1  11   7    0.15    0.16
   1 -11  -7    0.17    0.15
   1 -11  -7    0.00    0.16
   1 -11  -7   -0.22    0.13
   1  11  -6   -0.07    0.11
   1  11  -6   -0.03    0.15
  -1  11   6    0.14    0.15
  -1  11   6   -0.06    0.13
  -1 -11   6    0.08    0.10
   1 -11  -6    0.04    0.13
   1 -11  -6   -0.03    0.14
   1 -11  -6    0.28    0.16
   1  11  -5    0.41    0.18
   1  11  -5    0.22    0.14
  -1  11   5    0.51    0.18
  -1  11   5    0.16    0.16
  -1 -11   5    0.17    0.12
   1 -11  -5    0.51    0.16
   1 -11  -5    0.23    0.17
   1 -11  -5    0.37    0.18
  -1  11   4    3.98    0.40
   1  11  -4    4.55    0.30
   1  11  -4    4.29    0.34
  -1  11   4    4.14    0.25
  -1  11   4    4.09    0.40
   1  11  -4    4.92    0.42
  -1 -11   4    3.80    0.35
   1 -11  -4    3.72    0.39
   1 -11  -4    3.74    0.34
  -1 -11   4    3.85    0.29
   1 -11  -4    4.75    0.37
   1  11  -3    0.04    0.12
  -1  11   3    0.12    0.14
  -1  11   3   -0.10    0.11
   1  11  -3   -0.01    0.07
  -1  11   3    0.07    0.08
   1  11  -3    0.01    0.13
   1 -11  -3   -0.11    0.08
  -1 -11   3   -0.15    0.09
  -1 -11   3    0.12    0.11
   1 -11  -3   -0.09    0.13
  -1 -11   3    0.08    0.09
   1 -11  -3    0.20    0.15
   1  11  -2    2.24    0.27
  -1  11   2    1.60    0.20
   1  11  -2    1.63    0.24
  -1  11   2    1.56    0.26
   1  11  -2    1.91    0.19
   1  11  -2    1.95    0.26
  -1  11   2    1.96    0.28
   1 -11  -2    2.08    0.23
  -1 -11   2    1.94    0.22
   1 -11  -2    1.71    0.27
  -1 -11   2    2.00    0.25
   1 -11  -2    2.14    0.28
  -1 -11   2    1.45    0.23
   1  11  -1    1.63    0.24
  -1  11   1    1.69    0.26
   1  11  -1    2.05    0.28
   1  11  -1    2.01    0.25
  -1  11   1    2.15    0.23
  -1  11   1    1.98    0.27
   1 -11  -1    1.76    0.25
   1 -11  -1    1.78    0.27
  -1 -11   1    1.56    0.20
  -1 -11   1    1.92    0.26
  -1 -11   1    1.79    0.24
   1 -11  -1    2.15    0.22
  -1  11   0    2.35    0.28
  -1  11   0    2.39    0.29
  -1  11   0    2.45    0.26
   1  11   0    2.25    0.26
   1  11   0    2.09    0.27
  -1  11   0    1.79    0.22
   1  11   0    1.84    0.27
  -1 -11   0    2.19    0.24
   1 -11   0    2.29    0.26
   1 -11   0    1.58    0.25
   1 -11   0    2.13    0.22
  -1 -11   0    1.67    0.25
  -1 -11   0    2.00    0.27
  -1  11  -1    0.36    0.15
  -1  11  -1    0.48    0.16
   1  11   1    0.38    0.15
   1  11   1    0.26    0.15
  -1  11  -1    0.24    0.12
  -1  11  -1    0.30    0.13
   1  11   1    0.19    0.11
   1 -11   1    0.39    0.14
  -1 -11  -1    0.25    0.15
   1 -11   1    0.28    0.09
  -1 -11  -1   -0.19    0.11
   1 -11   1    0.38    0.15
  -1 -11  -1    0.15    0.12
  -1  11  -2    1.95    0.26
   1  11   2    1.35    0.24
  -1  11  -2    1.39    0.22
  -1  11  -2    1.38    0.22
  -1  11  -2    1.51    0.19
   1  11   2    1.89    0.22
   1 -11   2    1.31    0.16
  -1 -11  -2    1.99    0.28
   1 -11   2    1.80    0.25
  -1 -11  -2    1.36    0.23
   1 -11   2    1.83    0.23
  -1 -11  -2    1.47    0.21
  -1  11  -3   -0.03    0.09
   1  11   3   -0.11    0.08
  -1  11  -3    0.17    0.13
   1  11   3    0.05    0.13
  -1  11  -3    0.05    0.12
  -1  11  -3   -0.11    0.11
  -1 -11  -3   -0.04    0.11
   1 -11   3   -0.01    0.07
  -1 -11  -3   -0.12    0.12
   1 -11   3    0.11    0.11
  -1 -11  -3   -0.09    0.12
   1 -11   3    0.07    0.11
  -1  11  -4    1.31    0.23
  -1  11  -4    1.04    0.20
   1  11   4    1.21    0.18
   1  11   4    1.04    0.23
  -1  11  -4    1.36    0.19
  -1  11  -4    0.93    0.19
   1 -11   4    1.70    0.22
  -1 -11  -4    0.92    0.22
   1 -11   4    0.91    0.19
  -1 -11  -4    1.08    0.20
  -1 -11  -4    1.25    0.24
  -1  11  -5    1.69    0.21
  -1  11  -5    1.96    0.25
  -1  11  -5    1.99    0.29
   1  11   5    1.86    0.20
   1  11   5    1.78    0.28
  -1  11  -5    1.65    0.24
  -1 -11  -5    1.78    0.28
   1 -11   5    1.88    0.22
  -1 -11  -5    1.89    0.26
  -1 -11  -5    1.32    0.26
   1  11   6   -0.12    0.13
  -1  11  -6    0.16    0.15
  -1  11  -6   -0.18    0.10
  -1  11  -6   -0.18    0.08
  -1  11  -6   -0.15    0.11
  -1 -11  -6   -0.01    0.13
  -1 -11  -6    0.17    0.15
   1 -11   6    0.01    0.09
  -1 -11  -6   -0.16    0.13
  -1  11  -7    0.34    0.19
   1  11   7    0.49    0.20
  -1  11  -7    0.51    0.16
  -1 -11  -7    0.13    0.15
  -1 -11  -7    0.71    0.21
  -1 -11  -7    0.33    0.18
  -1  11  -8    0.27    0.20
   1  11   8    0.00    0.15
  -1 -11  -8   -0.07    0.16
  -1 -11  -8    0.07    0.15
  -1 -11  -8   -0.06    0.18
   1  11   9   -0.09    0.15
  -1  11  -9    0.29    0.21
  -1 -11  -9    0.53    0.22
  -1 -11  -9    0.23    0.19
  -1 -11  -9    0.53    0.24
   1  11  10    0.59    0.22
  -1  11 -10    0.98    0.27
  -1 -11 -10    0.47    0.22
  -1 -11 -10    0.73    0.25
  -1 -11 -10    0.17    0.20
  -1  11 -11    0.05    0.19
  -1 -11 -11    0.20    0.20
  -1 -11 -11   -0.13    0.17
  -1  11 -12    0.08    0.18
   1  12 -11    0.08    0.23
   1 -12 -11   -0.09    0.20
   1 -12 -11   -0.24    0.17
   1  12 -10   -0.03    0.18
  -1  12  10    0.14    0.17
   1 -12 -10   -0.19    0.17
   1 -12 -10   -0.05    0.19
   1 -12 -10    0.13    0.20
  -1  12   9    0.19    0.19
   1  12  -9    0.93    0.30
   1 -12  -9    0.84    0.25
   1 -12  -9    1.03    0.28
   1 -12  -9    0.68    0.26
  -1  12   8   -0.05    0.14
   1  12  -8    0.25    0.22
   1 -12  -8    0.20    0.20
   1 -12  -8   -0.02    0.15
   1 -12  -8    0.24    0.20
  -1  12   7    0.07    0.16
   1  12  -7    0.24    0.19
   1 -12  -7    0.31    0.20
   1 -12  -7    0.32    0.19
   1 -12  -7    0.29    0.18
  -1  12   6   -0.13    0.14
   1  12  -6    0.25    0.13
  -1  12   6   -0.12    0.11
   1  12  -6   -0.19    0.16
   1 -12  -6    0.03    0.13
   1 -12  -6   -0.04    0.16
   1 -12  -6    0.09    0.16
  -1 -12   6   -0.11    0.09
   1  12  -5    0.54    0.19
   1  12  -5    0.47    0.20
  -1  12   5    1.02    0.22
  -1  12   5    0.18    0.17
   1 -12  -5    0.81    0.22
   1 -12  -5    0.67    0.19
  -1 -12   5    0.53    0.16
   1 -12  -5    0.77    0.23
  -1  12   4    1.43    0.17
   1  12  -4    1.03    0.24
  -1  12   4    1.02    0.24
   1  12  -4    1.29    0.24
  -1  12   4    1.13    0.24
   1 -12  -4    1.49    0.22
  -1 -12   4    1.02    0.20
   1 -12  -4    1.53    0.29
   1 -12  -4    1.54    0.28
  -1  12   3    3.05    0.37
   1  12  -3    3.69    0.37
  -1  12   3    3.53    0.26
   1  12  -3    2.94    0.34
  -1  12   3    3.95    0.41
  -1 -12   3    3.72    0.36
   1 -12  -3    3.55    0.33
   1 -12  -3    4.19    0.42
  -1 -12   3    3.77    0.28
   1 -12  -3    3.89    0.41
  -1 -12   3    4.12    0.32
  -1  12   2    0.52    0.14
   1  12  -2    0.60    0.18
  -1  12   2    0.28    0.17
  -1  12   2    0.58    0.21
   1  12  -2    0.82    0.21
   1 -12  -2    0.76    0.22
   1 -12  -2    0.71    0.16
   1 -12  -2    0.52    0.20
  -1 -12   2    0.47    0.14
  -1 -12   2    0.54    0.17
  -1 -12   2    0.73    0.18
   1  12  -1    0.17    0.13
  -1  12   1    0.10    0.15
   1  12  -1    0.11    0.15
  -1  12   1   -0.10    0.10
  -1  12   1    0.03    0.14
   1 -12  -1    0.13    0.10
   1 -12  -1    0.19    0.15
  -1 -12   1    0.05    0.12
  -1 -12   1   -0.15    0.09
   1 -12  -1    0.06    0.15
  -1 -12   1   -0.05    0.12
  -1  12   0    3.16    0.29
  -1  12   0    2.18    0.31
  -1  12   0    2.67    0.31
  -1  12   0    2.44    0.26
   1  12   0    2.36    0.32
   1  12   0    2.43    0.29
  -1 -12   0    1.96    0.29
   1 -12   0    2.67    0.33
  -1 -12   0    2.18    0.29
   1 -12   0    2.68    0.27
   1 -12   0    2.53    0.30
  -1 -12   0    2.55    0.27
  -1  12  -1    0.06    0.13
  -1  12  -1    0.15    0.12
   1  12   1   -0.09    0.11
  -1  12  -1   -0.01    0.10
   1  12   1   -0.02    0.14
  -1  12  -1   -0.06    0.13
   1 -12   1    0.08    0.12
   1 -12   1    0.08    0.09
  -1 -12  -1    0.19    0.12
  -1 -12  -1    0.02    0.14
   1 -12   1    0.03    0.13
  -1 -12  -1    0.11    0.15
   1  12   2    0.43    0.15
  -1  12  -2    0.54    0.18
  -1  12  -2    0.57    0.14
  -1  12  -2    0.27    0.14
  -1  12  -2    0.29    0.16
   1  12   2    0.19    0.18
   1 -12   2    0.17    0.13
   1 -12   2    0.53    0.16
   1 -12   2    0.42    0.11
  -1 -12  -2    0.26    0.13
  -1 -12  -2    0.23    0.17
  -1 -12  -2    0.26    0.16
   1  12   3    0.63    0.15
  -1  12  -3    0.81    0.16
  -1  12  -3    0.62    0.19
   1  12   3    0.62    0.20
  -1  12  -3    1.05    0.22
  -1  12  -3    0.76    0.20
  -1 -12  -3    0.95    0.20
   1 -12   3    0.67    0.18
  -1 -12  -3    1.27    0.25
  -1 -12  -3    1.17    0.25
   1 -12   3    0.84    0.14
   1 -12   3    0.69    0.18
  -1  12  -4    0.11    0.10
  -1  12  -4    0.00    0.13
  -1  12  -4   -0.08    0.13
   1  12   4    0.03    0.10
  -1  12  -4    0.13    0.15
   1  12   4    0.04    0.15
  -1 -12  -4   -0.27    0.13
  -1 -12  -4   -0.01    0.15
  -1 -12  -4   -0.07    0.12
   1 -12   4    0.06    0.12
   1  12   5    0.31    0.17
  -1  12  -5   -0.08    0.09
  -1  12  -5    0.14    0.15
  -1  12  -5    0.02    0.14
  -1  12  -5    0.38    0.17
   1  12   5    0.29    0.11
  -1 -12  -5    0.10    0.14
  -1 -12  -5    0.15    0.18
   1 -12   5    0.22    0.12
  -1 -12  -5   -0.05    0.14
  -1  12  -6    0.24    0.13
   1  12   6    0.18    0.16
  -1  12  -6    0.09    0.14
  -1  12  -6   -0.04    0.13
  -1 -12  -6    0.09    0.16
   1 -12   6   -0.10    0.09
  -1 -12  -6   -0.11    0.15
  -1 -12  -6    0.24    0.16
  -1  12  -7    0.13    0.17
  -1  12  -7    0.35    0.15
   1  12   7    0.24    0.18
  -1 -12  -7    0.20    0.18
  -1 -12  -7    0.24    0.16
  -1 -12  -7    0.21    0.21
  -1  12  -8    0.15    0.18
   1  12   8    0.14    0.19
  -1 -12  -8    0.38    0.24
  -1 -12  -8   -0.22    0.15
  -1 -12  -8    0.12    0.18
   1  12   9    0.44    0.21
  -1  12  -9    0.48    0.23
  -1 -12  -9    0.57    0.24
  -1 -12  -9    0.32    0.24
  -1 -12  -9    0.57    0.23
  -1  12 -10    0.09    0.19
   1  12  10   -0.01    0.14
  -1 -12 -10   -0.23    0.17
  -1 -12 -10   -0.11    0.17
  -1 -12 -10   -0.02    0.18
  -1  12 -11    0.18    0.24
  -1 -12 -11    0.49    0.25
  -1 -12 -11    0.44    0.25
  -1  13  10   -0.05    0.16
   1  13 -10   -0.14    0.22
   1 -13 -10   -0.32    0.17
   1 -13 -10    0.09    0.22
   1 -13 -10   -0.06    0.18
   1  13  -9    0.34    0.25
  -1  13   9    0.44    0.21
   1 -13  -9   -0.06    0.22
   1 -13  -9    0.19    0.21
   1 -13  -9    0.29    0.22
  -1  13   8    0.08    0.18
   1  13  -8    0.38    0.22
   1 -13  -8    0.49    0.24
   1 -13  -8   -0.08    0.21
   1 -13  -8    0.03    0.19
   1  13  -7    0.81    0.25
  -1  13   7    0.62    0.23
   1 -13  -7    0.57    0.22
   1 -13  -7   -0.03    0.16
   1 -13  -7    0.53    0.23
   1  13  -6    0.14    0.14
   1  13  -6   -0.03    0.16
  -1  13   6   -0.08    0.15
   1 -13  -6   -0.09    0.13
   1 -13  -6   -0.23    0.16
  -1 -13   6    0.13    0.13
   1 -13  -6   -0.22    0.14
  -1  13   5    0.21    0.18
   1  13  -5    0.07    0.17
   1  13  -5   -0.05    0.13
  -1  13   5   -0.21    0.14
   1 -13  -5   -0.11    0.11
   1 -13  -5   -0.02    0.17
   1 -13  -5   -0.12    0.16
  -1 -13   5    0.09    0.13
  -1  13   4    0.45    0.21
  -1  13   4    1.38    0.28
   1  13  -4    1.46    0.25
   1  13  -4    0.87    0.23
   1 -13  -4    1.03    0.22
   1 -13  -4    0.76    0.24
   1 -13  -4    1.14    0.27
  -1 -13   4    0.64    0.18
   1  13  -3    0.01    0.13
  -1  13   3   -0.15    0.14
   1  13  -3    0.01    0.14
  -1  13   3   -0.07    0.14
  -1  13   3    0.06    0.10
  -1 -13   3    0.10    0.13
   1 -13  -3   -0.03    0.12
  -1 -13   3    0.01    0.09
  -1 -13   3   -0.06    0.11
   1 -13  -3    0.14    0.16
   1 -13  -3   -0.02    0.14
  -1  13   2    0.19    0.12
  -1  13   2    0.18    0.18
  -1  13   2    0.07    0.17
   1  13  -2    0.19    0.16
   1  13  -2    0.34    0.17
   1 -13  -2    0.32    0.19
  -1 -13   2    0.26    0.15
   1 -13  -2    0.44    0.15
   1 -13  -2    0.26    0.18
  -1 -13   2    0.24    0.16
  -1 -13   2    0.27    0.12
   1  13  -1   -0.05    0.15
   1  13  -1   -0.06    0.12
  -1  13   1    0.01    0.16
  -1  13   1    0.05    0.11
  -1  13   1    0.19    0.17
   1 -13  -1    0.02    0.15
  -1 -13   1    0.12    0.11
  -1 -13   1   -0.12    0.10
   1 -13  -1   -0.25    0.08
   1 -13  -1    0.28    0.17
  -1 -13   1   -0.05    0.13
   1  13   0    0.19    0.16
  -1  13   0    0.63    0.17
  -1  13   0    0.66    0.21
  -1  13   0    0.69    0.21
   1  13   0    0.65    0.19
  -1 -13   0    0.31    0.18
  -1 -13   0    0.39    0.14
   1 -13   0    0.20    0.15
   1 -13   0    0.53    0.14
  -1 -13   0    0.59    0.19
   1 -13   0    0.38    0.19
  -1  13  -1   -0.07    0.12
  -1  13  -1    0.18    0.17
   1  13   1   -0.05    0.12
  -1  13  -1    0.05    0.12
   1  13   1    0.31    0.18
  -1  13  -1    0.12    0.16
  -1 -13  -1    0.28    0.18
   1 -13   1    0.14    0.11
  -1 -13  -1    0.42    0.19
  -1 -13  -1    0.07    0.12
   1 -13   1    0.09    0.14
   1 -13   1    0.27    0.17
   1  13   2    1.10    0.21
  -1  13  -2    1.22    0.20
  -1  13  -2    1.49    0.27
   1  13   2    1.05    0.25
  -1  13  -2    0.73    0.20
  -1  13  -2    1.07    0.22
   1 -13   2    1.17    0.23
   1 -13   2    1.16    0.17
  -1 -13  -2    1.36    0.27
  -1 -13  -2    1.09    0.25
  -1 -13  -2    1.16    0.22
   1 -13   2    1.62    0.26
   1  13   3    0.50    0.20
  -1  13  -3    0.37    0.18
  -1  13  -3    0.45    0.20
  -1  13  -3    0.54    0.19
   1  13   3    0.45    0.14
  -1  13  -3    0.42    0.14
  -1 -13  -3    0.54    0.21
  -1 -13  -3    0.48    0.17
  -1 -13  -3    0.17    0.19
   1 -13   3    0.26    0.16
   1  13   4    0.05    0.15
  -1  13  -4   -0.12    0.14
   1  13   4    0.06    0.11
  -1  13  -4    0.09    0.14
  -1  13  -4   -0.15    0.13
  -1 -13  -4    0.20    0.14
  -1 -13  -4   -0.17    0.13
  -1 -13  -4   -0.25    0.13
   1 -13   4   -0.02    0.11
   1  13   5   -0.07    0.14
  -1  13  -5    0.01    0.15
  -1  13  -5    0.55    0.19
  -1  13  -5    0.17    0.16
  -1 -13  -5    0.14    0.18
   1 -13   5    0.25    0.15
  -1 -13  -5    0.09    0.18
  -1 -13  -5    0.33    0.17
  -1  13  -6    0.75    0.20
  -1  13  -6    0.81    0.20
   1  13   6    0.47    0.22
  -1  13  -6    0.53    0.22
  -1 -13  -6    0.50    0.20
   1 -13   6    0.34    0.15
  -1 -13  -6    1.08    0.28
  -1 -13  -6    0.15    0.19
   1  13   7   -0.04    0.18
  -1  13  -7    0.09    0.17
  -1 -13  -7    0.04    0.17
  -1 -13  -7    0.14    0.19
  -1 -13  -7    0.25    0.22
   1  13   8    0.09    0.18
  -1  13  -8    0.09    0.18
  -1 -13  -8    0.45    0.24
  -1 -13  -8    0.48    0.23
  -1 -13  -8    0.41    0.21
  -1  13  -9    0.11    0.22
   1  13   9   -0.26    0.13
  -1 -13  -9    0.08    0.19
  -1 -13  -9    0.37    0.24
  -1 -13  -9    0.26    0.22
   1  13  10    0.15    0.18
  -1  13 -10    0.06    0.19
  -1 -13 -10    0.33    0.24
  -1 -13 -10   -0.15    0.19
  -1 -13 -10   -0.01    0.19
  -1  14   9   -0.02    0.15
   1  14  -9   -0.16    0.18
   1 -14  -9   -0.10    0.19
   1 -14  -9    0.23    0.23
   1 -14  -9   -0.14    0.19
  -1  14   8    0.35    0.20
   1  14  -8   -0.08    0.20
   1 -14  -8    0.37    0.22
   1 -14  -8    0.11    0.22
   1 -14  -8    0.28    0.21
  -1  14   7    0.15    0.19
   1  14  -7    0.73    0.25
   1 -14  -7   -0.07    0.18
   1 -14  -7    0.38    0.19
   1 -14  -7    0.01    0.22
  -1  14   6   -0.18    0.16
   1  14  -6   -0.01    0.18
   1  14  -6    0.25    0.17
  -1 -14   6   -0.18    0.17
   1 -14  -6   -0.09    0.18
   1 -14  -6    0.12    0.17
   1 -14  -6   -0.02    0.20
   1  14  -5    0.17    0.18
  -1  14   5    0.62    0.24
  -1  14   5    0.38    0.22
   1  14  -5    0.20    0.18
   1 -14  -5    0.51    0.20
   1 -14  -5    0.33    0.20
   1 -14  -5    0.25    0.22
  -1 -14   5    0.48    0.17
  -1  14   4    0.28    0.20
   1  14  -4    0.26    0.18
  -1  14   4    0.59    0.22
   1  14  -4    0.08    0.16
   1 -14  -4    0.14    0.15
  -1 -14   4    0.29    0.16
   1 -14  -4    0.31    0.21
   1 -14  -4    0.20    0.18
  -1  14   3    0.17    0.18
   1  14  -3    0.20    0.18
  -1  14   3    0.43    0.20
   1  14  -3    0.23    0.19
   1 -14  -3   -0.12    0.16
   1 -14  -3    0.08    0.12
  -1 -14   3    0.19    0.16
   1 -14  -3    0.19    0.19
  -1  14   2    0.27    0.19
   1  14  -2    0.21    0.18
  -1  14   2   -0.04    0.18
   1  14  -2    0.10    0.15
  -1  14   2    0.20    0.14
   1 -14  -2    0.36    0.16
  -1 -14   2    0.02    0.14
   1 -14  -2    0.25    0.18
   1 -14  -2    0.22    0.18
  -1 -14   2    0.17    0.17
  -1 -14   2    0.34    0.15
  -1  14   1   -0.09    0.11
   1  14  -1    0.15    0.18
  -1  14   1    0.09    0.18
   1  14  -1   -0.27    0.11
  -1  14   1    0.22    0.21
   1 -14  -1   -0.01    0.10
   1 -14  -1    0.08    0.16
  -1 -14   1    0.22    0.16
  -1 -14   1   -0.12    0.12
  -1 -14   1   -0.02    0.10
   1 -14  -1    0.28    0.20
   1  14   0    0.34    0.17
  -1  14   0    0.45    0.20
   1  14   0    0.53    0.22
  -1  14   0    0.35    0.14
  -1  14   0    0.31    0.21
   1 -14   0    0.43    0.19
   1 -14   0    0.24    0.11
  -1 -14   0    0.43    0.16
  -1 -14   0    0.48    0.18
   1 -14   0    0.87    0.23
  -1 -14   0    0.26    0.18
  -1  14  -1   -0.12    0.17
  -1  14  -1    0.02    0.16
  -1  14  -1    0.12    0.14
   1  14   1    0.32    0.19
   1  14   1    0.08    0.14
   1 -14   1   -0.03    0.09
   1 -14   1   -0.19    0.13
  -1 -14  -1   -0.06    0.10
  -1 -14  -1    0.15    0.17
  -1 -14  -1    0.08    0.16
   1 -14   1    0.30    0.16
  -1  14  -2    0.20    0.15
  -1  14  -2    0.34    0.15
  -1  14  -2    0.32    0.18
   1  14   2    0.26    0.14
   1  14   2    0.35    0.20
  -1  14  -2    0.08    0.17
   1 -14   2    0.04    0.17
  -1 -14  -2    0.47    0.21
  -1 -14  -2    0.53    0.17
   1 -14   2    0.19    0.16
  -1 -14  -2    0.28    0.18
   1 -14   2    0.33    0.12
  -1  14  -3    0.56    0.21
  -1  14  -3    0.58    0.22
   1  14   3    0.62    0.16
   1  14   3    0.52    0.21
  -1  14  -3    0.83    0.23
  -1 -14  -3    0.48    0.23
   1 -14   3    0.48    0.18
  -1 -14  -3    0.56    0.24
  -1 -14  -3    1.03    0.22
  -1  14  -4    0.81    0.24
   1  14   4    0.59    0.24
  -1  14  -4    0.79    0.22
  -1  14  -4    0.93    0.24
  -1 -14  -4    0.56    0.19
   1 -14   4    0.48    0.18
  -1 -14  -4    1.62    0.32
  -1 -14  -4    1.10    0.27
  -1  14  -5    0.05    0.15
   1  14   5    0.07    0.17
  -1  14  -5    0.13    0.18
  -1  14  -5   -0.19    0.11
  -1 -14  -5    0.09    0.20
   1 -14   5    0.13    0.13
  -1 -14  -5    0.45    0.21
  -1 -14  -5    0.16    0.18
  -1  14  -6    0.00    0.16
  -1  14  -6   -0.14    0.16
   1  14   6    0.01    0.19
  -1 -14  -6   -0.07    0.22
  -1 -14  -6    0.09    0.20
  -1 -14  -6    0.21    0.19
   1  14   7    0.15    0.18
  -1  14  -7    0.07    0.17
  -1 -14  -7    0.23    0.21
  -1 -14  -7    0.13    0.23
  -1 -14  -7   -0.15    0.16
  -1  14  -8    0.24    0.21
   1  14   8    0.32    0.22
  -1 -14  -8    0.01    0.21
  -1 -14  -8    0.41    0.25
  -1 -14  -8   -0.06    0.19
  -1  14  -9   -0.02    0.19
   1  14   9    0.01    0.18
  -1 -14  -9    0.01    0.20
  -1 -14  -9    0.10    0.22
  -1 -14  -9   -0.04    0.17
  -1  15   8    0.17    0.22
   1  15  -8   -0.05    0.19
   1 -15  -8    0.52    0.23
   1 -15  -8    0.27    0.26
   1 -15  -8    0.30    0.24
   1  15  -7    0.21    0.20
  -1  15   7   -0.07    0.17
   1 -15  -7   -0.08    0.21
   1 -15  -7   -0.04    0.20
   1 -15  -7   -0.03    0.21
  -1  15   6    0.35    0.24
   1  15  -6    0.31    0.22
   1 -15  -6   -0.10    0.18
   1 -15  -6    0.12    0.23
   1 -15  -6    0.03    0.17
   1  15  -5    0.07    0.16
  -1  15   5    0.08    0.19
   1  15  -5    0.11    0.20
   1 -15  -5   -0.06    0.15
  -1 -15   5   -0.09    0.14
   1 -15  -5   -0.06    0.18
   1 -15  -5   -0.17    0.18
  -1  15   4    0.02    0.16
  -1  15   4    0.37    0.24
   1  15  -4   -0.05    0.16
   1  15  -4    0.25    0.21
   1 -15  -4   -0.17    0.17
  -1 -15   4   -0.09    0.13
   1 -15  -4    0.02    0.15
   1 -15  -4    0.61    0.28
   1  15  -3    0.14    0.19
   1  15  -3    0.18    0.19
  -1  15   3   -0.02    0.17
  -1  15   3    0.10    0.21
   1 -15  -3   -0.17    0.13
  -1 -15   3    0.02    0.15
   1 -15  -3   -0.08    0.18
   1 -15  -3   -0.26    0.16
  -1  15   2   -0.10    0.17
   1  15  -2   -0.17    0.12
   1  15  -2    0.17    0.19
  -1  15   2    0.20    0.20
   1 -15  -2    0.03    0.17
  -1 -15   2   -0.17    0.16
   1 -15  -2    0.02    0.13
  -1 -15   2   -0.01    0.10
   1 -15  -2   -0.10    0.16
   1  15  -1    1.34    0.30
   1  15  -1    1.56    0.29
  -1  15   1    1.25    0.28
  -1  15   1    1.68    0.33
  -1  15   1    1.33    0.23
   1 -15  -1    0.90    0.27
  -1 -15   1    0.97    0.26
  -1 -15   1    1.11    0.21
  -1 -15   1    1.70    0.29
   1 -15  -1    1.31    0.22
   1 -15  -1    1.34    0.29
   1  15   0   -0.03    0.14
   1  15   0    0.21    0.21
  -1  15   0    0.03    0.18
  -1  15   0   -0.01    0.12
  -1  15   0    0.18    0.21
   1 -15   0    0.05    0.12
   1 -15   0   -0.24    0.16
  -1 -15   0    0.25    0.13
   1 -15   0    0.05    0.17
  -1 -15   0   -0.15    0.16
  -1 -15   0    0.09    0.17
  -1  15  -1    0.11    0.19
   1  15   1    0.34    0.16
  -1  15  -1   -0.15    0.12
   1  15   1    0.64    0.24
  -1  15  -1    0.25    0.20
   1 -15   1    0.09    0.11
  -1 -15  -1    0.02    0.19
   1 -15   1   -0.11    0.14
  -1 -15  -1    0.04    0.12
   1 -15   1    0.15    0.19
  -1 -15  -1    0.25    0.20
  -1  15  -2    0.16    0.19
   1  15   2   -0.02    0.16
  -1  15  -2   -0.08    0.15
   1  15   2   -0.09    0.12
  -1  15  -2    0.15    0.20
  -1 -15  -2   -0.28    0.11
  -1 -15  -2   -0.05    0.16
   1 -15   2    0.33    0.20
  -1 -15  -2    0.12    0.20
  -1  15  -3    0.22    0.18
   1  15   3    0.43    0.23
  -1  15  -3    0.46    0.21
  -1  15  -3    0.04    0.19
   1 -15   3   -0.03    0.14
  -1 -15  -3    0.16    0.20
  -1 -15  -3    0.11    0.15
  -1 -15  -3    0.07    0.19
   1  15   4    0.02    0.16
  -1  15  -4    0.01    0.18
  -1  15  -4    0.17    0.17
  -1  15  -4    0.26    0.19
  -1 -15  -4   -0.07    0.14
  -1 -15  -4    0.14    0.21
   1 -15   4   -0.02    0.14
  -1 -15  -4   -0.25    0.16
  -1  15  -5    0.26    0.20
  -1  15  -5    0.45    0.21
  -1  15  -5    0.25    0.21
   1  15   5    0.23    0.21
   1 -15   5    0.50    0.19
  -1 -15  -5    0.16    0.21
  -1 -15  -5    0.29    0.24
  -1 -15  -5    0.08    0.15
   1  15   6    0.30    0.21
  -1  15  -6    0.25    0.20
  -1 -15  -6    0.26    0.22
  -1 -15  -6    1.06    0.31
  -1 -15  -6    0.20    0.20
   1  15   7   -0.11    0.16
  -1  15  -7    0.24    0.23
  -1 -15  -7   -0.05    0.16
  -1 -15  -7    0.25    0.24
  -1 -15  -7    0.05    0.21
  -1  15  -8    0.17    0.23
   1  15   8   -0.48    0.16
  -1 -15  -8   -0.11    0.23
  -1 -15  -8    0.07    0.20
  -1 -15  -8   -0.07    0.18
  -1  16   6    0.19    0.23
   1  16  -6   -0.26    0.17
   1 -16  -6   -0.11    0.19
   1 -16  -6   -0.40    0.20
   1 -16  -6    0.18    0.20
   1  16  -5   -0.09    0.18
  -1  16   5   -0.18    0.17
   1  16  -5   -0.01    0.18
  -1 -16   5    0.06    0.16
   1 -16  -5    0.09    0.25
   1 -16  -5   -0.03    0.14
   1 -16  -5    0.34    0.25
   1  16  -4    0.26    0.20
  -1  16   4    0.29    0.22
   1  16  -4    0.48    0.23
  -1 -16   4    0.28    0.18
   1 -16  -4    0.30    0.24
   1 -16  -4    0.22    0.17
   1 -16  -4   -0.03    0.20
  -1  16   3    0.20    0.23
   1  16  -3    0.32    0.20
   1  16  -3    0.28    0.24
   1 -16  -3    0.05    0.21
  -1 -16   3    0.44    0.21
   1 -16  -3    0.06    0.20
   1 -16  -3   -0.10    0.14
   1  16  -2    0.21    0.21
  -1  16   2   -0.09    0.20
  -1  16   2    0.51    0.23
   1  16  -2    0.09    0.17
   1 -16  -2    0.58    0.24
   1 -16  -2    0.21    0.21
   1 -16  -2    0.34    0.17
  -1 -16   2    0.26    0.14
  -1 -16   2    0.22    0.19
  -1  16   1    0.45    0.24
   1  16  -1   -0.20    0.19
  -1  16   1   -0.04    0.19
   1  16  -1    0.05    0.19
  -1  16   1    0.00    0.14
   1 -16  -1   -0.01    0.18
   1 -16  -1    0.25    0.13
  -1 -16   1    0.10    0.17
  -1 -16   1    0.25    0.15
   1 -16  -1    0.44    0.23
  -1  16   0    0.69    0.24
  -1  16   0    0.53    0.23
   1  16   0    0.73    0.23
   1  16   0    0.56    0.25
  -1  16   0    0.49    0.20
   1 -16   0    0.58    0.24
  -1 -16   0    1.41    0.28
   1 -16   0    0.92    0.20
  -1 -16   0    0.58    0.25
  -1 -16   0    0.47    0.17
   1 -16   0    0.67    0.25
  -1  16  -1   -0.02    0.14
  -1  16  -1   -0.22    0.18
   1  16   1   -0.17    0.18
  -1  16  -1    0.03    0.16
   1  16   1   -0.07    0.14
  -1 -16  -1    0.14    0.19
   1 -16   1    0.16    0.21
  -1 -16  -1    0.12    0.19
  -1 -16  -1    0.11    0.14
   1  16   2   -0.13    0.15
  -1  16  -2   -0.26    0.18
   1  16   2    0.16    0.22
  -1  16  -2    0.17    0.20
  -1  16  -2   -0.07    0.16
   1 -16   2   -0.24    0.13
  -1 -16  -2    0.17    0.16
  -1 -16  -2    0.15    0.20
  -1 -16  -2    0.26    0.21
  -1  16  -3    1.09    0.29
  -1  16  -3    0.87    0.27
   1  16   3    0.85    0.28
  -1  16  -3    0.43    0.20
  -1 -16  -3    0.87    0.25
   1 -16   3    0.74    0.23
  -1 -16  -3    0.57    0.26
  -1 -16  -3    0.58    0.26
  -1  16  -4    0.09    0.19
  -1  16  -4    0.15    0.18
   1  16   4   -0.20    0.17
  -1 -16  -4    0.00    0.20
  -1 -16  -4   -0.15    0.15
  -1 -16  -4    0.26    0.22
   1 -16   4    0.06    0.16
   1  16   5   -0.01    0.20
  -1  16  -5    0.14    0.19
  -1  16  -5    0.34    0.18
  -1 -16  -5    0.31    0.19
  -1 -16  -5   -0.08    0.21
  -1 -16  -5    0.04    0.22
   1 -16   5   -0.09    0.13
  -1  16  -6   -0.14    0.20
   1  16   6    0.19    0.20
  -1 -16  -6   -0.07    0.19
  -1 -16  -6    0.13    0.24
  -1 -16  -6   -0.19    0.17
   1  17  -4   -0.03    0.18
   1  17  -4   -0.12    0.18
  -1  17   4    0.05    0.20
  -1 -17   4    0.11    0.17
   1 -17  -4   -0.05    0.17
   1 -17  -4   -0.41    0.18
   1 -17  -4    0.09    0.22
   1  17  -3    0.40    0.24
   1  17  -3    0.11    0.24
  -1  17   3    0.06    0.22
   1 -17  -3   -0.01    0.20
  -1 -17   3   -0.09    0.17
   1 -17  -3   -0.15    0.15
   1 -17  -3   -0.01    0.21
   1  17  -2   -0.03    0.16
   1  17  -2    0.23    0.23
  -1  17   2   -0.24    0.21
   1 -17  -2   -0.08    0.12
   1 -17  -2   -0.04    0.23
   1 -17  -2   -0.12    0.19
  -1 -17   2    0.18    0.19
   1  17  -1    0.05    0.22
   1  17  -1    0.15    0.19
  -1  17   1    0.21    0.27
  -1 -17   1    0.48    0.18
   1 -17  -1   -0.28    0.17
   1 -17  -1    0.50    0.27
   1 -17  -1    0.28    0.25
  -1 -17   1    0.34    0.22
   1  17   0   -0.19    0.16
  -1  17   0   -0.33    0.17
  -1  17   0   -0.06    0.16
   1  17   0    0.50    0.26
  -1 -17   0    0.00    0.19
  -1 -17   0    0.27    0.16
   1 -17   0    0.08    0.20
   1  17   1   -0.19    0.15
  -1  17  -1   -0.12    0.15
  -1  17  -1   -0.16    0.17
   1  17   1    0.01    0.22
  -1 -17  -1   -0.13    0.15
  -1 -17  -1    0.19    0.14
  -1 -17  -1   -0.16    0.18
   1 -17   1   -0.18    0.16
  -1  17  -2    0.51    0.25
   1  17   2    0.60    0.31
  -1  17  -2    0.58    0.22
  -1 -17  -2    1.15    0.30
   1 -17   2    0.84    0.26
  -1 -17  -2    1.08    0.24
  -1 -17  -2    1.01    0.31
  -1  17  -3   -0.06    0.17
  -1  17  -3   -0.36    0.20
   1  17   3   -0.17    0.18
  -1 -17  -3    0.14    0.22
  -1 -17  -3    0.21    0.17
  -1 -17  -3   -0.26    0.22
   1 -17   3   -0.18    0.16
  -1  17  -4    0.10    0.20
   1  17   4   -0.08    0.20
  -1  17  -4   -0.06    0.21
  -1 -17  -4   -0.06    0.18
  -1 -17  -4   -0.27    0.22
  -1 -17  -4   -0.02    0.20
   1 -17   4   -0.13    0.16
   2   0 -15   -0.11    0.16
   2   0 -14    0.13    0.18
   2   0 -13   -0.07    0.13
   2   0 -12   -0.05    0.11
   2   0 -12    0.17    0.16
   2   0 -11    0.10    0.12
   2   0 -11    0.32    0.16
   2   0 -11   -0.06    0.09
   2   0 -10    0.06    0.09
   2   0 -10   -0.24    0.10
   2   0 -10    0.07    0.05
   2   0 -10   -0.12    0.10
   2   0  -9   -0.09    0.07
   2   0  -9    0.09    0.09
   2   0  -9    0.02    0.05
   2   0  -8    6.02    0.24
   2   0  -8    6.19    0.26
   2   0  -8    6.70    0.27
   2   0  -8    6.26    0.31
  -2   0   8    6.54    0.24
   2   0  -8    5.90    0.34
   2   0  -7    0.02    0.04
   2   0  -7    0.10    0.04
   2   0  -7   -0.04    0.04
  -2   0   7   -0.03    0.03
   2   0  -7    0.01    0.06
   2   0  -7   -0.15    0.07
  -2   0   6    0.02    0.02
   2   0  -6    0.03    0.04
  -2   0   6    0.00    0.03
   2   0  -6    0.10    0.08
   2   0  -6    0.05    0.05
  -2   0   5   -0.03    0.03
   2   0  -5   -0.08    0.03
   2   0  -5    0.12    0.07
   2   0  -5   -0.03    0.05
   2   0  -4    0.19    0.07
   2   0  -4    0.23    0.05
   2   0  -4    0.16    0.05
  -2   0   3   -0.01    0.04
   2   0  -3    0.01    0.05
   2   0  -3   -0.01    0.04
  -2   0   3    0.00    0.04
   2   0  -3    0.02    0.06
   2   0  -3   -0.02    0.04
  -2   0   2   24.69    0.80
   2   0  -2   21.89    0.79
  -2   0   2   23.94    0.77
   2   0  -2   22.92    0.77
   2   0  -2   23.20    0.78
  -2   0   2   23.26    0.78
   2   0  -2   23.39    0.78
  -2   0   2   22.80    0.78
   2   0  -1   -0.03    0.03
  -2   0   1   -0.03    0.03
   2   0  -1   -0.02    0.03
  -2   0   1    0.00    0.04
  -2   0   1   -0.05    0.04
   2   0  -1    0.01    0.04
  -2   0   1   -0.02    0.03
   2   0  -1   -0.05    0.03
  -2   0   0    0.15    0.04
   2   0   0    0.21    0.05
  -2   0   0    0.32    0.06
   2   0   0    0.31    0.05
   2   0   0    0.27    0.04
   2   0   0    0.22    0.05
  -2   0   0    0.22    0.04
  -2   0   0    0.20    0.05
   2   0   0    0.22    0.04
  -2   0  -1    0.00    0.04
  -2   0  -1    0.02    0.04
   2   0   1   -0.02    0.03
   2   0   1    0.03    0.04
  -2   0  -1   -0.04    0.03
  -2   0  -1    0.00    0.04
   2   0   1   -0.01    0.04
   2   0   1   -0.05    0.04
   2   0   1    0.05    0.05
  -2   0  -1   -0.09    0.04
   2   0   2    0.91    0.08
  -2   0  -2    0.81    0.09
   2   0   2    1.15    0.10
  -2   0  -2    0.91    0.08
   2   0   2    1.11    0.10
  -2   0  -2    1.00    0.09
  -2   0  -2    1.16    0.12
   2   0   2    0.80    0.08
  -2   0  -2    0.91    0.11
   2   0   3    0.05    0.04
  -2   0  -3    0.00    0.04
  -2   0  -3    0.02    0.04
   2   0   3   -0.08    0.04
  -2   0  -3    0.04    0.05
  -2   0  -4   21.86    0.76
  -2   0  -4   21.93    0.76
   2   0   4   22.94    0.76
  -2   0  -4   22.04    0.78
  -2   0  -5   -0.02    0.06
  -2   0  -5   -0.01    0.04
   2   0   5   -0.02    0.04
  -2   0  -5    0.02    0.03
  -2   0  -6    0.35    0.07
  -2   0  -6    0.48    0.07
  -2   0  -6    0.41    0.09
   2   0   6    0.42    0.06
  -2   0  -7   -0.04    0.03
  -2   0  -7    0.03    0.05
   2   0   7    0.04    0.04
  -2   0  -7   -0.05    0.08
  -2   0  -8    1.01    0.10
  -2   0  -8    1.26    0.17
  -2   0  -8    1.02    0.10
  -2   0  -9   -0.05    0.04
  -2   0  -9   -0.09    0.08
  -2   0 -10    0.06    0.12
  -2   0 -10    0.06    0.05
  -2   0 -11    0.07    0.13
  -2   0 -12    0.09    0.14
  -2   0 -13    0.25    0.19
  -2   0 -14    0.22    0.17
  -2   0 -14    0.08    0.16
  -2   0 -15   -0.20    0.14
   2   1 -15    0.24    0.20
   2  -1 -15    0.07    0.19
   2   1 -14    0.69    0.22
   2  -1 -14    0.48    0.20
   2   1 -13    0.05    0.15
   2   1 -13   -0.01    0.16
   2  -1 -13   -0.11    0.14
   2   1 -12    3.44    0.37
   2   1 -12    2.45    0.29
   2  -1 -12    2.43    0.32
   2   1 -11    1.04    0.18
   2   1 -11    0.98    0.20
   2   1 -11    0.90    0.20
   2  -1 -11    1.01    0.18
   2  -1 -11    1.16    0.23
   2  -1 -11    1.01    0.11
   2   1 -10    0.36    0.12
   2   1 -10    0.25    0.14
   2  -1 -10    0.19    0.15
   2  -1 -10    0.40    0.11
   2  -1 -10    0.28    0.08
   2  -1 -10    0.55    0.13
   2   1  -9    1.80    0.20
   2   1  -9    2.21    0.11
  -2   1   9    1.93    0.12
   2   1  -9    2.02    0.11
   2   1  -9    2.16    0.23
   2  -1  -9    1.88    0.15
   2  -1  -9    2.24    0.19
   2  -1  -9    2.07    0.21
   2  -1  -9    2.07    0.25
   2  -1  -9    2.02    0.15
   2   1  -8    0.22    0.05
   2   1  -8    0.23    0.05
   2   1  -8    0.47    0.11
  -2   1   8    0.24    0.06
   2   1  -8    0.28    0.12
   2  -1  -8    0.19    0.06
   2  -1  -8    0.26    0.07
   2  -1  -8    0.25    0.13
   2  -1  -8    0.17    0.10
   2  -1  -8    0.22    0.08
   2  -1  -8    0.26    0.08
   2   1  -7    0.15    0.03
   2   1  -7    0.10    0.04
   2   1  -7    0.15    0.08
  -2   1   7    0.12    0.05
   2   1  -7    0.13    0.03
   2   1  -7   -0.07    0.08
   2  -1  -7    0.15    0.09
   2  -1  -7    0.09    0.06
   2  -1  -7    0.10    0.05
   2  -1  -7    0.15    0.06
  -2  -1   7    0.07    0.02
   2  -1  -7    0.05    0.06
   2   1  -6    1.16    0.15
   2   1  -6    1.41    0.09
  -2   1   6    1.12    0.09
   2   1  -6    1.41    0.14
  -2   1   6    1.19    0.11
   2   1  -6    1.22    0.08
   2  -1  -6    1.09    0.13
  -2  -1   6    1.25    0.08
   2  -1  -6    1.19    0.12
   2  -1  -6    1.13    0.11
   2  -1  -6    1.46    0.12
   2   1  -5    0.67    0.10
   2   1  -5    0.72    0.07
   2   1  -5    0.54    0.11
   2   1  -5    0.81    0.07
  -2   1   5    0.74    0.09
  -2   1   5    0.45    0.06
   2  -1  -5    0.61    0.07
   2  -1  -5    0.67    0.08
   2  -1  -5    0.64    0.10
  -2  -1   5    0.66    0.05
   2   1  -4    5.19    0.25
  -2   1   4    4.94    0.22
  -2   1   4    4.86    0.21
   2   1  -4    5.11    0.20
   2   1  -4    5.09    0.23
  -2  -1   4    3.98    0.18
   2  -1  -4    5.53    0.23
   2  -1  -4    5.06    0.20
   2  -1  -4    4.90    0.23
  -2   1   3    0.66    0.08
   2   1  -3    0.72    0.10
   2   1  -3    0.74    0.08
   2   1  -3    0.77    0.07
   2   1  -3    0.67    0.09
   2  -1  -3    0.83    0.09
   2  -1  -3    0.85    0.09
  -2  -1   3    0.63    0.06
   2  -1  -3    0.67    0.06
  -2  -1   3    0.70    0.08
   2   1  -2    6.15    0.26
  -2   1   2    7.03    0.27
  -2   1   2    6.78    0.27
   2   1  -2    6.54    0.26
   2   1  -2    6.51    0.24
  -2   1   2    6.34    0.26
   2   1  -2    6.31    0.25
  -2   1   2    6.64    0.23
   2   1  -2    6.26    0.27
   2  -1  -2    6.97    0.27
  -2  -1   2    6.37    0.29
  -2  -1   2    6.33    0.25
   2  -1  -2    6.67    0.26
   2  -1  -2    6.09    0.26
   2  -1  -2    6.64    0.23
  -2  -1   2    6.39    0.26
  -2   1   1    7.43    0.29
   2   1  -1    7.18    0.25
  -2   1   1    6.94    0.28
   2   1  -1    8.01    0.29
   2   1  -1    7.34    0.28
   2   1  -1    7.18    0.28
  -2   1   1    7.36    0.28
   2   1  -1    6.95    0.28
   2   1  -1    7.41    0.29
  -2   1   1    7.58    0.26
   2  -1  -1    7.31    0.26
  -2  -1   1    7.60    0.29
   2  -1  -1    7.08    0.28
   2  -1  -1    7.15    0.28
  -2  -1   1    7.56    0.28
  -2  -1   1    7.16    0.25
   2  -1  -1    7.05    0.28
  -2  -1   1    7.22    0.28
  -2   1   0    9.32    0.34
   2   1   0    9.39    0.34
   2   1   0    9.49    0.33
  -2   1   0   10.10    0.34
  -2   1   0    9.46    0.35
  -2   1   0    9.35    0.35
   2   1   0    9.25    0.35
   2   1   0   10.31    0.36
   2   1   0    9.66    0.34
   2  -1   0    9.07    0.35
  -2  -1   0    8.82    0.35
  -2  -1   0    9.03    0.34
   2  -1   0   10.09    0.35
  -2  -1   0    9.23    0.35
  -2  -1   0    9.70    0.34
  -2  -1   0    9.80    0.35
  -2  -1   0    9.18    0.33
   2  -1   0    9.49    0.35
  -2   1  -1   23.06    0.75
  -2   1  -1   22.61    0.79
   2   1   1   23.05    0.79
  -2   1  -1   23.62    0.79
   2   1   1   23.86    0.78
   2   1   1   23.19    0.79
   2   1   1   23.64    0.79
   2   1   1   22.47    0.77
  -2   1  -1   23.14    0.79
  -2  -1  -1   23.42    0.77
  -2  -1  -1   22.28    0.78
  -2  -1  -1   24.13    0.80
  -2  -1  -1   23.68    0.79
   2  -1   1   22.72    0.79
   2  -1   1   23.98    0.79
  -2  -1  -1   22.53    0.79
   2  -1   1   23.58    0.75
   2  -1   1   24.91    0.79
   2   1   2  859.05   29.05
  -2   1  -2  993.51   29.08
  -2   1  -2  942.32   28.87
  -2   1  -2  798.84   28.97
   2   1   2 1000.00   29.06
   2   1   2  959.60   29.02
  -2   1  -2  863.71   29.07
   2   1   2  933.60   28.93
  -2  -1  -2  922.55   29.03
   2  -1   2  921.19   28.86
  -2  -1  -2  936.85   29.08
   2  -1   2  834.92   28.92
  -2  -1  -2  918.66   29.07
  -2  -1  -2  906.01   28.89
  -2  -1  -2  868.09   29.03
  -2   1  -3  201.17    6.45
  -2   1  -3  202.10    6.45
   2   1   3  212.45    6.47
  -2   1  -3  193.62    6.49
  -2  -1  -3  198.42    6.47
  -2  -1  -3  207.82    6.47
  -2  -1  -3  198.80    6.47
  -2  -1  -3  214.91    6.44
  -2  -1  -3  197.79    6.47
  -2   1  -4    1.14    0.10
  -2   1  -4    1.15    0.09
  -2   1  -4    1.26    0.13
   2   1   4    1.37    0.12
  -2  -1  -4    0.97    0.11
  -2  -1  -4    1.00    0.10
   2  -1   4    1.34    0.09
  -2  -1  -4    1.25    0.10
  -2  -1  -4    1.26    0.09
  -2   1  -5    3.32    0.16
  -2   1  -5    3.66    0.15
  -2   1  -5    3.12    0.19
  -2  -1  -5    2.96    0.17
  -2  -1  -5    3.63    0.17
  -2  -1  -5    3.14    0.18
  -2  -1  -5    3.07    0.19
   2  -1   5    3.42    0.15
  -2  -1  -5    3.24    0.17
  -2   1  -6    0.09    0.04
  -2   1  -6    0.09    0.04
  -2   1  -6    0.27    0.09
  -2  -1  -6    0.08    0.08
  -2  -1  -6    0.20    0.07
   2  -1   6    0.11    0.04
  -2  -1  -6    0.23    0.06
  -2  -1  -6    0.11    0.06
  -2   1  -7    0.09    0.03
  -2   1  -7    0.07    0.05
  -2   1  -7    0.01    0.08
  -2  -1  -7    0.05    0.06
  -2  -1  -7    0.09    0.06
   2  -1   7    0.07    0.03
  -2  -1  -7   -0.02    0.05
  -2  -1  -7    0.13    0.09
  -2   1  -8    0.71    0.08
  -2   1  -8    0.63    0.14
  -2   1  -8    0.68    0.08
  -2  -1  -8    0.64    0.16
  -2  -1  -8    0.67    0.10
  -2  -1  -8    0.69    0.10
  -2   1  -9    0.51    0.06
  -2   1  -9    0.47    0.13
  -2  -1  -9    0.35    0.08
  -2  -1  -9    0.40    0.10
  -2  -1  -9    0.52    0.15
  -2   1 -10    0.08    0.11
  -2  -1 -10    0.13    0.06
  -2  -1 -10    0.21    0.09
  -2  -1 -10   -0.02    0.11
  -2   1 -11    0.01    0.13
  -2  -1 -11    0.04    0.06
  -2  -1 -11    0.22    0.15
  -2   1 -12    0.14    0.14
  -2   1 -12    0.16    0.15
  -2  -1 -12   -0.06    0.12
  -2   1 -13    0.00    0.14
  -2   1 -13    0.14    0.15
  -2  -1 -13    0.25    0.17
  -2   1 -14   -0.20    0.21
  -2   1 -14   -0.07    0.17
  -2  -1 -14   -0.05    0.16
  -2   1 -15    0.11    0.17
  -2  -1 -15    0.09    0.16
  -2  -1 -15    0.07    0.17
   2   2 -15    0.22    0.22
   2  -2 -15    0.26    0.23
   2   2 -14    0.16    0.17
   2  -2 -14    0.31    0.20
   2   2 -13    0.00    0.14
   2   2 -13   -0.07    0.15
   2  -2 -13    0.18    0.18
   2   2 -12    0.34    0.14
   2   2 -12    0.29    0.16
   2   2 -12    0.13    0.14
   2  -2 -12    0.02    0.12
   2  -2 -12   -0.03    0.14
   2   2 -11   -0.03    0.11
   2   2 -11   -0.06    0.11
   2  -2 -11    0.02    0.13
   2  -2 -11   -0.08    0.07
   2  -2 -11    0.07    0.10
   2   2 -10    0.10    0.11
   2   2 -10    0.38    0.14
   2  -2 -10    0.29    0.11
   2  -2 -10   -0.04    0.12
   2  -2 -10    0.05    0.08
   2   2  -9    3.41    0.31
   2   2  -9    3.42    0.25
  -2   2   9    3.06    0.18
   2  -2  -9    2.85    0.30
   2  -2  -9    3.38    0.19
   2  -2  -9    3.20    0.21
   2  -2  -9    3.17    0.23
   2  -2  -9    3.38    0.19
  -2   2   8    0.86    0.11
   2   2  -8    0.66    0.06
   2   2  -8    0.48    0.14
   2   2  -8    0.77    0.15
   2  -2  -8    0.94    0.17
   2  -2  -8    0.63    0.11
   2  -2  -8    0.43    0.13
   2  -2  -8    0.71    0.11
   2  -2  -8    0.80    0.10
   2  -2  -8    0.77    0.13
   2   2  -7    0.68    0.07
   2   2  -7    0.65    0.13
   2   2  -7    0.51    0.13
  -2   2   7    0.46    0.09
   2  -2  -7    0.61    0.10
   2  -2  -7    0.60    0.11
   2  -2  -7    0.72    0.08
   2  -2  -7    0.85    0.11
   2  -2  -7    0.75    0.16
   2  -2  -7    0.73    0.11
   2   2  -6   14.55    0.60
  -2   2   6   14.84    0.57
  -2   2   6   16.17    0.56
   2   2  -6   15.37    0.51
   2   2  -6   13.95    0.61
   2   2  -6   15.01    0.53
   2  -2  -6   14.82    0.58
   2  -2  -6   15.20    0.53
   2  -2  -6   14.98    0.63
  -2  -2   6   15.34    0.52
   2  -2  -6   15.91    0.58
   2  -2  -6   16.12    0.58
   2  -2  -6   14.95    0.58
   2   2  -5    0.73    0.11
  -2   2   5    1.23    0.11
  -2   2   5    0.92    0.11
   2   2  -5    0.83    0.13
   2   2  -5    1.09    0.08
   2   2  -5    0.92    0.07
   2  -2  -5    0.89    0.11
   2  -2  -5    0.82    0.11
   2  -2  -5    1.04    0.07
   2  -2  -5    1.23    0.12
  -2  -2   5    1.06    0.08
  -2  -2   5    0.95    0.05
  -2   2   4   21.61    0.77
   2   2  -4   23.14    0.75
  -2   2   4   21.84    0.78
   2   2  -4   21.44    0.80
   2   2  -4   23.38    0.75
   2   2  -4   21.26    0.79
   2  -2  -4   22.05    0.78
  -2  -2   4   23.01    0.75
  -2  -2   4   21.04    0.74
   2  -2  -4   22.44    0.72
   2  -2  -4   22.22    0.78
   2  -2  -4   22.44    0.79
  -2   2   3    0.57    0.08
   2   2  -3    0.55    0.09
  -2   2   3    0.38    0.08
   2   2  -3    0.37    0.06
   2   2  -3    0.44    0.07
   2   2  -3    0.39    0.09
   2  -2  -3    0.41    0.07
  -2  -2   3    0.39    0.06
  -2  -2   3    0.26    0.05
   2  -2  -3    0.39    0.08
  -2   2   2    5.89    0.26
  -2   2   2    6.23    0.25
  -2   2   2    6.18    0.20
  -2   2   2    5.97    0.26
   2   2  -2    5.79    0.25
   2   2  -2    5.87    0.21
   2   2  -2    5.68    0.26
   2   2  -2    5.96    0.25
   2   2  -2    5.49    0.25
   2  -2  -2    6.69    0.27
  -2  -2   2    6.15    0.24
   2  -2  -2    5.57    0.25
  -2  -2   2    5.83    0.25
  -2  -2   2    6.17    0.25
   2   2  -1   29.48    0.97
   2   2  -1   29.31    0.97
   2   2  -1   27.24    0.97
   2   2  -1   28.81    0.97
  -2   2   1   28.43    0.97
  -2   2   1   27.72    0.97
  -2   2   1   29.66    0.97
   2   2  -1   29.40    0.97
   2  -2  -1   28.17    0.96
   2  -2  -1   29.10    0.98
  -2  -2   1   29.17    0.97
  -2  -2   1   29.02    0.97
  -2  -2   1   27.50    0.91
   2  -2  -1   29.24    0.97
  -2  -2   1   28.41    0.97
  -2  -2   1   29.31    0.97
   2   2   0    8.65    0.32
   2   2   0    8.38    0.31
   2   2   0    7.51    0.30
  -2   2   0    7.98    0.32
  -2   2   0    8.00    0.31
   2   2   0    7.70    0.31
  -2   2   0    8.26    0.31
   2   2   0    8.22    0.32
  -2  -2   0    7.34    0.32
   2  -2   0    8.11    0.32
  -2  -2   0    8.39    0.32
  -2  -2   0    7.85    0.32
  -2  -2   0    7.64    0.30
   2  -2   0    7.96    0.31
   2  -2   0    7.96    0.28
  -2  -2   0    8.23    0.30
  -2  -2   0    7.81    0.31
   2  -2   0    7.07    0.31
   2   2   1   36.69    1.18
  -2   2  -1   34.24    1.18
   2   2   1   36.78    1.19
  -2   2  -1   36.17    1.19
  -2   2  -1   33.68    1.18
   2   2   1   36.05    1.16
   2   2   1   36.14    1.20
   2   2   1   37.59    1.20
  -2  -2  -1   36.20    1.16
  -2  -2  -1   34.53    1.19
  -2  -2  -1   36.14    1.20
   2  -2   1   35.14    1.18
  -2  -2  -1   34.18    1.18
  -2  -2  -1   35.40    1.20
   2  -2   1   35.77    1.19
   2  -2   1   35.98    1.19
  -2   2  -2  115.79    3.66
   2   2   2  119.52    3.72
   2   2   2  116.20    3.67
  -2   2  -2  113.62    3.70
  -2   2  -2  110.77    3.72
  -2  -2  -2  111.43    3.73
  -2  -2  -2  117.47    3.67
  -2  -2  -2  115.41    3.72
  -2  -2  -2  121.23    3.73
  -2   2  -3   24.92    0.81
  -2   2  -3   24.08    0.82
   2   2   3   25.08    0.85
  -2   2  -3   22.83    0.85
  -2  -2  -3   23.73    0.85
  -2  -2  -3   23.53    0.85
  -2  -2  -3   25.05    0.85
  -2  -2  -3   25.34    0.79
  -2   2  -4    1.39    0.14
  -2   2  -4    1.51    0.11
  -2   2  -4    1.25    0.10
  -2  -2  -4    1.60    0.14
  -2  -2  -4    1.44    0.14
   2  -2   4    1.38    0.08
  -2  -2  -4    1.46    0.13
  -2  -2  -4    1.46    0.08
  -2   2  -5    1.11    0.09
  -2   2  -5    1.20    0.11
  -2   2  -5    1.12    0.14
  -2  -2  -5    1.20    0.08
  -2  -2  -5    1.02    0.12
   2  -2   5    1.28    0.08
  -2  -2  -5    1.11    0.12
  -2  -2  -5    1.40    0.15
   2  -2   5    1.09    0.06
  -2   2  -6    7.21    0.26
  -2   2  -6    7.01    0.28
  -2   2  -6    7.74    0.34
  -2   2  -6    6.93    0.37
  -2  -2  -6    7.32    0.32
  -2  -2  -6    6.75    0.35
  -2  -2  -6    7.67    0.29
  -2  -2  -6    6.91    0.32
   2  -2   6    6.83    0.26
  -2  -2  -6    7.32    0.32
  -2   2  -7    3.04    0.24
  -2   2  -7    3.86    0.23
  -2   2  -7    3.42    0.16
  -2  -2  -7    3.28    0.20
  -2  -2  -7    3.23    0.25
  -2  -2  -7    3.32    0.20
  -2  -2  -7    3.69    0.21
  -2   2  -8    6.15    0.34
  -2   2  -8    5.96    0.23
  -2   2  -8    5.67    0.36
  -2  -2  -8    6.12    0.29
  -2  -2  -8    6.07    0.36
  -2  -2  -8    6.30    0.27
  -2  -2  -8    5.65    0.29
  -2   2  -9    0.92    0.18
  -2   2  -9    1.30    0.18
  -2  -2  -9    1.18    0.12
  -2  -2  -9    0.99    0.19
  -2  -2  -9    0.83    0.13
  -2   2 -10    0.31    0.13
  -2   2 -10    0.30    0.14
  -2  -2 -10    0.38    0.09
  -2  -2 -10    0.38    0.15
  -2   2 -11   -0.07    0.10
  -2   2 -11    0.26    0.15
  -2  -2 -11    0.11    0.14
  -2  -2 -11   -0.07    0.07
  -2   2 -12    0.16    0.15
  -2   2 -12    0.05    0.14
  -2   2 -12   -0.04    0.11
  -2  -2 -12   -0.05    0.14
  -2   2 -13    0.35    0.18
  -2   2 -13    0.12    0.15
  -2  -2 -13    0.05    0.16
  -2   2 -14   -0.17    0.14
  -2  -2 -14    0.13    0.20
   2   3 -15    0.37    0.21
   2  -3 -15   -0.03    0.22
   2   3 -14    0.08    0.17
   2   3 -14    0.08    0.22
   2  -3 -14    0.25    0.21
   2   3 -13   -0.07    0.14
   2   3 -13   -0.03    0.15
   2   3 -13    0.10    0.13
   2  -3 -13   -0.07    0.15
   2   3 -12    0.17    0.13
   2   3 -12   -0.02    0.13
   2  -3 -12   -0.05    0.08
   2  -3 -12    0.11    0.16
   2   3 -11   -0.04    0.11
   2   3 -11    0.17    0.13
   2  -3 -11    0.11    0.09
   2  -3 -11   -0.02    0.14
   2   3 -10    0.24    0.12
   2   3 -10    0.20    0.13
   2  -3 -10    0.21    0.15
   2  -3 -10    0.21    0.10
   2  -3 -10    0.23    0.10
   2   3  -9    0.18    0.13
  -2   3   9    0.27    0.09
   2   3  -9    0.05    0.11
   2  -3  -9    0.37    0.11
   2  -3  -9    0.10    0.09
   2  -3  -9    0.15    0.13
   2  -3  -9    0.22    0.09
   2   3  -8    1.29    0.20
   2   3  -8    1.75    0.21
  -2   3   8    1.37    0.15
   2   3  -8    1.17    0.08
   2  -3  -8    1.26    0.15
   2  -3  -8    1.28    0.21
   2  -3  -8    1.18    0.15
   2  -3  -8    1.31    0.10
   2  -3  -8    1.17    0.15
  -2   3   7    0.17    0.07
   2   3  -7   -0.04    0.10
  -2   3   7    0.14    0.06
   2   3  -7    0.16    0.11
   2   3  -7    0.17    0.04
   2  -3  -7    0.10    0.04
   2  -3  -7    0.21    0.08
   2  -3  -7    0.21    0.05
   2  -3  -7    0.20    0.08
   2  -3  -7    0.19    0.12
   2  -3  -7    0.12    0.09
   2  -3  -7    0.14    0.08
   2   3  -6    8.37    0.32
  -2   3   6    8.67    0.36
   2   3  -6    8.57    0.31
  -2   3   6    7.80    0.37
   2   3  -6    7.59    0.40
   2   3  -6    7.86    0.39
   2  -3  -6    8.46    0.29
  -2  -3   6    8.86    0.31
   2  -3  -6    7.82    0.38
   2  -3  -6    8.92    0.38
   2  -3  -6    8.38    0.42
   2  -3  -6    8.78    0.29
   2  -3  -6    8.20    0.36
   2  -3  -6    8.31    0.38
   2   3  -5   -0.03    0.08
   2   3  -5    0.05    0.04
  -2   3   5    0.02    0.06
  -2   3   5    0.02    0.06
   2   3  -5    0.02    0.04
   2  -3  -5    0.13    0.07
   2  -3  -5    0.05    0.07
  -2  -3   5    0.06    0.03
   2  -3  -5    0.07    0.08
   2  -3  -5   -0.01    0.05
  -2  -3   5    0.02    0.04
   2   3  -4   18.49    0.65
   2   3  -4   18.41    0.69
  -2   3   4   19.06    0.69
  -2   3   4   18.95    0.68
   2   3  -4   17.96    0.65
  -2  -3   4   19.37    0.65
  -2  -3   4   18.89    0.65
   2  -3  -4   17.24    0.68
   2  -3  -4   18.22    0.70
   2  -3  -4   18.97    0.69
   2  -3  -4   18.32    0.66
   2   3  -3   30.11    0.97
  -2   3   3   28.24    1.00
  -2   3   3   28.87    0.99
  -2   3   3   27.84    1.00
   2   3  -3   27.27    1.00
   2   3  -3   29.28    0.97
   2  -3  -3   27.63    0.99
  -2  -3   3   28.27    0.97
   2  -3  -3   27.54    0.99
  -2  -3   3   28.90    0.97
   2  -3  -3   28.65    0.97
  -2  -3   3   28.51    0.96
   2  -3  -3   30.33    1.00
   2   3  -2    9.56    0.37
   2   3  -2    9.62    0.37
  -2   3   2    8.73    0.38
  -2   3   2    8.93    0.38
  -2   3   2    9.72    0.39
   2   3  -2    9.30    0.38
   2  -3  -2    9.75    0.41
  -2  -3   2    9.41    0.37
   2  -3  -2    9.36    0.38
  -2  -3   2   10.21    0.39
   2  -3  -2    9.04    0.36
  -2  -3   2    9.09    0.36
   2  -3  -2    9.40    0.37
   2   3  -1   59.01    1.99
   2   3  -1   56.83    1.99
  -2   3   1   61.41    2.01
  -2   3   1   58.45    1.99
   2   3  -1   63.81    1.99
  -2   3   1   60.65    2.00
  -2  -3   1   59.46    1.99
  -2  -3   1   62.61    1.99
   2  -3  -1   59.75    1.97
   2  -3  -1   62.90    2.00
  -2  -3   1   60.28    1.99
  -2  -3   1   62.63    1.92
   2   3   0    1.29    0.11
  -2   3   0    1.37    0.13
   2   3   0    1.61    0.12
  -2   3   0    1.51    0.13
  -2   3   0    1.35    0.08
   2   3   0    1.59    0.13
  -2   3   0    1.37    0.14
   2   3   0    1.19    0.12
  -2  -3   0    1.47    0.11
   2  -3   0    1.30    0.12
   2  -3   0    1.49    0.13
   2  -3   0    1.45    0.08
  -2  -3   0    1.48    0.13
  -2  -3   0    1.53    0.13
  -2   3  -1   13.80    0.46
   2   3   1   14.16    0.51
  -2   3  -1   13.66    0.51
   2   3   1   13.97    0.53
   2   3   1   14.01    0.48
  -2   3  -1   13.23    0.51
   2  -3   1   14.06    0.46
   2  -3   1   14.01    0.51
  -2  -3  -1   14.52    0.52
  -2  -3  -1   13.30    0.52
  -2  -3  -1   14.10    0.53
   2   3   2    1.00    0.06
  -2   3  -2    1.10    0.12
   2   3   2    1.16    0.11
  -2   3  -2    1.08    0.05
  -2   3  -2    0.97    0.10
   2   3   2    1.03    0.12
   2  -3   2    0.92    0.10
  -2  -3  -2    1.02    0.11
  -2  -3  -2    0.82    0.11
  -2  -3  -2    1.00    0.12
   2   3   3   21.49    0.75
  -2   3  -3   21.13    0.74
  -2   3  -3   21.80    0.76
  -2   3  -3   20.77    0.73
   2   3   3   20.96    0.77
   2  -3   3   21.75    0.73
  -2  -3  -3   20.30    0.76
  -2  -3  -3   20.71    0.76
  -2  -3  -3   20.79    0.76
  -2   3  -4    0.15    0.05
   2   3   4    0.10    0.07
  -2   3  -4    0.08    0.07
  -2   3  -4    0.09    0.05
   2   3   4    0.06    0.06
  -2  -3  -4    0.00    0.06
  -2  -3  -4    0.07    0.07
  -2  -3  -4    0.14    0.08
  -2  -3  -4    0.10    0.07
   2   3   5    1.46    0.15
  -2   3  -5    1.50    0.16
  -2   3  -5    1.47    0.10
  -2   3  -5    1.38    0.11
  -2  -3  -5    1.19    0.14
   2  -3   5    1.53    0.08
  -2  -3  -5    1.65    0.15
  -2  -3  -5    1.17    0.14
  -2  -3  -5    1.46    0.17
  -2   3  -6    0.97    0.08
  -2   3  -6    1.08    0.10
  -2   3  -6    0.80    0.14
  -2  -3  -6    1.11    0.06
  -2  -3  -6    1.02    0.15
   2  -3   6    1.07    0.08
  -2  -3  -6    1.07    0.13
  -2  -3  -6    1.02    0.14
  -2  -3  -6    0.91    0.06
  -2  -3  -6    1.05    0.14
  -2   3  -7    0.41    0.06
  -2   3  -7    0.10    0.10
  -2   3  -7    0.48    0.11
  -2  -3  -7    0.48    0.06
  -2  -3  -7    0.46    0.11
  -2  -3  -7    0.46    0.14
  -2  -3  -7    0.42    0.10
  -2  -3  -7    0.43    0.10
  -2  -3  -7    0.36    0.05
  -2   3  -8    1.43    0.09
  -2   3  -8    1.85    0.20
  -2   3  -8    1.61    0.21
  -2  -3  -8    1.56    0.21
  -2  -3  -8    1.51    0.16
  -2  -3  -8    1.48    0.10
  -2  -3  -8    1.14    0.15
  -2   3  -9    0.77    0.16
  -2   3  -9    0.63    0.17
  -2  -3  -9    0.77    0.13
  -2  -3  -9    1.09    0.20
  -2  -3  -9    0.93    0.13
  -2   3 -10    0.71    0.18
  -2   3 -10    0.92    0.17
  -2  -3 -10    0.99    0.15
  -2  -3 -10    1.04    0.21
  -2   3 -11    0.19    0.14
  -2   3 -11    0.12    0.13
  -2  -3 -11    0.38    0.19
  -2  -3 -11    0.19    0.10
  -2   3 -12    0.31    0.18
  -2   3 -12    0.49    0.17
  -2  -3 -12    0.35    0.18
  -2  -3 -12    0.40    0.11
  -2   3 -13    0.07    0.15
  -2  -3 -13   -0.30    0.16
  -2   3 -14    0.36    0.18
  -2   3 -14    0.11    0.17
  -2  -3 -14    0.00    0.16
   2   4 -14   -0.31    0.14
   2   4 -14    0.05    0.16
   2  -4 -14    0.14    0.20
   2   4 -13    0.14    0.16
   2   4 -13   -0.08    0.13
   2   4 -13    0.29    0.18
   2  -4 -13    0.36    0.18
   2   4 -12    0.11    0.12
   2   4 -12    0.30    0.15
   2   4 -12   -0.25    0.11
   2  -4 -12   -0.02    0.09
   2  -4 -12    0.05    0.15
   2   4 -11    0.24    0.13
   2   4 -11    0.35    0.12
   2   4 -11    0.31    0.17
   2  -4 -11    0.28    0.16
   2  -4 -11    0.22    0.11
   2   4 -10    1.81    0.21
   2   4 -10    1.02    0.20
  -2   4  10    1.68    0.19
   2   4 -10    1.30    0.22
   2  -4 -10    1.13    0.23
   2  -4 -10    1.57    0.20
  -2   4   9    0.22    0.10
   2   4  -9    0.24    0.13
   2   4  -9    0.46    0.15
   2  -4  -9    0.31    0.11
   2  -4  -9    0.25    0.10
   2  -4  -9    0.60    0.17
   2  -4  -9    0.24    0.09
  -2   4   8   -0.05    0.06
  -2   4   8    0.00    0.06
   2   4  -8    0.06    0.04
   2   4  -8   -0.21    0.10
   2   4  -8    0.09    0.11
   2  -4  -8    0.08    0.09
   2  -4  -8   -0.03    0.06
   2  -4  -8   -0.02    0.12
   2  -4  -8   -0.20    0.07
   2   4  -7    0.99    0.10
  -2   4   7    0.98    0.13
   2   4  -7    1.06    0.17
  -2   4   7    0.99    0.14
   2  -4  -7    0.83    0.12
   2  -4  -7    1.08    0.18
   2  -4  -7    0.91    0.15
  -2  -4   7    0.87    0.07
   2  -4  -7    0.94    0.15
   2   4  -6    2.42    0.14
  -2   4   6    2.27    0.18
   2   4  -6    2.57    0.13
  -2   4   6    2.52    0.20
   2   4  -6    2.32    0.16
   2   4  -6    2.12    0.22
   2  -4  -6    2.53    0.22
  -2  -4   6    2.67    0.14
   2  -4  -6    2.32    0.16
   2  -4  -6    2.33    0.23
   2  -4  -6    2.21    0.21
   2   4  -5    4.39    0.21
   2   4  -5    4.38    0.20
  -2   4   5    4.22    0.25
  -2   4   5    4.14    0.24
   2   4  -5    4.59    0.21
   2   4  -5    4.30    0.26
  -2  -4   5    4.77    0.21
   2  -4  -5    4.29    0.27
   2  -4  -5    4.16    0.25
   2  -4  -5    4.43    0.26
   2  -4  -5    4.38    0.22
  -2  -4   5    4.37    0.21
  -2  -4   5    4.24    0.19
   2   4  -4    4.28    0.20
   2   4  -4    4.03    0.17
   2   4  -4    3.80    0.24
  -2   4   4    3.84    0.23
  -2   4   4    4.21    0.24
   2  -4  -4    3.95    0.24
  -2  -4   4    4.06    0.20
   2  -4  -4    3.78    0.20
  -2  -4   4    4.01    0.19
   2  -4  -4    4.39    0.25
   2   4  -3   56.18    1.74
  -2   4   3   49.56    1.77
  -2   4   3   51.36    1.66
   2   4  -3   52.87    1.67
   2   4  -3   50.42    1.76
  -2   4   3   49.84    1.76
  -2   4   3   52.40    1.78
  -2  -4   3   53.70    1.74
   2  -4  -3   52.93    1.77
  -2  -4   3   53.41    1.73
   2  -4  -3   52.37    1.75
   2  -4  -3   52.76    1.73
   2   4  -2    1.22    0.13
  -2   4   2    1.48    0.15
  -2   4   2    1.42    0.15
  -2   4   2    1.12    0.13
   2   4  -2    1.21    0.14
   2   4  -2    1.34    0.13
  -2   4   2    1.19    0.08
  -2  -4   2    1.17    0.12
   2  -4  -2    1.46    0.15
  -2  -4   2    1.25    0.13
  -2  -4   2    1.21    0.12
   2  -4  -2    1.20    0.12
   2  -4  -2    1.37    0.13
  -2   4   1    0.31    0.08
  -2   4   1    0.34    0.09
   2   4  -1    0.24    0.09
   2   4  -1    0.35    0.09
  -2   4   1    0.30    0.09
   2   4  -1    0.28    0.08
  -2  -4   1    0.32    0.08
  -2  -4   1    0.44    0.09
  -2  -4   1    0.39    0.09
   2  -4  -1    0.52    0.10
   2  -4  -1    0.27    0.08
  -2  -4   1    0.40    0.04
   2  -4  -1    0.36    0.06
  -2   4   0   31.98    1.08
  -2   4   0   31.03    1.04
   2   4   0   31.25    1.08
   2   4   0   31.46    1.10
  -2   4   0   31.61    1.09
  -2   4   0   29.63    1.09
  -2  -4   0   31.95    1.10
   2  -4   0   30.96    1.04
  -2  -4   0   33.13    1.09
   2  -4   0   29.92    1.09
  -2  -4   0   33.99    1.04
  -2  -4   0   30.94    1.08
  -2   4  -1    2.47    0.17
  -2   4  -1    2.36    0.11
   2   4   1    2.78    0.14
   2   4   1    2.69    0.17
   2   4   1    2.58    0.18
  -2   4  -1    2.31    0.15
  -2   4  -1    2.33    0.16
  -2  -4  -1    2.68    0.18
  -2  -4  -1    2.51    0.16
   2  -4   1    2.62    0.17
  -2  -4  -1    2.77    0.18
   2  -4   1    2.48    0.11
  -2   4  -2    0.01    0.06
  -2   4  -2   -0.01    0.03
  -2   4  -2    0.02    0.06
   2   4   2   -0.02    0.05
   2   4   2    0.01    0.06
   2   4   2    0.04    0.03
  -2   4  -2    0.04    0.06
  -2  -4  -2    0.02    0.07
  -2  -4  -2   -0.06    0.05
  -2  -4  -2   -0.05    0.06
   2  -4   2   -0.04    0.05
  -2   4  -3    0.34    0.08
  -2   4  -3    0.39    0.08
  -2   4  -3    0.40    0.08
  -2   4  -3    0.39    0.05
   2   4   3    0.41    0.09
   2   4   3    0.34    0.07
  -2  -4  -3    0.35    0.10
  -2  -4  -3    0.32    0.09
   2  -4   3    0.53    0.08
  -2  -4  -3    0.30    0.09
   2   4   4    3.51    0.22
  -2   4  -4    3.59    0.16
  -2   4  -4    3.27    0.21
  -2   4  -4    3.26    0.18
  -2   4  -4    3.48    0.19
   2   4   4    3.26    0.19
  -2  -4  -4    3.43    0.23
  -2  -4  -4    3.45    0.22
  -2  -4  -4    3.88    0.23
   2  -4   4    3.33    0.17
  -2   4  -5    1.20    0.15
  -2   4  -5    1.18    0.11
   2   4   5    1.42    0.16
  -2   4  -5    1.24    0.11
   2  -4   5    1.18    0.09
  -2  -4  -5    1.16    0.15
  -2  -4  -5    1.02    0.14
  -2  -4  -5    1.34    0.17
  -2   4  -6    0.76    0.13
  -2   4  -6    0.79    0.09
   2   4   6    0.75    0.13
  -2   4  -6    0.74    0.09
  -2  -4  -6    0.80    0.15
   2  -4   6    0.81    0.08
  -2  -4  -6    0.84    0.14
  -2  -4  -6    0.94    0.15
  -2   4  -7    1.39    0.18
  -2   4  -7    1.10    0.08
   2   4   7    1.43    0.17
  -2   4  -7    1.24    0.11
   2  -4   7    1.37    0.08
   2  -4   7    1.15    0.07
  -2  -4  -7    1.19    0.17
  -2  -4  -7    1.17    0.16
  -2  -4  -7    1.00    0.18
  -2   4  -8    0.30    0.10
  -2   4  -8    0.28    0.06
  -2   4  -8    0.26    0.12
  -2  -4  -8    0.18    0.10
  -2  -4  -8    0.23    0.10
  -2  -4  -8    0.28    0.13
  -2   4  -9    0.71    0.05
  -2   4  -9    0.75    0.15
  -2   4  -9    0.42    0.15
  -2  -4  -9    0.43    0.16
  -2  -4  -9    0.51    0.13
  -2  -4  -9    0.67    0.13
  -2   4 -10    0.10    0.13
  -2   4 -10    0.25    0.11
  -2  -4 -10    0.00    0.12
  -2  -4 -10    0.18    0.11
  -2   4 -11    0.59    0.17
  -2   4 -11    0.29    0.15
  -2  -4 -11    0.36    0.18
  -2  -4 -11    0.40    0.13
  -2   4 -12    0.18    0.15
  -2  -4 -12    0.27    0.11
  -2  -4 -12    0.33    0.20
  -2   4 -13    0.26    0.18
  -2  -4 -13   -0.04    0.18
  -2   4 -14    0.25    0.18
  -2   4 -14    0.37    0.19
  -2  -4 -14    0.35    0.21
   2   5 -14   -0.08    0.15
   2   5 -14    0.08    0.14
   2  -5 -14   -0.02    0.18
   2   5 -13    0.05    0.17
   2   5 -13    0.00    0.15
   2  -5 -13    0.05    0.16
   2  -5 -13   -0.05    0.10
   2   5 -12    0.18    0.15
   2   5 -12    0.06    0.17
   2  -5 -12   -0.15    0.15
   2  -5 -12    0.20    0.12
   2   5 -11    0.11    0.14
   2   5 -11   -0.06    0.13
   2   5 -11    0.37    0.13
   2  -5 -11    0.17    0.12
   2  -5 -11    0.16    0.17
   2   5 -10   -0.05    0.08
   2   5 -10   -0.03    0.12
  -2   5  10    0.25    0.10
   2   5 -10   -0.26    0.11
   2  -5 -10    0.08    0.09
   2  -5 -10   -0.03    0.10
   2  -5 -10    0.05    0.10
   2   5  -9    0.29    0.15
  -2   5   9    0.18    0.10
   2   5  -9    0.69    0.13
   2   5  -9    0.09    0.13
   2  -5  -9    0.45    0.16
   2  -5  -9    0.39    0.13
   2  -5  -9    0.57    0.11
   2  -5  -9    0.62    0.14
  -2   5   8   -0.13    0.06
   2   5  -8   -0.12    0.09
   2   5  -8    0.05    0.07
  -2   5   8    0.15    0.08
   2  -5  -8    0.03    0.11
   2  -5  -8   -0.02    0.09
   2  -5  -8   -0.04    0.09
   2  -5  -8    0.03    0.06
   2   5  -7    1.00    0.18
  -2   5   7    0.95    0.15
  -2   5   7    0.78    0.15
   2   5  -7    0.92    0.10
   2   5  -7    1.15    0.13
   2  -5  -7    0.73    0.15
   2  -5  -7    0.94    0.12
   2  -5  -7    0.86    0.17
   2  -5  -7    0.93    0.16
  -2  -5   7    1.04    0.11
   2   5  -6    4.28    0.30
   2   5  -6    4.04    0.21
   2   5  -6    4.21    0.21
  -2   5   6    4.03    0.27
  -2   5   6    4.39    0.26
  -2  -5   6    4.18    0.17
   2  -5  -6    3.89    0.28
   2  -5  -6    3.43    0.26
  -2  -5   6    3.95    0.20
   2  -5  -6    3.87    0.21
   2  -5  -6    4.10    0.27
  -2   5   5    7.23    0.37
   2   5  -5    6.82    0.38
  -2   5   5    7.92    0.37
   2   5  -5    7.49    0.30
   2   5  -5    7.36    0.32
   2  -5  -5    7.38    0.32
   2  -5  -5    8.08    0.39
  -2  -5   5    7.53    0.32
   2  -5  -5    8.21    0.39
   2  -5  -5    7.34    0.38
  -2   5   4   19.50    0.78
  -2   5   4   20.32    0.78
   2   5  -4   20.17    0.78
   2   5  -4   20.48    0.74
   2   5  -4   20.63    0.68
   2  -5  -4   21.01    0.78
  -2  -5   4   20.13    0.72
   2  -5  -4   20.55    0.79
   2  -5  -4   20.23    0.79
  -2  -5   4   20.07    0.73
   2  -5  -4   20.22    0.72
  -2   5   3    6.27    0.23
  -2   5   3    6.02    0.32
   2   5  -3    6.10    0.32
  -2   5   3    5.93    0.32
   2   5  -3    6.57    0.23
  -2   5   3    6.57    0.33
   2   5  -3    6.33    0.30
   2   5  -3    6.55    0.30
   2  -5  -3    6.68    0.33
  -2  -5   3    5.74    0.29
  -2  -5   3    6.01    0.28
   2  -5  -3    6.48    0.28
   2  -5  -3    6.79    0.31
  -2   5   2    5.61    0.31
   2   5  -2    6.65    0.32
  -2   5   2    5.87    0.31
  -2   5   2    6.08    0.24
  -2   5   2    5.93    0.30
   2   5  -2    6.12    0.30
   2  -5  -2    5.89    0.28
  -2  -5   2    6.14    0.29
  -2  -5   2    6.12    0.29
   2  -5  -2    6.37    0.32
  -2  -5   2    6.21    0.22
  -2  -5   2    6.08    0.29
   2  -5  -2    6.42    0.28
  -2   5   1    5.12    0.22
  -2   5   1    4.73    0.25
  -2   5   1    4.59    0.27
   2   5  -1    4.57    0.26
   2   5  -1    4.89    0.27
   2  -5  -1    5.15    0.23
  -2  -5   1    4.97    0.19
   2  -5  -1    4.53    0.26
  -2  -5   1    5.02    0.26
  -2  -5   1    5.10    0.25
  -2  -5   1    4.42    0.25
   2   5   0   16.63    0.61
  -2   5   0   15.19    0.62
  -2   5   0   15.78    0.60
   2   5   0   15.71    0.63
  -2   5   0   17.53    0.59
  -2   5   0   15.32    0.63
  -2  -5   0   16.14    0.63
   2  -5   0   16.23    0.62
  -2  -5   0   15.54    0.60
  -2  -5   0   16.56    0.56
   2  -5   0   16.29    0.57
  -2  -5   0   15.22    0.61
  -2   5  -1    0.03    0.04
   2   5   1   -0.03    0.07
   2   5   1   -0.05    0.06
  -2   5  -1    0.02    0.08
  -2   5  -1   -0.05    0.07
  -2   5  -1    0.03    0.06
   2  -5   1    0.00    0.06
  -2  -5  -1    0.02    0.06
   2  -5   1    0.02    0.03
  -2  -5  -1   -0.01    0.07
  -2  -5  -1   -0.01    0.08
   2   5   2   17.10    0.59
  -2   5  -2   17.18    0.64
  -2   5  -2   18.30    0.59
   2   5   2   16.78    0.68
   2   5   2   18.18    0.65
  -2   5  -2   17.28    0.66
  -2   5  -2   16.86    0.65
   2  -5   2   17.44    0.65
  -2  -5  -2   16.71    0.65
   2  -5   2   17.95    0.59
  -2  -5  -2   16.27    0.67
  -2  -5  -2   17.32    0.68
   2   5   3    1.48    0.17
  -2   5  -3    1.54    0.15
   2   5   3    1.63    0.07
  -2   5  -3    1.61    0.10
   2   5   3    1.58    0.15
  -2   5  -3    1.54    0.15
  -2   5  -3    1.34    0.14
   2  -5   3    1.64    0.13
  -2  -5  -3    1.15    0.16
  -2  -5  -3    1.62    0.16
  -2  -5  -3    1.79    0.19
  -2   5  -4    0.91    0.09
   2   5   4    0.75    0.11
  -2   5  -4    0.61    0.10
  -2   5  -4    0.70    0.11
   2   5   4    0.70    0.13
  -2   5  -4    0.79    0.11
   2  -5   4    0.70    0.09
  -2  -5  -4    0.74    0.14
  -2  -5  -4    0.70    0.13
  -2  -5  -4    0.55    0.12
   2   5   5    1.74    0.16
  -2   5  -5    2.00    0.16
  -2   5  -5    2.02    0.15
  -2   5  -5    1.85    0.19
   2   5   5    2.11    0.21
  -2  -5  -5    1.96    0.21
  -2  -5  -5    1.58    0.19
   2  -5   5    2.06    0.14
  -2  -5  -5    1.95    0.21
  -2   5  -6    0.10    0.07
   2   5   6    0.18    0.09
  -2   5  -6    0.03    0.05
  -2   5  -6   -0.16    0.07
   2  -5   6   -0.01    0.05
  -2  -5  -6    0.08    0.10
   2  -5   6    0.04    0.03
  -2  -5  -6   -0.08    0.08
  -2  -5  -6    0.20    0.11
   2   5   7   -0.05    0.08
  -2   5  -7   -0.02    0.04
  -2   5  -7    0.14    0.10
  -2   5  -7    0.02    0.06
  -2  -5  -7   -0.02    0.09
   2  -5   7   -0.07    0.04
  -2  -5  -7   -0.10    0.10
  -2  -5  -7   -0.09    0.09
  -2   5  -8    0.27    0.12
  -2   5  -8    0.56    0.08
   2   5   8    0.56    0.13
  -2  -5  -8    0.41    0.13
  -2  -5  -8    0.53    0.16
  -2  -5  -8    0.52    0.13
  -2   5  -9    0.35    0.13
  -2   5  -9    0.45    0.06
  -2   5  -9    0.28    0.11
  -2  -5  -9    0.15    0.11
  -2  -5  -9    0.54    0.15
  -2  -5  -9    0.59    0.18
  -2   5 -10    0.21    0.12
  -2   5 -10    0.42    0.15
  -2  -5 -10    0.10    0.11
  -2  -5 -10    0.22    0.13
  -2  -5 -10    0.18    0.15
  -2   5 -11    0.04    0.12
  -2  -5 -11    0.21    0.16
  -2  -5 -11    0.34    0.13
  -2   5 -12   -0.07    0.12
  -2  -5 -12   -0.06    0.15
  -2  -5 -12   -0.01    0.10
  -2   5 -13    0.39    0.19
  -2   5 -13    0.53    0.20
  -2  -5 -13    0.89    0.27
  -2  -5 -13    0.49    0.14
  -2   5 -14    0.47    0.19
  -2   5 -14    0.33    0.19
  -2  -5 -14    0.04    0.20
   2   6 -14    0.00    0.18
   2   6 -14    0.36    0.20
   2   6 -14    0.10    0.18
   2  -6 -14   -0.16    0.17
   2   6 -13   -0.04    0.17
   2   6 -13    0.01    0.17
   2  -6 -13   -0.02    0.12
   2  -6 -13    0.43    0.22
   2   6 -12    0.26    0.16
   2   6 -12    0.31    0.19
   2  -6 -12    0.18    0.18
   2  -6 -12    0.20    0.14
   2   6 -11   -0.12    0.13
   2   6 -11    0.47    0.18
   2  -6 -11    0.44    0.16
   2  -6 -11    0.12    0.15
   2   6 -10    1.31    0.25
   2   6 -10    1.83    0.27
  -2   6  10    1.79    0.22
   2  -6 -10    2.02    0.24
   2  -6 -10    1.45    0.22
   2  -6 -10    1.30    0.25
  -2   6   9    1.07    0.18
   2   6  -9    1.33    0.17
   2   6  -9    0.96    0.20
   2  -6  -9    1.00    0.18
   2  -6  -9    1.51    0.22
   2  -6  -9    1.28    0.22
  -2   6   8    0.30    0.11
  -2   6   8    0.07    0.09
   2   6  -8    0.16    0.14
   2   6  -8    0.07    0.07
   2  -6  -8    0.13    0.13
   2  -6  -8    0.12    0.11
   2  -6  -8    0.06    0.06
   2  -6  -8    0.02    0.11
  -2   6   7    1.04    0.16
   2   6  -7    0.92    0.12
   2   6  -7    0.78    0.17
  -2   6   7    1.12    0.17
   2  -6  -7    1.10    0.19
   2  -6  -7    0.96    0.12
   2  -6  -7    1.02    0.18
   2  -6  -7    0.62    0.17
  -2   6   6    2.34    0.24
  -2   6   6    2.10    0.22
   2   6  -6    2.14    0.24
   2   6  -6    2.41    0.16
   2   6  -6    2.22    0.14
   2  -6  -6    1.65    0.21
   2  -6  -6    1.90    0.23
   2  -6  -6    2.03    0.17
   2  -6  -6    1.93    0.22
  -2  -6   6    2.15    0.15
  -2  -6   6    2.04    0.13
   2   6  -5    0.48    0.10
  -2   6   5    0.29    0.12
   2   6  -5    0.52    0.07
  -2   6   5    0.73    0.15
   2   6  -5    0.60    0.14
  -2  -6   5    0.50    0.08
   2  -6  -5    0.57    0.14
   2  -6  -5    0.58    0.10
   2  -6  -5    0.39    0.12
  -2  -6   5    0.54    0.10
   2  -6  -5    0.54    0.13
  -2   6   4   18.24    0.60
   2   6  -4   18.22    0.69
  -2   6   4   19.22    0.73
  -2   6   4   18.00    0.74
   2   6  -4   17.84    0.69
   2   6  -4   17.58    0.73
   2   6  -4   18.21    0.61
   2  -6  -4   18.49    0.71
  -2  -6   4   17.56    0.67
   2  -6  -4   18.29    0.74
   2  -6  -4   17.57    0.66
  -2  -6   4   17.59    0.68
   2  -6  -4   18.12    0.73
   2   6  -3    7.13    0.25
   2   6  -3    6.49    0.35
  -2   6   3    6.87    0.36
   2   6  -3    6.67    0.33
  -2   6   3    7.19    0.36
  -2   6   3    6.53    0.36
  -2   6   3    6.85    0.27
   2  -6  -3    6.63    0.31
   2  -6  -3    6.81    0.33
   2  -6  -3    6.72    0.36
  -2  -6   3    7.02    0.33
  -2  -6   3    6.88    0.32
   2  -6  -3    6.80    0.37
   2   6  -2    1.71    0.19
   2   6  -2    1.62    0.17
  -2   6   2    2.26    0.21
  -2   6   2    1.54    0.19
  -2   6   2    1.69    0.18
  -2   6   2    1.95    0.12
   2  -6  -2    1.77    0.20
   2  -6  -2    1.74    0.19
  -2  -6   2    1.97    0.18
  -2  -6   2    1.58    0.16
  -2  -6   2    1.97    0.18
   2  -6  -2    1.65    0.16
  -2  -6   2    1.71    0.09
  -2   6   1    2.60    0.16
  -2   6   1    2.59    0.19
  -2   6   1    2.68    0.21
   2   6  -1    3.08    0.21
  -2   6   1    2.38    0.22
   2   6  -1    2.73    0.20
   2  -6  -1    2.47    0.16
  -2  -6   1    2.36    0.19
  -2  -6   1    2.54    0.12
   2  -6  -1    2.57    0.23
  -2  -6   1    2.24    0.18
  -2  -6   1    2.28    0.17
  -2   6   0    0.42    0.09
   2   6   0    0.33    0.10
  -2   6   0    0.25    0.10
  -2   6   0    0.30    0.10
   2   6   0    0.30    0.10
   2  -6   0    0.44    0.11
  -2  -6   0    0.45    0.11
   2  -6   0    0.24    0.06
  -2  -6   0    0.25    0.10
  -2  -6   0    0.23    0.08
  -2   6  -1    0.08    0.08
   2   6   1    0.17    0.08
  -2   6  -1    0.07    0.08
   2   6   1    0.13    0.09
  -2   6  -1    0.07    0.08
  -2  -6  -1    0.07    0.09
  -2  -6  -1    0.05    0.06
   2  -6   1    0.34    0.09
   2  -6   1    0.14    0.05
  -2  -6  -1    0.18    0.09
   2   6   2    6.63    0.31
  -2   6  -2    6.31    0.33
   2   6   2    6.69    0.35
  -2   6  -2    6.26    0.26
  -2   6  -2    6.12    0.32
  -2   6  -2    6.72    0.31
  -2  -6  -2    6.39    0.35
  -2  -6  -2    6.49    0.34
   2  -6   2    6.33    0.26
   2  -6   2    6.20    0.31
  -2  -6  -2    6.86    0.33
  -2   6  -3    0.87    0.13
  -2   6  -3    0.88    0.09
  -2   6  -3    0.74    0.13
  -2   6  -3    0.97    0.13
   2   6   3    0.78    0.07
   2   6   3    0.94    0.12
   2   6   3    0.84    0.15
   2  -6   3    0.73    0.13
   2  -6   3    0.96    0.13
  -2  -6  -3    0.85    0.14
  -2  -6  -3    0.94    0.14
  -2  -6  -3    0.81    0.15
   2   6   4    0.00    0.08
  -2   6  -4    0.09    0.08
   2   6   4    0.00    0.06
  -2   6  -4    0.18    0.09
  -2   6  -4   -0.03    0.07
  -2  -6  -4    0.02    0.08
   2  -6   4    0.05    0.06
  -2  -6  -4    0.00    0.10
   2  -6   4   -0.04    0.06
  -2  -6  -4    0.16    0.10
   2   6   5    6.56    0.33
  -2   6  -5    7.19    0.34
  -2   6  -5    7.40    0.36
   2   6   5    7.24    0.39
  -2   6  -5    7.50    0.34
  -2  -6  -5    7.41    0.40
  -2  -6  -5    6.61    0.39
  -2  -6  -5    7.48    0.39
   2  -6   5    6.79    0.33
   2  -6   5    7.63    0.31
   2   6   6    0.88    0.13
  -2   6  -6    0.80    0.15
  -2   6  -6    0.84    0.12
  -2   6  -6    0.75    0.11
   2   6   6    0.94    0.16
  -2  -6  -6    0.81    0.15
  -2  -6  -6    0.75    0.16
   2  -6   6    0.75    0.10
  -2  -6  -6    0.97    0.17
   2  -6   6    0.98    0.09
   2   6   7    0.07    0.09
  -2   6  -7    0.08    0.07
  -2   6  -7   -0.03    0.10
  -2   6  -7    0.04    0.06
  -2  -6  -7   -0.02    0.10
  -2  -6  -7    0.04    0.12
  -2  -6  -7    0.05    0.11
   2  -6   7    0.11    0.05
  -2   6  -8    0.32    0.13
  -2   6  -8    0.30    0.08
   2   6   8    0.26    0.11
  -2  -6  -8    0.38    0.14
  -2  -6  -8    0.27    0.13
  -2  -6  -8    0.24    0.13
  -2   6  -9   -0.11    0.09
  -2   6  -9    0.06    0.06
   2   6   9    0.18    0.11
  -2  -6  -9    0.08    0.14
  -2  -6  -9    0.30    0.13
  -2  -6  -9    0.23    0.12
  -2   6 -10    0.61    0.17
  -2  -6 -10    0.66    0.16
  -2  -6 -10    0.75    0.17
  -2  -6 -10    1.23    0.24
  -2   6 -11    0.67    0.18
  -2  -6 -11    0.75    0.17
  -2  -6 -11    0.62    0.21
  -2   6 -12    0.01    0.13
  -2   6 -12   -0.04    0.16
  -2  -6 -12    0.03    0.11
  -2  -6 -12    0.03    0.17
  -2   6 -13    0.03    0.15
  -2   6 -13    0.62    0.22
  -2  -6 -13    0.24    0.22
  -2  -6 -13    0.10    0.13
  -2   6 -14    0.16    0.18
  -2   6 -14    0.09    0.16
  -2  -6 -14   -0.14    0.17
   2   7 -14    0.04    0.19
   2   7 -14    0.05    0.16
   2  -7 -14   -0.05    0.18
   2  -7 -14   -0.12    0.22
   2   7 -13    0.09    0.19
   2   7 -13    0.09    0.17
   2  -7 -13   -0.09    0.13
   2  -7 -13    0.09    0.19
   2   7 -12    0.80    0.23
   2   7 -12    1.01    0.24
   2  -7 -12    0.52    0.19
   2  -7 -12    0.93    0.26
   2   7 -11    0.27    0.17
   2   7 -11    0.68    0.21
   2  -7 -11    0.73    0.23
   2  -7 -11    0.27    0.16
  -2   7  10   -0.13    0.09
   2   7 -10    0.01    0.15
   2   7 -10    0.07    0.17
   2  -7 -10    0.04    0.13
   2  -7 -10    0.00    0.15
   2  -7 -10   -0.12    0.11
  -2   7   9    2.70    0.28
   2   7  -9    2.72    0.33
   2  -7  -9    2.94    0.30
   2  -7  -9    2.36    0.31
   2  -7  -9    2.77    0.31
   2   7  -8    0.07    0.07
  -2   7   8    0.09    0.10
  -2   7   8    0.04    0.11
   2   7  -8    0.08    0.13
   2  -7  -8    0.15    0.14
   2  -7  -8   -0.14    0.10
   2  -7  -8    0.00    0.12
  -2   7   7    1.00    0.18
   2   7  -7    0.95    0.12
   2   7  -7    0.87    0.19
  -2   7   7    1.13    0.18
   2  -7  -7    0.79    0.18
   2  -7  -7    1.13    0.13
   2  -7  -7    0.77    0.17
   2  -7  -7    0.70    0.18
  -2  -7   7    0.97    0.12
  -2   7   6    0.10    0.13
   2   7  -6    0.57    0.09
   2   7  -6    0.39    0.15
  -2   7   6    0.41    0.13
   2  -7  -6    0.17    0.12
   2  -7  -6    0.46    0.10
  -2  -7   6    0.28    0.09
   2  -7  -6    0.27    0.14
   2  -7  -6    0.15    0.13
   2   7  -5    2.86    0.22
  -2   7   5    3.37    0.26
   2   7  -5    3.77    0.23
   2   7  -5    3.49    0.31
   2   7  -5    3.70    0.17
  -2   7   5    3.04    0.29
   2  -7  -5    2.99    0.30
   2  -7  -5    3.42    0.26
   2  -7  -5    3.25    0.21
  -2  -7   5    3.08    0.20
  -2  -7   5    3.48    0.22
   2  -7  -5    3.59    0.28
   2   7  -4    2.40    0.22
  -2   7   4    2.28    0.24
   2   7  -4    2.23    0.12
  -2   7   4    2.19    0.12
   2   7  -4    2.22    0.24
  -2   7   4    2.09    0.23
   2  -7  -4    2.05    0.24
   2  -7  -4    2.11    0.22
  -2  -7   4    2.17    0.17
   2  -7  -4    1.91    0.23
  -2  -7   4    2.13    0.20
   2   7  -3   -0.04    0.09
   2   7  -3    0.02    0.09
  -2   7   3    0.16    0.10
   2   7  -3    0.03    0.04
  -2   7   3    0.13    0.10
  -2   7   3    0.00    0.05
  -2   7   3    0.05    0.10
  -2  -7   3   -0.12    0.06
   2  -7  -3    0.06    0.08
   2  -7  -3   -0.03    0.10
  -2  -7   3    0.01    0.03
   2  -7  -3    0.03    0.10
  -2  -7   3   -0.09    0.08
  -2   7   2    0.75    0.14
   2   7  -2    0.48    0.13
  -2   7   2    0.70    0.10
   2   7  -2    0.63    0.13
  -2   7   2    0.57    0.14
  -2   7   2    0.70    0.15
  -2  -7   2    0.86    0.08
   2  -7  -2    0.66    0.15
   2  -7  -2    0.53    0.11
  -2  -7   2    0.66    0.13
  -2  -7   2    0.65    0.12
  -2  -7   2    0.69    0.12
   2  -7  -2    0.48    0.13
  -2   7   1    1.92    0.21
  -2   7   1    2.02    0.20
  -2   7   1    1.49    0.20
   2   7  -1    1.74    0.19
   2   7  -1    1.89    0.20
  -2   7   1    1.66    0.15
   2  -7  -1    1.85    0.21
  -2  -7   1    2.02    0.12
  -2  -7   1    1.85    0.19
   2  -7  -1    1.57    0.19
   2  -7  -1    1.91    0.15
  -2  -7   1    1.57    0.19
  -2  -7   1    1.84    0.18
  -2   7   0    0.18    0.08
  -2   7   0   -0.01    0.09
  -2   7   0    0.11    0.09
   2   7   0    0.05    0.08
  -2   7   0    0.00    0.07
   2   7   0    0.12    0.10
   2  -7   0    0.24    0.11
  -2  -7   0    0.05    0.08
  -2  -7   0    0.31    0.11
   2  -7   0    0.07    0.06
   2  -7   0    0.07    0.09
  -2  -7   0    0.18    0.11
  -2   7  -1    0.68    0.12
  -2   7  -1    0.57    0.11
   2   7   1    0.34    0.12
   2   7   1    0.70    0.12
  -2   7  -1    0.47    0.13
  -2   7  -1    0.48    0.12
  -2  -7  -1    0.62    0.14
  -2  -7  -1    0.67    0.12
   2  -7   1    0.44    0.12
   2  -7   1    0.95    0.10
  -2  -7  -1    0.83    0.15
   2  -7   1    0.53    0.13
   2   7   2    4.73    0.26
  -2   7  -2    4.65    0.26
  -2   7  -2    4.07    0.28
  -2   7  -2    4.54    0.29
  -2  -7  -2    4.84    0.28
  -2  -7  -2    4.39    0.29
  -2  -7  -2    4.52    0.30
   2  -7   2    5.10    0.29
   2  -7   2    4.28    0.27
   2  -7   2    5.19    0.22
   2   7   3    6.68    0.38
   2   7   3    7.86    0.28
  -2   7  -3    6.92    0.36
  -2   7  -3    6.46    0.35
   2   7   3    6.74    0.27
   2   7   3    7.14    0.34
  -2   7  -3    6.37    0.33
   2  -7   3    6.50    0.35
  -2  -7  -3    6.34    0.37
   2  -7   3    6.53    0.34
  -2  -7  -3    7.01    0.39
  -2  -7  -3    7.28    0.36
   2   7   4    2.55    0.25
  -2   7  -4    2.21    0.21
   2   7   4    2.67    0.10
   2   7   4    2.51    0.19
   2   7   4    2.47    0.10
  -2   7  -4    2.45    0.22
  -2   7  -4    2.64    0.21
  -2  -7  -4    2.19    0.23
  -2  -7  -4    2.56    0.27
   2  -7   4    2.55    0.20
   2  -7   4    2.54    0.19
  -2  -7  -4    2.51    0.26
  -2   7  -5   10.47    0.46
   2   7   5    9.97    0.44
   2   7   5    9.67    0.51
  -2   7  -5   10.29    0.46
  -2   7  -5   10.22    0.46
   2  -7   5   10.06    0.42
  -2  -7  -5   10.12    0.49
  -2  -7  -5   10.48    0.52
   2  -7   5    9.75    0.44
  -2  -7  -5   10.31    0.52
  -2   7  -6    1.16    0.18
  -2   7  -6    1.10    0.15
   2   7   6    1.18    0.15
   2   7   6    1.11    0.20
  -2   7  -6    1.04    0.15
  -2  -7  -6    1.22    0.21
  -2  -7  -6    0.99    0.19
  -2  -7  -6    0.89    0.19
   2  -7   6    1.23    0.14
   2   7   7   -0.05    0.09
  -2   7  -7    0.01    0.07
  -2   7  -7   -0.08    0.06
  -2   7  -7    0.05    0.09
  -2  -7  -7   -0.07    0.10
  -2  -7  -7    0.03    0.11
   2  -7   7    0.01    0.05
  -2  -7  -7    0.09    0.12
  -2   7  -8    1.07    0.18
  -2   7  -8    0.82    0.13
   2   7   8    0.76    0.17
  -2  -7  -8    0.89    0.20
  -2  -7  -8    0.87    0.19
  -2  -7  -8    0.86    0.19
  -2   7  -9    0.12    0.07
   2   7   9    0.02    0.10
  -2   7  -9   -0.01    0.11
  -2  -7  -9    0.14    0.13
  -2  -7  -9    0.01    0.14
  -2  -7  -9    0.04    0.13
  -2   7 -10   -0.09    0.11
  -2  -7 -10    0.14    0.13
  -2  -7 -10   -0.06    0.14
  -2  -7 -10    0.15    0.14
  -2   7 -11   -0.06    0.13
  -2   7 -11   -0.24    0.11
  -2  -7 -11   -0.23    0.11
  -2  -7 -11    0.00    0.16
  -2   7 -12    0.03    0.15
  -2   7 -12   -0.17    0.11
  -2  -7 -12   -0.16    0.14
  -2  -7 -12   -0.14    0.12
  -2   7 -13   -0.05    0.14
  -2  -7 -13   -0.10    0.20
  -2  -7 -13    0.36    0.16
   2   8 -13   -0.05    0.19
   2   8 -13    0.15    0.18
   2  -8 -13    0.28    0.17
   2  -8 -13   -0.01    0.19
   2   8 -12    0.08    0.16
   2   8 -12    0.06    0.19
   2  -8 -12   -0.02    0.18
   2  -8 -12    0.21    0.17
   2   8 -11   -0.10    0.13
   2   8 -11    0.41    0.19
   2  -8 -11    0.01    0.15
   2  -8 -11   -0.19    0.14
   2   8 -10   -0.01    0.14
  -2   8  10    0.13    0.12
   2   8 -10    0.30    0.17
   2  -8 -10    0.08    0.15
   2  -8 -10    0.21    0.16
   2  -8 -10    0.42    0.16
   2   8  -9   -0.02    0.14
  -2   8   9    0.35    0.16
   2  -8  -9    0.15    0.14
   2  -8  -9    0.23    0.15
   2  -8  -9    0.25    0.16
  -2   8   8    0.20    0.14
  -2   8   8    0.13    0.11
   2   8  -8   -0.12    0.12
   2  -8  -8    0.10    0.14
   2  -8  -8   -0.05    0.12
   2  -8  -8   -0.02    0.12
   2   8  -7    2.60    0.31
  -2   8   7    2.69    0.28
  -2   8   7    2.31    0.27
   2  -8  -7    2.53    0.29
   2  -8  -7    2.42    0.28
   2  -8  -7    2.06    0.27
  -2  -8   7    2.66    0.19
   2   8  -6   11.31    0.58
  -2   8   6   12.27    0.57
  -2   8   6   10.06    0.56
   2   8  -6   11.95    0.43
  -2  -8   6   11.59    0.49
   2  -8  -6   10.24    0.57
   2  -8  -6   10.65    0.55
   2  -8  -6   11.90    0.60
   2   8  -5    1.40    0.22
  -2   8   5    1.90    0.25
   2   8  -5    1.81    0.12
  -2   8   5    1.65    0.10
   2   8  -5    1.76    0.20
  -2   8   5    1.56    0.21
   2  -8  -5    1.52    0.24
   2  -8  -5    2.08    0.24
   2  -8  -5    1.77    0.25
  -2  -8   5    1.64    0.17
  -2  -8   5    1.72    0.19
   2   8  -4    4.30    0.29
   2   8  -4    4.20    0.32
  -2   8   4    4.91    0.34
  -2   8   4    4.10    0.32
  -2   8   4    4.74    0.21
   2   8  -4    4.93    0.21
   2  -8  -4    4.64    0.34
  -2  -8   4    4.66    0.28
  -2  -8   4    4.52    0.29
   2  -8  -4    4.65    0.30
   2  -8  -4    4.52    0.33
  -2   8   3    0.65    0.16
   2   8  -3    0.81    0.09
   2   8  -3    0.61    0.15
   2   8  -3    0.64    0.14
  -2   8   3    0.54    0.16
  -2   8   3    0.75    0.10
  -2  -8   3    0.75    0.13
  -2  -8   3    0.81    0.14
  -2  -8   3    1.00    0.08
   2  -8  -3    0.92    0.18
   2  -8  -3    0.90    0.14
  -2  -8   3    0.83    0.16
   2  -8  -3    0.52    0.16
   2   8  -2   -0.18    0.07
  -2   8   2   -0.03    0.10
  -2   8   2    0.00    0.10
  -2   8   2    0.02    0.07
   2   8  -2    0.12    0.11
  -2   8   2    0.09    0.11
   2  -8  -2   -0.17    0.09
   2  -8  -2   -0.02    0.10
   2  -8  -2   -0.05    0.07
  -2  -8   2    0.01    0.04
  -2  -8   2    0.08    0.10
  -2  -8   2    0.07    0.08
  -2  -8   2   -0.08    0.08
  -2   8   1   -0.06    0.10
  -2   8   1   -0.06    0.10
   2   8  -1   -0.03    0.09
   2   8  -1    0.02    0.10
  -2   8   1    0.06    0.09
  -2   8   1    0.07    0.07
   2  -8  -1    0.10    0.11
  -2  -8   1    0.20    0.09
  -2  -8   1    0.19    0.12
   2  -8  -1   -0.04    0.10
   2  -8  -1    0.16    0.08
  -2  -8   1   -0.05    0.09
  -2   8   0    0.09    0.09
  -2   8   0   -0.06    0.10
  -2   8   0    0.09    0.10
   2   8   0   -0.14    0.08
  -2   8   0    0.06    0.08
   2   8   0    0.10    0.11
  -2  -8   0    0.21    0.11
   2  -8   0   -0.15    0.09
   2  -8   0    0.17    0.12
  -2  -8   0   -0.04    0.08
  -2  -8   0    0.07    0.10
   2  -8   0    0.05    0.07
  -2   8  -1    3.52    0.25
   2   8   1    4.23    0.26
   2   8   1    3.70    0.29
  -2   8  -1    3.51    0.28
  -2   8  -1    3.42    0.27
  -2   8  -1    3.67    0.25
   2  -8   1    3.64    0.28
   2  -8   1    3.70    0.20
   2  -8   1    4.07    0.27
  -2  -8  -1    4.25    0.29
  -2  -8  -1    3.55    0.25
  -2  -8  -1    3.62    0.28
   2   8   2    0.14    0.10
  -2   8  -2    0.03    0.09
  -2   8  -2   -0.09    0.09
  -2   8  -2    0.06    0.10
   2   8   2   -0.14    0.05
  -2   8  -2    0.12    0.08
  -2  -8  -2    0.18    0.11
  -2  -8  -2    0.04    0.09
   2  -8   2    0.06    0.09
  -2  -8  -2    0.10    0.11
   2  -8   2    0.08    0.06
   2  -8   2    0.00    0.09
  -2   8  -3    0.04    0.10
  -2   8  -3   -0.05    0.09
  -2   8  -3    0.04    0.10
   2   8   3   -0.05    0.10
  -2   8  -3    0.00    0.09
   2   8   3   -0.06    0.08
  -2  -8  -3   -0.07    0.10
  -2  -8  -3   -0.03    0.11
   2  -8   3   -0.06    0.07
  -2  -8  -3    0.01    0.10
   2  -8   3   -0.09    0.09
  -2   8  -4    1.13    0.17
  -2   8  -4    1.22    0.18
   2   8   4    1.20    0.08
   2   8   4    1.05    0.07
   2   8   4    1.19    0.20
   2   8   4    1.02    0.14
  -2   8  -4    1.12    0.17
  -2  -8  -4    0.93    0.19
  -2  -8  -4    0.85    0.18
   2  -8   4    0.90    0.15
   2  -8   4    1.07    0.15
  -2  -8  -4    0.99    0.17
   2   8   5    0.37    0.10
  -2   8  -5    0.23    0.11
   2   8   5    0.22    0.13
  -2   8  -5    0.22    0.12
  -2   8  -5    0.34    0.12
  -2  -8  -5    0.36    0.15
   2  -8   5    0.26    0.08
  -2  -8  -5    0.18    0.13
  -2  -8  -5    0.12    0.13
   2  -8   5    0.20    0.10
  -2   8  -6    2.08    0.20
  -2   8  -6    2.01    0.22
   2   8   6    1.78    0.24
   2   8   6    2.22    0.20
  -2   8  -6    1.81    0.20
  -2  -8  -6    1.74    0.25
  -2  -8  -6    1.83    0.26
   2  -8   6    1.93    0.19
  -2  -8  -6    1.79    0.23
  -2   8  -7   -0.02    0.10
  -2   8  -7    0.04    0.07
  -2   8  -7    0.07    0.09
   2   8   7   -0.13    0.09
   2  -8   7   -0.02    0.06
  -2  -8  -7    0.16    0.14
  -2  -8  -7    0.04    0.12
  -2  -8  -7   -0.20    0.10
  -2   8  -8    7.92    0.43
   2   8   8    6.60    0.43
  -2   8  -8    7.16    0.36
  -2  -8  -8    7.99    0.48
  -2  -8  -8    6.82    0.45
  -2  -8  -8    7.68    0.47
  -2   8  -9   -0.04    0.08
  -2   8  -9    0.07    0.13
   2   8   9   -0.10    0.11
  -2   8  -9   -0.14    0.12
  -2  -8  -9    0.01    0.13
  -2  -8  -9   -0.12    0.12
  -2  -8  -9    0.07    0.14
   2   8  10   -0.09    0.11
  -2   8 -10    0.10    0.12
  -2   8 -10    0.46    0.21
  -2  -8 -10    0.06    0.16
  -2  -8 -10    0.09    0.13
  -2  -8 -10    0.01    0.13
  -2   8 -11    0.20    0.18
  -2   8 -11   -0.03    0.12
  -2  -8 -11    0.14    0.17
  -2  -8 -11   -0.10    0.12
  -2   8 -12    0.12    0.16
  -2  -8 -12    0.31    0.20
  -2  -8 -12    0.20    0.15
  -2   8 -13   -0.05    0.18
  -2  -8 -13    0.07    0.16
  -2  -8 -13   -0.02    0.20
   2   9 -13    0.01    0.19
   2   9 -13   -0.39    0.15
   2  -9 -13    0.27    0.23
   2  -9 -13    0.17    0.17
   2   9 -12    0.90    0.29
   2   9 -12    0.34    0.24
   2  -9 -12    0.51    0.21
   2  -9 -12    0.71    0.27
   2   9 -11    0.24    0.18
   2   9 -11    0.28    0.19
   2  -9 -11   -0.13    0.15
   2  -9 -11    0.18    0.19
  -2   9  10    0.08    0.12
   2   9 -10    0.06    0.18
   2  -9 -10    0.06    0.15
   2  -9 -10    0.14    0.17
   2  -9 -10    0.06    0.16
  -2   9   9   -0.20    0.10
   2   9  -9   -0.04    0.16
   2  -9  -9    0.17    0.16
   2  -9  -9    0.01    0.14
   2  -9  -9    0.09    0.15
   2   9  -8    0.35    0.18
  -2   9   8    0.45    0.17
   2  -9  -8    0.50    0.18
   2  -9  -8    0.55    0.18
   2  -9  -8    0.38    0.17
  -2   9   7    1.58    0.23
   2   9  -7    2.08    0.29
  -2   9   7    1.43    0.23
  -2  -9   7    1.79    0.18
   2  -9  -7    1.43    0.25
   2  -9  -7    1.60    0.24
   2  -9  -7    1.50    0.25
  -2   9   6    0.89    0.18
   2   9  -6    0.60    0.19
  -2   9   6    0.74    0.19
   2  -9  -6    0.76    0.19
  -2  -9   6    0.76    0.14
   2  -9  -6    0.72    0.19
   2  -9  -6    1.34    0.21
   2   9  -5    3.41    0.17
   2   9  -5    3.47    0.27
  -2   9   5    3.00    0.32
   2   9  -5    3.08    0.32
  -2   9   5    3.10    0.16
  -2   9   5    3.34    0.34
  -2  -9   5    3.47    0.25
   2  -9  -5    3.22    0.30
  -2  -9   5    3.45    0.23
   2  -9  -5    3.16    0.33
   2  -9  -5    3.40    0.35
  -2   9   4    5.79    0.27
  -2   9   4    5.51    0.39
   2   9  -4    6.27    0.40
   2   9  -4    6.43    0.26
   2   9  -4    5.83    0.37
  -2   9   4    6.33    0.41
  -2  -9   4    5.96    0.35
  -2  -9   4    6.17    0.34
   2  -9  -4    5.98    0.35
   2  -9  -4    6.60    0.42
   2  -9  -4    6.52    0.42
  -2   9   3    2.73    0.19
  -2   9   3    2.83    0.30
   2   9  -3    2.49    0.27
  -2   9   3    2.55    0.29
   2   9  -3    2.57    0.15
   2   9  -3    2.69    0.28
  -2  -9   3    2.76    0.27
   2  -9  -3    2.77    0.31
   2  -9  -3    2.61    0.25
   2  -9  -3    2.35    0.28
  -2  -9   3    2.99    0.26
  -2  -9   3    3.20    0.27
   2   9  -2    0.16    0.12
  -2   9   2    0.09    0.12
   2   9  -2    0.03    0.12
  -2   9   2    0.23    0.09
  -2   9   2   -0.12    0.11
  -2   9   2    0.26    0.14
   2  -9  -2    0.44    0.15
   2  -9  -2    0.14    0.11
  -2  -9   2    0.36    0.13
  -2  -9   2    0.24    0.11
  -2  -9   2    0.19    0.12
   2  -9  -2   -0.31    0.10
  -2   9   1    2.16    0.23
  -2   9   1    2.45    0.22
  -2   9   1    2.08    0.25
  -2   9   1    1.96    0.25
   2   9  -1    2.85    0.28
   2   9  -1    2.30    0.25
  -2  -9   1    2.49    0.26
   2  -9  -1    2.43    0.28
   2  -9  -1    2.08    0.25
  -2  -9   1    2.49    0.26
   2  -9  -1    2.25    0.21
  -2  -9   1    2.30    0.23
  -2   9   0    2.16    0.25
  -2   9   0    2.52    0.23
   2   9   0    2.44    0.24
   2   9   0    2.21    0.26
  -2   9   0    2.21    0.21
  -2   9   0    2.04    0.25
  -2  -9   0    2.35    0.27
   2  -9   0    2.57    0.27
  -2  -9   0    2.86    0.28
  -2  -9   0    2.41    0.23
   2  -9   0    2.35    0.18
   2  -9   0    2.32    0.27
   2   9   1    0.10    0.11
   2   9   1    0.16    0.11
  -2   9  -1    0.01    0.09
  -2   9  -1   -0.03    0.11
  -2   9  -1    0.03    0.10
  -2   9  -1    0.07    0.12
  -2  -9  -1    0.10    0.12
  -2  -9  -1   -0.04    0.09
   2  -9   1   -0.02    0.06
  -2  -9  -1    0.02    0.11
   2  -9   1    0.04    0.10
   2  -9   1   -0.06    0.09
   2   9   2    0.29    0.11
  -2   9  -2    0.12    0.11
  -2   9  -2    0.32    0.11
   2   9   2    0.35    0.15
  -2   9  -2    0.19    0.12
  -2   9  -2    0.24    0.12
   2  -9   2    0.13    0.07
   2  -9   2    0.07    0.11
   2  -9   2    0.24    0.12
  -2  -9  -2    0.19    0.13
  -2  -9  -2    0.20    0.13
  -2  -9  -2    0.30    0.12
  -2   9  -3    2.10    0.26
  -2   9  -3    2.10    0.25
  -2   9  -3    1.96    0.21
   2   9   3    1.94    0.26
   2   9   3    1.79    0.20
  -2   9  -3    2.01    0.24
   2  -9   3    2.28    0.25
  -2  -9  -3    2.39    0.27
  -2  -9  -3    2.48    0.26
  -2  -9  -3    2.18    0.27
   2  -9   3    2.04    0.22
   2   9   4    5.53    0.31
   2   9   4    5.70    0.23
  -2   9  -4    5.62    0.32
  -2   9  -4    5.29    0.37
  -2   9  -4    5.09    0.34
  -2   9  -4    5.96    0.36
   2   9   4    5.86    0.39
   2  -9   4    5.66    0.32
  -2  -9  -4    5.43    0.35
  -2  -9  -4    6.08    0.40
   2  -9   4    5.47    0.34
  -2  -9  -4    5.79    0.38
  -2   9  -5    0.40    0.13
  -2   9  -5    0.69    0.15
   2   9   5    0.65    0.18
  -2   9  -5    0.67    0.18
  -2   9  -5    0.57    0.14
   2   9   5    0.57    0.11
  -2  -9  -5    0.50    0.17
  -2  -9  -5    0.25    0.13
   2  -9   5    0.38    0.12
   2  -9   5    0.87    0.13
  -2  -9  -5    0.40    0.15
  -2   9  -6    0.12    0.11
  -2   9  -6    0.21    0.16
  -2   9  -6    0.20    0.11
   2   9   6    0.26    0.09
   2   9   6   -0.04    0.13
  -2   9  -6    0.11    0.11
  -2  -9  -6    0.02    0.14
   2  -9   6    0.18    0.10
  -2  -9  -6    0.12    0.12
  -2  -9  -6    0.00    0.14
   2   9   7    0.68    0.20
  -2   9  -7    0.36    0.14
  -2   9  -7    0.62    0.15
   2   9   7    0.52    0.11
  -2   9  -7    0.49    0.12
  -2   9  -7    0.54    0.18
   2  -9   7    0.71    0.13
  -2  -9  -7    0.32    0.15
  -2  -9  -7    0.43    0.19
  -2  -9  -7    0.44    0.17
   2   9   8   -0.22    0.09
  -2   9  -8    0.02    0.09
  -2   9  -8   -0.01    0.10
  -2   9  -8    0.00    0.15
  -2  -9  -8    0.06    0.11
  -2  -9  -8   -0.02    0.15
  -2  -9  -8    0.16    0.15
  -2   9  -9    0.07    0.12
  -2   9  -9    0.15    0.17
  -2   9  -9    0.08    0.10
   2   9   9    0.27    0.14
  -2  -9  -9    0.45    0.19
  -2  -9  -9    0.16    0.16
  -2  -9  -9    0.07    0.15
  -2   9 -10   -0.13    0.11
  -2   9 -10    0.18    0.17
   2   9  10   -0.18    0.10
  -2  -9 -10    0.03    0.13
  -2  -9 -10    0.02    0.15
  -2  -9 -10   -0.22    0.12
  -2   9 -11    0.24    0.19
  -2  -9 -11    0.09    0.16
  -2  -9 -11    0.38    0.20
  -2   9 -12   -0.16    0.14
  -2  -9 -12    0.05    0.15
  -2  -9 -12    0.05    0.19
  -2   9 -13    0.18    0.21
   2  10 -12   -0.12    0.18
   2  10 -12    0.14    0.20
   2 -10 -12   -0.17    0.17
   2 -10 -12    0.20    0.21
   2  10 -11   -0.16    0.18
   2  10 -11   -0.05    0.18
   2 -10 -11   -0.12    0.17
   2 -10 -11   -0.10    0.17
   2  10 -10   -0.07    0.18
  -2  10  10    0.06    0.15
   2 -10 -10   -0.15    0.15
   2 -10 -10    0.13    0.17
   2 -10 -10    0.01    0.19
  -2  10   9    0.56    0.19
   2  10  -9    0.20    0.18
   2 -10  -9    0.38    0.18
   2 -10  -9    0.15    0.17
   2 -10  -9    0.10    0.17
  -2  10   8    0.43    0.17
   2  10  -8    0.81    0.23
   2 -10  -8    0.43    0.19
   2 -10  -8    0.98    0.23
   2 -10  -8    0.67    0.21
   2  10  -7    0.74    0.21
  -2  10   7    0.34    0.16
  -2  10   7    0.81    0.20
   2 -10  -7    0.72    0.20
   2 -10  -7    0.92    0.23
   2 -10  -7    0.66    0.20
  -2 -10   7    0.69    0.14
   2  10  -6    3.73    0.38
  -2  10   6    3.48    0.35
   2  10  -6    4.01    0.29
  -2  10   6    3.78    0.37
  -2 -10   6    3.11    0.26
   2 -10  -6    3.36    0.33
   2 -10  -6    3.97    0.40
   2 -10  -6    3.41    0.37
  -2  10   5    0.96    0.21
   2  10  -5    0.73    0.21
  -2  10   5    0.77    0.18
   2  10  -5    1.09    0.19
   2 -10  -5    1.11    0.23
   2 -10  -5    1.29    0.20
  -2 -10   5    0.83    0.16
   2 -10  -5    0.99    0.21
  -2  10   4    0.73    0.20
  -2  10   4    0.79    0.11
   2  10  -4    0.93    0.18
   2  10  -4    0.50    0.17
  -2  10   4    0.77    0.20
  -2 -10   4    0.97    0.18
   2 -10  -4    0.31    0.16
   2 -10  -4    0.41    0.17
   2 -10  -4    0.83    0.17
  -2 -10   4    0.97    0.16
  -2  10   3    6.13    0.44
  -2  10   3    6.88    0.33
   2  10  -3    7.63    0.43
   2  10  -3    7.16    0.43
  -2  10   3    7.23    0.47
   2 -10  -3    7.72    0.48
   2 -10  -3    7.63    0.46
  -2 -10   3    5.89    0.36
  -2 -10   3    6.72    0.41
   2 -10  -3    7.00    0.39
  -2 -10   3    7.04    0.39
  -2  10   2    5.88    0.37
  -2  10   2    6.21    0.32
   2  10  -2    6.24    0.41
  -2  10   2    6.16    0.42
   2  10  -2    5.79    0.39
  -2  10   2    6.42    0.43
  -2 -10   2    5.54    0.38
  -2 -10   2    5.96    0.35
   2 -10  -2    6.28    0.34
   2 -10  -2    5.81    0.42
   2 -10  -2    5.67    0.39
  -2 -10   2    5.52    0.36
  -2  10   1    3.91    0.29
   2  10  -1    4.76    0.32
  -2  10   1    4.22    0.34
  -2  10   1    4.58    0.28
  -2  10   1    4.53    0.36
   2  10  -1    4.46    0.34
  -2 -10   1    4.42    0.33
   2 -10  -1    4.38    0.39
  -2 -10   1    3.56    0.27
   2 -10  -1    3.63    0.25
   2 -10  -1    4.34    0.37
  -2 -10   1    4.32    0.32
   2  10   0    1.49    0.24
   2  10   0    1.63    0.22
  -2  10   0    1.69    0.20
  -2  10   0    1.36    0.23
  -2  10   0    1.86    0.25
  -2  10   0    1.52    0.21
  -2 -10   0    1.50    0.23
   2 -10   0    1.31    0.23
  -2 -10   0    1.39    0.20
   2 -10   0    1.30    0.21
   2 -10   0    1.58    0.17
  -2 -10   0    1.58    0.23
  -2  10  -1    2.51    0.25
  -2  10  -1    2.83    0.26
   2  10   1    2.62    0.31
  -2  10  -1    2.53    0.28
  -2  10  -1    2.52    0.29
   2  10   1    2.43    0.25
  -2 -10  -1    2.29    0.27
  -2 -10  -1    2.69    0.30
  -2 -10  -1    2.54    0.26
   2 -10   1    2.50    0.28
   2 -10   1    2.27    0.18
   2 -10   1    2.63    0.28
  -2  10  -2    1.33    0.19
   2  10   2    1.53    0.20
  -2  10  -2    1.77    0.24
   2  10   2    1.41    0.23
  -2  10  -2    1.69    0.22
  -2  10  -2    1.23    0.21
  -2 -10  -2    1.11    0.19
   2 -10   2    1.26    0.15
  -2 -10  -2    1.37    0.23
  -2 -10  -2    1.41    0.23
   2 -10   2    1.41    0.21
   2 -10   2    1.57    0.21
  -2  10  -3    0.62    0.17
   2  10   3    0.74    0.15
  -2  10  -3    0.45    0.13
   2  10   3    0.44    0.16
  -2  10  -3    0.33    0.14
  -2  10  -3    0.48    0.16
   2 -10   3    0.33    0.14
  -2 -10  -3    0.50    0.15
  -2 -10  -3    0.12    0.14
  -2 -10  -3    0.52    0.17
   2 -10   3    0.59    0.15
   2  10   4    0.73    0.12
   2  10   4    0.47    0.16
  -2  10  -4    0.72    0.17
  -2  10  -4    0.63    0.16
   2  10   4    0.67    0.13
  -2  10  -4    0.39    0.16
  -2  10  -4    0.39    0.13
  -2 -10  -4    0.53    0.18
   2 -10   4    0.64    0.14
  -2 -10  -4    0.48    0.16
   2 -10   4    0.55    0.15
  -2 -10  -4    0.46    0.15
   2  10   5    1.34    0.17
  -2  10  -5    1.39    0.21
  -2  10  -5    1.31    0.19
  -2  10  -5    1.32    0.20
  -2  10  -5    1.61    0.24
   2  10   5    1.41    0.24
   2 -10   5    0.95    0.17
  -2 -10  -5    1.44    0.25
  -2 -10  -5    1.24    0.22
  -2 -10  -5    1.00    0.21
  -2  10  -6    0.22    0.12
   2  10   6    0.41    0.17
   2  10   6    0.29    0.10
  -2  10  -6    0.46    0.18
  -2  10  -6    0.37    0.14
  -2  10  -6    0.51    0.14
   2 -10   6    0.20    0.11
  -2 -10  -6    0.23    0.14
  -2 -10  -6    0.30    0.17
  -2 -10  -6    0.05    0.15
  -2  10  -7    0.83    0.16
  -2  10  -7    0.41    0.18
   2  10   7    0.57    0.19
  -2  10  -7    0.47    0.15
  -2 -10  -7    0.89    0.22
  -2 -10  -7    0.78    0.22
  -2 -10  -7    0.14    0.14
   2 -10   7    0.54    0.17
  -2  10  -8    0.43    0.20
   2  10   8    0.54    0.18
  -2  10  -8    0.42    0.15
  -2  10  -8    0.49    0.15
  -2 -10  -8    0.32    0.19
  -2 -10  -8    0.68    0.21
  -2 -10  -8    0.43    0.19
   2  10   9    0.34    0.18
  -2  10  -9    0.17    0.18
  -2  10  -9    0.22    0.16
  -2  10  -9    0.25    0.12
  -2 -10  -9    0.45    0.19
  -2 -10  -9   -0.09    0.15
  -2 -10  -9    0.10    0.16
   2  10  10   -0.02    0.14
  -2  10 -10   -0.04    0.18
  -2 -10 -10    0.00    0.16
  -2 -10 -10   -0.03    0.15
  -2 -10 -10    0.20    0.18
  -2  10 -11    0.52    0.23
  -2 -10 -11    0.61    0.24
  -2 -10 -11    0.52    0.23
  -2  10 -12    0.06    0.20
  -2 -10 -12   -0.12    0.17
  -2 -10 -12   -0.05    0.16
   2  11 -12    0.05    0.21
   2  11 -12    0.26    0.24
   2 -11 -12    0.36    0.24
   2 -11 -12    0.34    0.22
   2  11 -11    0.55    0.24
   2  11 -11    0.07    0.20
   2 -11 -11    0.18    0.20
   2 -11 -11    0.06    0.21
  -2  11  10   -0.11    0.15
   2  11 -10   -0.02    0.17
   2 -11 -10    0.17    0.19
   2 -11 -10   -0.05    0.17
   2 -11 -10   -0.14    0.15
  -2  11   9    0.68    0.21
   2  11  -9    0.03    0.18
   2 -11  -9   -0.09    0.14
   2 -11  -9    0.15    0.17
   2 -11  -9    0.11    0.17
  -2  11   8    0.00    0.14
   2  11  -8    0.19    0.18
   2 -11  -8    0.05    0.14
   2 -11  -8   -0.07    0.14
   2 -11  -8    0.09    0.15
  -2  11   7    1.84    0.30
   2  11  -7    2.29    0.33
  -2  11   7    2.03    0.30
   2 -11  -7    1.58    0.27
   2 -11  -7    2.10    0.32
   2 -11  -7    2.20    0.31
  -2  11   6    0.98    0.24
   2  11  -6    1.12    0.20
   2  11  -6    0.96    0.24
  -2  11   6    0.86    0.22
   2 -11  -6    1.32    0.23
  -2 -11   6    0.79    0.16
   2 -11  -6    0.55    0.20
   2 -11  -6    0.58    0.21
  -2  11   5    0.82    0.20
  -2  11   5    0.74    0.20
   2  11  -5    0.95    0.23
   2  11  -5    0.95    0.20
   2 -11  -5    0.93    0.22
  -2 -11   5    0.76    0.18
   2 -11  -5    0.87    0.18
   2 -11  -5    0.90    0.22
  -2  11   4    1.01    0.13
   2  11  -4    0.63    0.19
   2  11  -4    0.81    0.20
  -2  11   4    0.91    0.22
  -2  11   4    0.68    0.19
   2 -11  -4    0.93    0.23
   2 -11  -4    0.77    0.18
  -2 -11   4    0.67    0.17
  -2 -11   4    0.82    0.16
   2 -11  -4    0.67    0.21
  -2  11   3    0.90    0.14
  -2  11   3    0.79    0.20
  -2  11   3    0.99    0.22
   2  11  -3    0.86    0.20
   2  11  -3    0.66    0.19
   2 -11  -3    0.59    0.18
  -2 -11   3    1.08    0.19
   2 -11  -3    0.73    0.21
   2 -11  -3    0.66    0.15
  -2 -11   3    0.96    0.18
  -2 -11   3    0.67    0.15
   2  11  -2    0.16    0.14
  -2  11   2    0.17    0.13
  -2  11   2    0.28    0.11
  -2  11   2    0.28    0.16
   2  11  -2    0.32    0.15
  -2  11   2    0.18    0.15
   2 -11  -2    0.32    0.15
  -2 -11   2    0.35    0.14
   2 -11  -2    0.25    0.12
  -2 -11   2    0.19    0.14
   2 -11  -2    0.02    0.14
  -2 -11   2    0.22    0.11
  -2  11   1    0.81    0.22
  -2  11   1    0.83    0.18
   2  11  -1    0.97    0.20
  -2  11   1    1.54    0.25
   2  11  -1    0.85    0.20
  -2  11   1    1.23    0.18
  -2 -11   1    0.68    0.16
   2 -11  -1    0.76    0.20
   2 -11  -1    0.98    0.16
  -2 -11   1    0.86    0.20
  -2 -11   1    1.24    0.21
   2 -11  -1    0.99    0.21
  -2  11   0    0.16    0.14
   2  11   0    0.24    0.14
  -2  11   0    0.30    0.12
   2  11   0    0.08    0.13
  -2  11   0    0.40    0.17
  -2  11   0    0.26    0.13
  -2 -11   0    0.23    0.11
   2 -11   0    0.17    0.14
  -2 -11   0   -0.11    0.12
  -2 -11   0    0.20    0.14
   2 -11   0    0.18    0.14
   2 -11   0    0.25    0.10
  -2  11  -1    0.09    0.13
  -2  11  -1    0.23    0.12
  -2  11  -1    0.17    0.11
   2  11   1    0.32    0.14
  -2  11  -1    0.27    0.16
   2  11   1    0.30    0.15
   2 -11   1    0.09    0.11
   2 -11   1    0.21    0.14
  -2 -11  -1    0.00    0.13
  -2 -11  -1    0.33    0.13
   2 -11   1    0.05    0.07
  -2 -11  -1    0.17    0.13
  -2  11  -2    1.83    0.26
   2  11   2    1.64    0.21
  -2  11  -2    1.74    0.21
  -2  11  -2    1.63    0.23
  -2  11  -2    1.72    0.26
   2  11   2    0.98    0.21
   2 -11   2    1.64    0.17
   2 -11   2    1.68    0.24
  -2 -11  -2    1.92    0.28
  -2 -11  -2    1.73    0.25
  -2 -11  -2    1.38    0.21
   2 -11   2    1.31    0.23
  -2  11  -3    0.08    0.12
  -2  11  -3    0.26    0.14
   2  11   3    0.30    0.16
  -2  11  -3    0.03    0.10
   2  11   3    0.20    0.11
  -2  11  -3    0.02    0.12
  -2 -11  -3    0.37    0.16
   2 -11   3    0.19    0.11
  -2 -11  -3    0.31    0.14
  -2 -11  -3    0.31    0.17
   2 -11   3    0.19    0.12
   2  11   4    0.24    0.15
   2  11   4    0.48    0.13
  -2  11  -4    0.31    0.13
  -2  11  -4    0.21    0.15
  -2  11  -4    0.60    0.16
  -2  11  -4    0.33    0.16
  -2 -11  -4    0.48    0.19
  -2 -11  -4    0.45    0.16
   2 -11   4    0.22    0.12
   2 -11   4    0.10    0.12
  -2 -11  -4    0.58    0.20
   2  11   5   -0.07    0.15
  -2  11  -5    0.01    0.10
  -2  11  -5   -0.10    0.11
  -2  11  -5    0.02    0.12
   2  11   5   -0.06    0.08
  -2  11  -5   -0.16    0.13
   2 -11   5   -0.03    0.10
  -2 -11  -5    0.29    0.17
  -2 -11  -5   -0.10    0.08
  -2 -11  -5   -0.12    0.12
  -2  11  -6    0.15    0.13
   2  11   6   -0.03    0.08
  -2  11  -6    0.21    0.12
  -2  11  -6   -0.29    0.10
   2  11   6    0.15    0.15
  -2  11  -6    0.14    0.16
  -2 -11  -6    0.11    0.17
   2 -11   6    0.12    0.10
  -2 -11  -6   -0.06    0.15
  -2 -11  -6    0.12    0.14
   2  11   7   -0.22    0.13
  -2  11  -7   -0.02    0.11
  -2  11  -7    0.09    0.17
  -2  11  -7    0.06    0.11
  -2 -11  -7   -0.11    0.12
  -2 -11  -7    0.28    0.19
  -2 -11  -7    0.14    0.19
   2  11   8    0.53    0.19
  -2  11  -8    0.29    0.14
  -2  11  -8    0.16    0.19
  -2 -11  -8    0.13    0.18
  -2 -11  -8    0.40    0.19
  -2 -11  -8    0.30    0.19
  -2  11  -9    1.91    0.34
  -2  11  -9    2.73    0.27
   2  11   9    2.47    0.35
  -2 -11  -9    2.18    0.35
  -2 -11  -9    1.75    0.32
  -2 -11  -9    2.18    0.35
  -2  11 -10    0.65    0.26
   2  11  10    0.10    0.14
  -2 -11 -10    0.19    0.20
  -2 -11 -10    0.16    0.20
  -2 -11 -10    0.09    0.19
  -2  11 -11    0.26    0.24
  -2 -11 -11    0.44    0.24
  -2 -11 -11    0.09    0.19
   2  12 -11   -0.18    0.18
   2  12 -11    0.32    0.24
   2 -12 -11   -0.07    0.17
   2 -12 -11    0.18    0.21
  -2  12  10   -0.02    0.18
   2  12 -10    0.50    0.26
   2 -12 -10   -0.03    0.19
   2 -12 -10    0.15    0.22
   2 -12 -10    0.24    0.21
   2  12  -9    0.15    0.20
  -2  12   9    0.48    0.19
   2 -12  -9    0.11    0.18
   2 -12  -9   -0.05    0.20
   2 -12  -9   -0.12    0.16
   2  12  -8   -0.02    0.18
  -2  12   8    0.06    0.18
   2 -12  -8    0.28    0.18
   2 -12  -8   -0.11    0.15
   2 -12  -8   -0.21    0.17
   2  12  -7    0.31    0.19
  -2  12   7    0.34    0.21
  -2  12   7    0.10    0.14
   2 -12  -7    0.15    0.21
   2 -12  -7    0.74    0.24
   2 -12  -7    0.30    0.18
  -2  12   6   -0.07    0.14
  -2  12   6   -0.13    0.13
   2  12  -6    0.25    0.15
   2  12  -6    0.10    0.17
   2 -12  -6    0.30    0.16
   2 -12  -6   -0.26    0.12
   2 -12  -6   -0.06    0.14
  -2 -12   6    0.02    0.11
   2  12  -5    0.44    0.19
   2  12  -5    0.16    0.15
  -2  12   5    0.27    0.17
  -2  12   5    0.49    0.19
   2 -12  -5    0.27    0.18
   2 -12  -5    0.26    0.15
  -2 -12   5    0.33    0.15
   2 -12  -5    0.34    0.19
   2  12  -4    0.49    0.18
  -2  12   4    0.68    0.21
  -2  12   4    0.69    0.21
   2  12  -4    0.55    0.19
   2 -12  -4    1.04    0.20
  -2 -12   4    0.57    0.17
   2 -12  -4    0.72    0.22
   2 -12  -4    0.71    0.22
   2  12  -3    0.42    0.18
   2  12  -3    0.61    0.19
  -2  12   3    0.41    0.18
  -2  12   3    0.96    0.23
  -2  12   3    0.72    0.14
  -2 -12   3    0.74    0.17
   2 -12  -3    0.42    0.19
  -2 -12   3    0.62    0.16
   2 -12  -3    0.75    0.22
  -2 -12   3    0.80    0.19
   2 -12  -3    0.76    0.18
  -2  12   2    0.11    0.15
  -2  12   2   -0.06    0.08
   2  12  -2    0.13    0.14
   2  12  -2    0.14    0.17
  -2  12   2    0.03    0.15
   2 -12  -2    0.19    0.16
  -2 -12   2    0.04    0.11
  -2 -12   2    0.06    0.10
  -2 -12   2    0.24    0.16
   2 -12  -2    0.26    0.12
   2 -12  -2    0.24    0.17
   2  12  -1    6.68    0.46
  -2  12   1    6.02    0.37
  -2  12   1    6.62    0.45
  -2  12   1    6.14    0.40
  -2  12   1    6.49    0.47
   2  12  -1    6.55    0.42
  -2 -12   1    6.66    0.43
   2 -12  -1    6.26    0.44
   2 -12  -1    6.96    0.37
   2 -12  -1    6.35    0.46
  -2 -12   1    6.09    0.44
  -2 -12   1    5.78    0.38
   2  12   0    2.17    0.28
  -2  12   0    1.48    0.25
  -2  12   0    1.77    0.24
   2  12   0    1.86    0.29
  -2  12   0    1.02    0.18
  -2  12   0    1.52    0.26
   2 -12   0    2.13    0.22
   2 -12   0    1.14    0.23
   2 -12   0    1.52    0.25
  -2 -12   0    1.66    0.26
  -2 -12   0    1.50    0.25
  -2 -12   0    1.17    0.20
  -2  12  -1    0.30    0.16
   2  12   1    0.16    0.15
  -2  12  -1    0.13    0.12
   2  12   1    0.06    0.12
  -2  12  -1    0.22    0.12
  -2  12  -1    0.20    0.15
   2 -12   1   -0.03    0.11
   2 -12   1    0.06    0.15
  -2 -12  -1    0.06    0.14
  -2 -12  -1    0.19    0.16
  -2 -12  -1    0.18    0.12
   2 -12   1    0.09    0.08
  -2  12  -2    1.73    0.27
   2  12   2    1.67    0.28
  -2  12  -2    2.08    0.27
   2  12   2    2.42    0.27
  -2  12  -2    2.23    0.30
  -2  12  -2    1.85    0.23
  -2 -12  -2    2.38    0.28
  -2 -12  -2    1.92    0.30
   2 -12   2    2.20    0.27
  -2 -12  -2    1.61    0.28
   2 -12   2    1.61    0.26
   2 -12   2    2.09    0.21
  -2  12  -3   -0.17    0.11
  -2  12  -3   -0.01    0.14
   2  12   3    0.04    0.11
   2  12   3    0.03    0.13
  -2  12  -3    0.03    0.14
  -2  12  -3    0.05    0.11
  -2 -12  -3   -0.05    0.14
   2 -12   3   -0.04    0.10
  -2 -12  -3    0.20    0.15
  -2 -12  -3    0.16    0.15
   2 -12   3    0.11    0.14
   2  12   4   -0.13    0.14
  -2  12  -4    0.33    0.18
  -2  12  -4    0.21    0.16
   2  12   4    0.39    0.14
  -2  12  -4    0.36    0.13
  -2  12  -4    0.31    0.15
  -2 -12  -4    0.33    0.16
  -2 -12  -4    0.35    0.20
  -2 -12  -4    0.10    0.16
   2 -12   4    0.41    0.15
  -2  12  -5    0.64    0.18
  -2  12  -5    0.61    0.18
   2  12   5    0.31    0.17
  -2  12  -5    0.43    0.19
   2  12   5    0.48    0.13
  -2  12  -5    0.39    0.14
  -2 -12  -5    0.41    0.18
  -2 -12  -5    0.45    0.20
   2 -12   5    0.53    0.16
  -2 -12  -5    0.48    0.20
   2  12   6    0.13    0.14
  -2  12  -6   -0.25    0.14
  -2  12  -6   -0.13    0.12
  -2  12  -6    0.19    0.14
  -2  12  -6    0.04    0.12
  -2 -12  -6    0.07    0.15
  -2 -12  -6    0.12    0.16
  -2 -12  -6    0.11    0.18
   2 -12   6    0.01    0.11
  -2  12  -7   -0.17    0.12
  -2  12  -7    0.19    0.17
   2  12   7   -0.06    0.15
  -2 -12  -7   -0.30    0.15
  -2 -12  -7   -0.03    0.15
  -2 -12  -7   -0.10    0.15
  -2  12  -8    0.64    0.18
   2  12   8    0.50    0.20
  -2  12  -8    0.27    0.19
  -2 -12  -8    0.84    0.25
  -2 -12  -8    0.65    0.24
  -2 -12  -8    0.02    0.16
   2  12   9   -0.17    0.12
  -2  12  -9    0.25    0.19
  -2 -12  -9    0.00    0.16
  -2 -12  -9   -0.08    0.19
  -2 -12  -9   -0.05    0.16
  -2  12 -10    0.11    0.21
   2  12  10    0.22    0.18
  -2 -12 -10    0.36    0.23
  -2 -12 -10    0.48    0.23
  -2 -12 -10    0.12    0.19
  -2  12 -11   -0.12    0.21
  -2 -12 -11    0.02    0.19
  -2 -12 -11    0.15    0.22
   2  13 -10    0.14    0.24
   2  13 -10    0.25    0.22
  -2  13  10   -0.12    0.16
   2 -13 -10    0.10    0.20
   2 -13 -10    0.22    0.22
   2 -13 -10   -0.10    0.17
   2  13  -9   -0.13    0.18
  -2  13   9   -0.15    0.14
   2 -13  -9   -0.13    0.17
   2 -13  -9   -0.29    0.14
   2 -13  -9    0.00    0.18
   2  13  -8    0.63    0.26
  -2  13   8    0.28    0.20
   2 -13  -8    0.23    0.18
   2 -13  -8    0.55    0.24
   2 -13  -8   -0.05    0.22
   2  13  -7    0.00    0.19
  -2  13   7    0.05    0.15
  -2  13   7    0.03    0.17
   2 -13  -7    0.01    0.17
   2 -13  -7   -0.07    0.16
   2 -13  -7    0.17    0.19
   2  13  -6   -0.15    0.15
  -2  13   6    0.02    0.16
   2  13  -6   -0.06    0.14
  -2  13   6   -0.03    0.15
   2 -13  -6    0.11    0.19
   2 -13  -6   -0.01    0.16
  -2 -13   6   -0.01    0.12
   2 -13  -6   -0.22    0.14
  -2  13   5    0.38    0.20
  -2  13   5    0.02    0.17
   2  13  -5    0.26    0.17
   2  13  -5    0.13    0.16
   2 -13  -5    0.10    0.13
   2 -13  -5    0.31    0.20
  -2 -13   5    0.20    0.14
   2 -13  -5    0.01    0.17
  -2  13   4   -0.04    0.15
  -2  13   4    0.06    0.15
   2  13  -4    0.23    0.16
   2  13  -4   -0.05    0.17
   2 -13  -4   -0.14    0.10
  -2 -13   4    0.21    0.14
   2 -13  -4   -0.17    0.13
   2 -13  -4    0.19    0.20
   2  13  -3   -0.11    0.13
   2  13  -3    0.24    0.16
  -2  13   3    0.03    0.16
  -2  13   3    0.20    0.17
   2 -13  -3    0.04    0.15
  -2 -13   3   -0.09    0.11
   2 -13  -3   -0.18    0.14
  -2 -13   3   -0.03    0.12
  -2 -13   3    0.08    0.12
   2 -13  -3    0.17    0.13
  -2  13   2   -0.07    0.14
   2  13  -2    0.23    0.17
   2  13  -2    0.11    0.15
  -2  13   2   -0.01    0.10
  -2  13   2    0.22    0.17
  -2 -13   2    0.01    0.13
  -2 -13   2    0.02    0.13
   2 -13  -2    0.09    0.15
   2 -13  -2    0.13    0.16
  -2 -13   2    0.13    0.11
   2 -13  -2   -0.03    0.10
   2  13  -1    0.14    0.16
  -2  13   1   -0.10    0.13
  -2  13   1   -0.14    0.09
   2  13  -1    0.20    0.15
  -2  13   1    0.32    0.19
  -2 -13   1    0.00    0.12
  -2 -13   1   -0.07    0.14
   2 -13  -1    0.17    0.16
  -2 -13   1    0.20    0.16
   2 -13  -1    0.13    0.11
   2 -13  -1   -0.07    0.14
  -2  13   0    0.03    0.16
  -2  13   0    0.20    0.13
   2  13   0    0.25    0.18
   2  13   0    0.35    0.16
  -2  13   0    0.23    0.14
  -2  13   0    0.15    0.16
  -2 -13   0   -0.01    0.16
   2 -13   0    0.05    0.13
   2 -13   0    0.36    0.12
  -2 -13   0    0.14    0.15
   2 -13   0    0.10    0.15
  -2 -13   0    0.32    0.14
  -2  13  -1    0.50    0.16
  -2  13  -1    0.09    0.15
   2  13   1    0.38    0.15
   2  13   1    0.08    0.16
  -2  13  -1    0.26    0.14
  -2  13  -1    0.49    0.19
   2 -13   1    0.25    0.15
   2 -13   1    0.47    0.12
   2 -13   1   -0.02    0.14
  -2 -13  -1    0.26    0.14
  -2 -13  -1    0.20    0.17
  -2 -13  -1    0.09    0.14
   2  13   2    0.01    0.12
  -2  13  -2   -0.02    0.15
  -2  13  -2    0.38    0.18
  -2  13  -2    0.21    0.14
  -2  13  -2    0.14    0.15
   2  13   2    0.39    0.19
   2 -13   2    0.16    0.15
  -2 -13  -2    0.45    0.20
   2 -13   2    0.42    0.11
   2 -13   2    0.08    0.14
  -2 -13  -2    0.09    0.17
  -2 -13  -2    0.30    0.14
  -2  13  -3   -0.13    0.11
  -2  13  -3    0.15    0.17
   2  13   3    0.21    0.18
  -2  13  -3    0.23    0.16
   2  13   3   -0.02    0.12
  -2  13  -3    0.00    0.12
   2 -13   3    0.00    0.13
  -2 -13  -3    0.05    0.16
  -2 -13  -3   -0.21    0.10
  -2 -13  -3    0.18    0.18
  -2  13  -4    0.01    0.15
   2  13   4    0.01    0.12
  -2  13  -4    0.16    0.13
  -2  13  -4    0.24    0.16
   2  13   4   -0.08    0.15
  -2  13  -4   -0.08    0.15
   2 -13   4   -0.08    0.12
  -2 -13  -4    0.03    0.13
  -2 -13  -4    0.07    0.17
  -2 -13  -4    0.16    0.18
  -2  13  -5    1.66    0.29
  -2  13  -5    1.33    0.25
  -2  13  -5    1.13    0.24
   2  13   5    1.74    0.31
   2 -13   5    1.06    0.21
  -2 -13  -5    1.81    0.33
  -2 -13  -5    1.79    0.29
  -2 -13  -5    1.54    0.31
  -2  13  -6    0.08    0.16
  -2  13  -6    0.43    0.22
  -2  13  -6    0.19    0.16
   2  13   6    0.27    0.19
  -2 -13  -6    0.25    0.23
   2 -13   6    0.10    0.12
  -2 -13  -6    0.53    0.23
  -2 -13  -6    0.18    0.17
  -2  13  -7   -0.19    0.14
  -2  13  -7    0.03    0.15
   2  13   7    0.04    0.18
  -2 -13  -7   -0.15    0.15
  -2 -13  -7   -0.23    0.16
  -2 -13  -7   -0.06    0.18
   2  13   8    0.33    0.22
  -2  13  -8    0.13    0.19
  -2  13  -8    0.12    0.14
  -2 -13  -8    0.25    0.19
  -2 -13  -8    0.72    0.27
  -2 -13  -8   -0.03    0.18
   2  13   9    0.11    0.18
  -2  13  -9    0.20    0.20
  -2 -13  -9   -0.17    0.16
  -2 -13  -9    0.31    0.24
  -2 -13  -9   -0.13    0.19
  -2  13 -10    0.17    0.22
   2  13  10    0.51    0.22
  -2 -13 -10    0.11    0.20
  -2 -13 -10    0.36    0.25
  -2 -13 -10    0.24    0.21
   2  14  -9   -0.38    0.19
  -2  14   9   -0.28    0.17
   2 -14  -9    0.07    0.23
   2 -14  -9   -0.12    0.17
   2 -14  -9    0.36    0.25
  -2  14   8    0.14    0.19
   2  14  -8   -0.06    0.17
   2 -14  -8   -0.41    0.15
   2 -14  -8   -0.05    0.17
   2 -14  -8   -0.28    0.21
  -2  14   7    0.00    0.17
   2  14  -7    0.21    0.22
   2 -14  -7    0.28    0.19
   2 -14  -7    0.48    0.23
   2 -14  -7    0.41    0.22
  -2  14   6    0.10    0.17
   2  14  -6    0.36    0.20
   2  14  -6    0.12    0.22
  -2  14   6    0.37    0.21
  -2 -14   6    0.20    0.17
   2 -14  -6    0.59    0.19
   2 -14  -6    0.11    0.21
   2 -14  -6    0.77    0.27
  -2  14   5    0.00    0.18
  -2  14   5   -0.04    0.17
   2  14  -5    0.16    0.17
   2  14  -5   -0.31    0.15
   2 -14  -5   -0.05    0.18
  -2 -14   5   -0.07    0.12
   2 -14  -5   -0.27    0.15
   2 -14  -5   -0.01    0.15
  -2  14   4    0.31    0.19
   2  14  -4    0.25    0.20
   2  14  -4    0.56    0.21
  -2  14   4    0.34    0.21
   2 -14  -4    0.28    0.22
   2 -14  -4    0.13    0.16
   2 -14  -4    0.40    0.21
  -2 -14   4    0.33    0.18
   2  14  -3    0.15    0.18
   2  14  -3    0.52    0.22
  -2  14   3    0.16    0.18
  -2  14   3    0.19    0.18
   2 -14  -3    0.30    0.16
   2 -14  -3    0.44    0.21
  -2 -14   3   -0.06    0.13
   2 -14  -3    0.39    0.20
   2  14  -2    1.30    0.28
   2  14  -2    1.22    0.25
  -2  14   2    1.10    0.28
  -2  14   2    1.21    0.20
  -2  14   2    1.26    0.28
  -2 -14   2    1.67    0.28
  -2 -14   2    1.38    0.26
   2 -14  -2    1.32    0.22
   2 -14  -2    1.18    0.28
   2 -14  -2    1.37    0.27
  -2 -14   2    1.37    0.23
  -2  14   1    0.44    0.15
   2  14  -1    0.04    0.17
   2  14  -1    0.33    0.17
  -2  14   1   -0.08    0.16
  -2  14   1   -0.25    0.14
  -2 -14   1    0.08    0.15
  -2 -14   1    0.11    0.15
   2 -14  -1    0.18    0.18
   2 -14  -1    0.11    0.15
   2 -14  -1    0.00    0.09
  -2 -14   1    0.04    0.12
   2  14   0    0.25    0.17
   2  14   0    0.15    0.18
  -2  14   0    0.12    0.15
  -2  14   0   -0.08    0.11
  -2  14   0    0.27    0.19
  -2  14   0   -0.03    0.17
   2 -14   0    0.10    0.17
   2 -14   0    0.11    0.10
  -2 -14   0   -0.12    0.15
   2 -14   0   -0.02    0.15
  -2 -14   0    0.02    0.13
  -2 -14   0   -0.05    0.14
   2  14   1    0.09    0.13
  -2  14  -1    0.03    0.14
  -2  14  -1    0.09    0.15
   2  14   1   -0.17    0.15
  -2  14  -1   -0.08    0.18
  -2  14  -1    0.14    0.14
  -2 -14  -1    0.24    0.18
   2 -14   1   -0.06    0.13
   2 -14   1    0.13    0.17
   2 -14   1    0.09    0.08
  -2 -14  -1    0.01    0.11
  -2 -14  -1   -0.08    0.15
  -2  14  -2    0.41    0.17
  -2  14  -2    0.16    0.18
   2  14   2    0.29    0.15
  -2  14  -2    0.31    0.19
  -2  14  -2    0.52    0.19
   2  14   2    0.33    0.20
  -2 -14  -2    0.77    0.24
   2 -14   2    0.21    0.17
   2 -14   2    0.54    0.18
  -2 -14  -2    0.27    0.20
  -2 -14  -2    0.41    0.18
  -2  14  -3    0.02    0.16
  -2  14  -3   -0.05    0.12
  -2  14  -3    0.15    0.19
   2  14   3   -0.09    0.11
   2  14   3   -0.23    0.15
  -2  14  -3   -0.14    0.14
  -2 -14  -3    0.15    0.19
   2 -14   3    0.26    0.16
  -2 -14  -3    0.08    0.15
  -2 -14  -3    0.05    0.17
   2  14   4    0.11    0.19
   2  14   4    0.21    0.12
  -2  14  -4    0.22    0.17
  -2  14  -4    0.05    0.14
  -2  14  -4    0.02    0.16
  -2 -14  -4    0.32    0.19
  -2 -14  -4    0.08    0.15
  -2 -14  -4   -0.01    0.18
   2 -14   4    0.04    0.15
  -2  14  -5    0.05    0.16
  -2  14  -5    0.14    0.15
   2  14   5    0.06    0.18
  -2  14  -5   -0.14    0.14
  -2 -14  -5    0.38    0.22
  -2 -14  -5    0.19    0.21
  -2 -14  -5   -0.12    0.14
   2 -14   5    0.11    0.14
  -2  14  -6    0.02    0.17
   2  14   6    0.01    0.18
  -2  14  -6    0.04    0.17
  -2 -14  -6   -0.10    0.15
  -2 -14  -6   -0.16    0.18
  -2 -14  -6    0.07    0.19
  -2  14  -7    0.65    0.22
  -2  14  -7    0.36    0.18
   2  14   7    0.02    0.19
  -2 -14  -7    0.16    0.24
  -2 -14  -7    0.07    0.22
  -2 -14  -7    0.29    0.22
   2  14   8    0.04    0.18
  -2  14  -8    0.33    0.22
  -2 -14  -8    0.20    0.22
  -2 -14  -8   -0.35    0.17
  -2 -14  -8    0.33    0.23
   2  14   9    0.46    0.23
  -2  14  -9    0.19    0.21
  -2 -14  -9    0.61    0.26
  -2 -14  -9    0.28    0.24
  -2 -14  -9    0.83    0.29
   2  15  -8    0.21    0.26
  -2  15   8    0.01    0.22
   2 -15  -8    0.61    0.28
   2 -15  -8    0.08    0.20
   2 -15  -8    0.61    0.26
   2  15  -7   -0.20    0.20
  -2  15   7    0.24    0.21
   2 -15  -7   -0.03    0.22
   2 -15  -7    0.07    0.17
   2 -15  -7   -0.06    0.22
  -2  15   6    0.15    0.20
  -2  15   6   -0.02    0.20
   2  15  -6    0.08    0.19
   2 -15  -6   -0.04    0.20
   2 -15  -6    0.32    0.22
   2 -15  -6    0.15    0.18
   2  15  -5   -0.33    0.16
   2  15  -5    0.06    0.15
  -2  15   5    0.02    0.17
  -2  15   5    0.20    0.20
   2 -15  -5   -0.17    0.14
  -2 -15   5   -0.08    0.13
   2 -15  -5    0.15    0.21
   2 -15  -5    0.15    0.20
  -2  15   4   -0.15    0.18
   2  15  -4   -0.01    0.17
  -2  15   4   -0.04    0.18
   2  15  -4    0.09    0.18
   2 -15  -4    0.04    0.18
  -2 -15   4   -0.08    0.14
   2 -15  -4    0.08    0.19
   2 -15  -4   -0.04    0.15
   2  15  -3    0.03    0.17
  -2  15   3   -0.18    0.17
  -2  15   3    0.23    0.20
   2  15  -3    0.33    0.21
   2 -15  -3    0.01    0.18
   2 -15  -3    0.13    0.19
   2 -15  -3    0.34    0.17
  -2 -15   3    0.30    0.18
  -2  15   2    0.05    0.19
  -2  15   2    0.15    0.21
   2  15  -2    0.18    0.20
   2  15  -2    0.23    0.20
   2 -15  -2    0.11    0.19
  -2 -15   2    0.11    0.17
  -2 -15   2    0.42    0.16
   2 -15  -2    0.05    0.14
   2 -15  -2    0.40    0.22
   2  15  -1   -0.21    0.17
  -2  15   1   -0.07    0.20
  -2  15   1   -0.06    0.12
  -2  15   1    0.15    0.21
   2  15  -1    0.07    0.16
   2 -15  -1    0.11    0.12
  -2 -15   1    0.03    0.12
  -2 -15   1    0.08    0.15
   2 -15  -1    0.08    0.17
   2 -15  -1   -0.11    0.19
  -2 -15   1   -0.10    0.12
   2  15   0    0.18    0.21
  -2  15   0   -0.11    0.18
   2  15   0    0.21    0.17
  -2  15   0    0.07    0.14
  -2  15   0   -0.14    0.17
  -2 -15   0    0.06    0.17
  -2 -15   0    0.22    0.17
   2 -15   0    0.08    0.10
   2 -15   0   -0.21    0.15
  -2 -15   0    0.21    0.16
   2 -15   0   -0.07    0.17
  -2  15  -1   -0.31    0.15
  -2  15  -1   -0.04    0.18
   2  15   1    0.29    0.17
  -2  15  -1    0.07    0.14
   2  15   1   -0.48    0.15
  -2  15  -1   -0.15    0.12
  -2 -15  -1    0.13    0.20
   2 -15   1   -0.11    0.13
  -2 -15  -1    0.18    0.16
  -2 -15  -1   -0.08    0.17
   2 -15   1    0.06    0.16
  -2  15  -2    0.24    0.21
  -2  15  -2    0.02    0.17
   2  15   2    0.21    0.22
  -2  15  -2    0.12    0.16
   2  15   2   -0.19    0.12
  -2 -15  -2    0.50    0.19
   2 -15   2    0.10    0.16
  -2 -15  -2    0.44    0.22
  -2 -15  -2    0.07    0.18
   2  15   3    0.79    0.27
  -2  15  -3    1.12    0.26
   2  15   3    0.90    0.22
  -2  15  -3    1.23    0.28
  -2  15  -3    1.10    0.29
  -2 -15  -3    1.53    0.33
  -2 -15  -3    1.39    0.31
   2 -15   3    1.42    0.28
  -2 -15  -3    0.96    0.24
   2  15   4   -0.04    0.18
  -2  15  -4   -0.24    0.16
  -2  15  -4   -0.05    0.17
  -2  15  -4    0.18    0.19
  -2 -15  -4   -0.02    0.15
  -2 -15  -4   -0.05    0.19
   2 -15   4   -0.07    0.14
  -2 -15  -4    0.15    0.21
   2  15   5    0.04    0.20
  -2  15  -5    0.00    0.17
  -2  15  -5    0.11    0.19
  -2  15  -5    0.08    0.16
  -2 -15  -5   -0.31    0.16
  -2 -15  -5   -0.09    0.15
   2 -15   5    0.19    0.16
  -2 -15  -5   -0.07    0.19
  -2  15  -6    0.37    0.23
   2  15   6    0.01    0.20
  -2  15  -6    0.27    0.20
  -2 -15  -6   -0.13    0.15
  -2 -15  -6    0.01    0.19
  -2 -15  -6   -0.11    0.20
  -2  15  -7    0.46    0.23
   2  15   7    0.00    0.18
  -2 -15  -7    0.00    0.17
  -2 -15  -7    0.60    0.27
  -2 -15  -7    0.34    0.24
  -2  15  -8    0.37    0.22
   2  15   8    0.12    0.18
  -2 -15  -8    0.36    0.23
  -2 -15  -8    0.10    0.23
  -2 -15  -8    0.63    0.29
  -2  16   6    0.29    0.25
   2  16  -6    0.68    0.25
   2 -16  -6   -0.32    0.13
   2 -16  -6   -0.12    0.19
   2 -16  -6   -0.03    0.21
  -2  16   5   -0.14    0.16
  -2  16   5   -0.05    0.19
   2  16  -5    0.21    0.20
   2  16  -5    0.08    0.18
   2 -16  -5   -0.15    0.15
   2 -16  -5   -0.15    0.21
  -2 -16   5    0.06    0.16
   2 -16  -5   -0.38    0.17
   2  16  -4    0.25    0.20
   2  16  -4    1.03    0.29
  -2  16   4    0.50    0.24
  -2  16   4    0.04    0.20
   2 -16  -4    0.11    0.17
   2 -16  -4   -0.04    0.19
  -2 -16   4    0.15    0.17
   2 -16  -4    0.25    0.24
  -2  16   3    1.58    0.34
   2  16  -3    0.87    0.27
   2  16  -3    1.57    0.32
  -2  16   3    1.47    0.36
  -2 -16   3    1.15    0.27
   2 -16  -3    1.63    0.36
   2 -16  -3    1.49    0.33
   2 -16  -3    0.77    0.22
  -2  16   2   -0.20    0.19
   2  16  -2   -0.01    0.18
  -2  16   2    0.11    0.20
   2  16  -2    0.16    0.19
  -2 -16   2    0.18    0.20
   2 -16  -2   -0.08    0.19
  -2 -16   2    0.01    0.12
   2 -16  -2    0.03    0.13
   2 -16  -2    0.06    0.21
   2  16  -1   -0.06    0.16
   2  16  -1    0.11    0.21
  -2  16   1   -0.03    0.21
  -2  16   1   -0.11    0.18
   2 -16  -1    0.13    0.15
   2 -16  -1    0.03    0.19
  -2 -16   1   -0.27    0.16
   2 -16  -1    0.03    0.20
  -2 -16   1    0.12    0.13
  -2  16   0    0.22    0.21
   2  16   0   -0.03    0.17
  -2  16   0   -0.06    0.20
  -2  16   0    0.21    0.15
   2  16   0    0.24    0.21
  -2 -16   0    0.04    0.18
  -2 -16   0   -0.15    0.11
   2 -16   0    0.04    0.16
  -2 -16   0    0.18    0.21
   2 -16   0   -0.06    0.17
  -2  16  -1    0.04    0.19
   2  16   1    0.06    0.17
  -2  16  -1   -0.09    0.18
   2  16   1   -0.21    0.19
  -2  16  -1   -0.06    0.14
  -2 -16  -1    0.01    0.18
   2 -16   1    0.01    0.18
  -2 -16  -1    0.02    0.16
  -2 -16  -1   -0.28    0.13
   2  16   2   -0.04    0.13
  -2  16  -2    0.04    0.19
  -2  16  -2   -0.11    0.14
   2  16   2    0.01    0.21
  -2  16  -2    0.20    0.23
  -2 -16  -2   -0.22    0.17
  -2 -16  -2    0.07    0.17
  -2 -16  -2    0.02    0.19
   2 -16   2   -0.04    0.16
  -2  16  -3   -0.11    0.19
  -2  16  -3   -0.15    0.15
   2  16   3   -0.01    0.20
  -2  16  -3    0.03    0.19
  -2 -16  -3   -0.01    0.22
  -2 -16  -3   -0.09    0.16
  -2 -16  -3    0.12    0.19
   2 -16   3    0.15    0.17
  -2  16  -4    0.49    0.23
  -2  16  -4    0.30    0.21
   2  16   4    0.22    0.22
  -2  16  -4    0.05    0.18
  -2 -16  -4    0.23    0.22
  -2 -16  -4    0.85    0.31
  -2 -16  -4   -0.01    0.16
   2 -16   4    0.33    0.18
  -2  16  -5    0.10    0.16
   2  16   5   -0.03    0.20
  -2  16  -5   -0.08    0.17
  -2  16  -5   -0.13    0.17
  -2 -16  -5   -0.10    0.21
   2 -16   5   -0.01    0.13
  -2 -16  -5    0.02    0.20
  -2 -16  -5   -0.31    0.16
  -2  16  -6    0.31    0.21
   2  16   6    0.52    0.24
  -2  16  -6   -0.17    0.18
  -2 -16  -6   -0.07    0.17
  -2 -16  -6    0.27    0.25
  -2 -16  -6   -0.06    0.21
  -2  17   4    0.60    0.29
   2  17  -4    0.56    0.28
   2  17  -4    0.31    0.24
   2 -17  -4    0.67    0.31
  -2 -17   4    0.49    0.20
   2 -17  -4    0.05    0.23
   2 -17  -4    0.51    0.21
  -2  17   3   -0.19    0.18
  -2  17   3   -0.03    0.18
   2  17  -3   -0.05    0.18
   2  17  -3   -0.09    0.22
   2 -17  -3    0.30    0.17
   2 -17  -3    0.10    0.26
  -2 -17   3    0.33    0.21
   2 -17  -3   -0.26    0.20
  -2  17   2    0.27    0.24
  -2  17   2    0.43    0.24
   2  17  -2   -0.10    0.20
   2  17  -2    0.39    0.24
  -2 -17   2    0.17    0.15
  -2 -17   2    0.19    0.20
   2 -17  -2   -0.15    0.18
   2 -17  -2    0.29    0.24
   2  17  -1    0.98    0.28
   2  17  -1    0.98    0.31
  -2  17   1    1.03    0.32
  -2  17   1    0.36    0.25
   2 -17  -1    0.54    0.25
   2 -17  -1    0.12    0.22
  -2 -17   1    0.51    0.24
  -2 -17   1    1.18    0.26
   2  17   0    0.70    0.31
  -2  17   0    1.35    0.34
  -2  17   0    0.22    0.23
   2  17   0   -0.02    0.19
  -2 -17   0    0.18    0.16
   2 -17   0    0.65    0.27
  -2 -17   0    0.56    0.26
   2  17   1    0.42    0.21
  -2  17  -1    0.35    0.24
   2  17   1    0.64    0.29
  -2  17  -1    0.00    0.21
  -2  17  -1    0.90    0.23
  -2 -17  -1    0.47    0.20
  -2 -17  -1    0.81    0.28
  -2 -17  -1    0.32    0.23
   2 -17   1    0.48    0.25
  -2  17  -2    1.45    0.33
   2  17   2    1.37    0.38
  -2  17  -2    1.14    0.33
  -2  17  -2    1.23    0.27
   2 -17   2    1.20    0.28
  -2 -17  -2    1.62    0.39
  -2 -17  -2    1.13    0.26
  -2 -17  -2    1.30    0.33
  -2  17  -3    0.12    0.23
  -2  17  -3   -0.02    0.20
  -2  17  -3   -0.40    0.12
   2  17   3    0.14    0.25
   2 -17   3   -0.04    0.14
  -2 -17  -3   -0.08    0.20
  -2 -17  -3   -0.20    0.21
  -2 -17  -3    0.10    0.17
   2  17   4   -0.09    0.20
  -2  17  -4   -0.37    0.15
  -2  17  -4   -0.29    0.16
  -2  17  -4   -0.03    0.16
  -2 -17  -4    0.48    0.24
  -2 -17  -4   -0.21    0.20
   2 -17   4   -0.05    0.16
  -2 -17  -4    0.01    0.16
   3   0 -15   -0.15    0.17
   3   0 -14    0.27    0.20
   3   0 -13    0.10    0.17
   3   0 -12    0.06    0.14
   3   0 -12    0.07    0.13
   3   0 -11    0.01    0.06
   3   0 -11   -0.04    0.11
   3   0 -11   -0.05    0.12
   3   0 -10   26.48    1.04
   3   0 -10   25.83    0.92
   3   0 -10   27.53    0.99
   3   0  -9    0.03    0.10
   3   0  -9    0.03    0.08
   3   0  -9   -0.01    0.06
   3   0  -8    1.95    0.15
   3   0  -8    2.21    0.19
  -3   0   8    1.93    0.13
   3   0  -8    2.11    0.23
   3   0  -8    2.28    0.15
   3   0  -7    0.07    0.09
  -3   0   7    0.07    0.05
  -3   0   7   -0.01    0.03
   3   0  -7   -0.06    0.04
   3   0  -7   -0.01    0.06
   3   0  -6   -0.10    0.08
   3   0  -6    0.09    0.06
  -3   0   6    0.04    0.03
   3   0  -6   -0.03    0.04
  -3   0   5   -0.04    0.03
   3   0  -5    0.07    0.08
   3   0  -5    0.07    0.05
   3   0  -5    0.04    0.05
   3   0  -4   31.38    1.02
  -3   0   4   29.45    1.00
  -3   0   4   29.98    1.00
   3   0  -4   29.03    1.00
   3   0  -4   28.41    1.04
  -3   0   3   -0.05    0.05
   3   0  -3   -0.02    0.05
  -3   0   3   -0.02    0.04
   3   0  -3    0.00    0.05
   3   0  -3    0.01    0.06
  -3   0   3    0.04    0.05
  -3   0   2   22.91    0.78
  -3   0   2   23.53    0.78
   3   0  -2   21.70    0.80
   3   0  -2   22.44    0.78
  -3   0   2   21.64    0.79
   3   0  -2   24.97    0.80
   3   0  -2   23.27    0.78
  -3   0   1   -0.02    0.04
   3   0  -1   -0.02    0.05
  -3   0   1    0.01    0.06
   3   0  -1   -0.03    0.06
   3   0  -1   -0.05    0.05
  -3   0   1    0.02    0.05
   3   0  -1   -0.04    0.04
   3   0   0   72.73    2.37
  -3   0   0   75.76    2.38
  -3   0   0   76.09    2.37
  -3   0   0   71.20    2.36
  -3   0   0   69.49    2.36
   3   0   0   69.22    2.37
   3   0   0   76.15    2.35
   3   0   0   72.50    2.36
   3   0   0   74.14    2.38
   3   0   1   -0.04    0.05
  -3   0  -1   -0.06    0.05
   3   0   1    0.03    0.06
   3   0   1    0.00    0.04
  -3   0  -1    0.04    0.06
  -3   0  -1   -0.09    0.05
  -3   0  -1   -0.02    0.04
   3   0   2   40.28    1.36
  -3   0  -2   41.85    1.38
   3   0   2   42.27    1.34
  -3   0  -2   39.57    1.34
  -3   0  -2   40.82    1.37
  -3   0  -2   42.17    1.36
  -3   0  -3   -0.05    0.06
  -3   0  -3   -0.02    0.04
  -3   0  -3   -0.03    0.05
   3   0   3   -0.04    0.04
  -3   0  -4   72.55    2.35
  -3   0  -4   71.36    2.34
  -3   0  -5   -0.10    0.05
  -3   0  -5   -0.11    0.04
  -3   0  -6    1.74    0.14
  -3   0  -6    2.09    0.18
  -3   0  -7    0.00    0.08
  -3   0  -7   -0.10    0.06
  -3   0  -8    1.96    0.21
  -3   0  -8    1.75    0.15
  -3   0  -9    0.01    0.06
  -3   0  -9   -0.02    0.10
  -3   0 -10    0.05    0.06
  -3   0 -10   -0.01    0.11
  -3   0 -11    0.06    0.06
  -3   0 -11    0.09    0.11
  -3   0 -12    1.04    0.23
  -3   0 -12    0.45    0.19
  -3   0 -13    0.09    0.15
  -3   0 -13    0.06    0.15
  -3   0 -14   -0.03    0.15
   3   1 -15    0.18    0.19
   3  -1 -15    0.19    0.19
   3   1 -14    0.18    0.19
   3  -1 -14    0.05    0.18
   3   1 -13    0.18    0.17
   3   1 -13    0.11    0.15
   3  -1 -13   -0.24    0.14
   3   1 -12    0.36    0.17
   3   1 -12    0.57    0.17
   3  -1 -12    0.11    0.13
   3  -1 -12    0.35    0.18
   3   1 -11    0.37    0.15
   3   1 -11    0.25    0.13
   3  -1 -11    0.28    0.16
   3  -1 -11    0.34    0.14
   3  -1 -11    0.35    0.09
   3   1 -10    4.45    0.21
   3   1 -10    4.90    0.30
   3   1 -10    4.90    0.35
   3  -1 -10    4.51    0.40
   3  -1 -10    4.53    0.25
   3  -1 -10    4.48    0.31
   3   1  -9    0.42    0.13
   3   1  -9    0.40    0.12
   3   1  -9    0.27    0.07
  -3   1   9    0.30    0.07
   3  -1  -9    0.32    0.09
   3  -1  -9    0.26    0.11
   3  -1  -9    0.41    0.08
   3  -1  -9    0.42    0.09
   3   1  -8    9.08    0.36
   3   1  -8    9.36    0.47
  -3   1   8    8.82    0.37
   3   1  -8    9.32    0.42
   3  -1  -8    9.11    0.43
   3  -1  -8    8.69    0.39
  -3  -1   8    9.36    0.34
   3  -1  -8    9.18    0.38
   3  -1  -8    9.23    0.38
   3   1  -7    0.91    0.15
   3   1  -7    0.81    0.13
  -3   1   7    0.85    0.09
   3   1  -7    0.95    0.10
   3   1  -7    1.13    0.10
  -3   1   7    0.96    0.11
   3  -1  -7    0.92    0.10
   3  -1  -7    1.07    0.12
   3  -1  -7    0.71    0.11
   3  -1  -7    0.93    0.14
   3   1  -6    2.56    0.18
   3   1  -6    2.84    0.21
  -3   1   6    2.54    0.15
   3   1  -6    2.73    0.15
   3   1  -6    2.72    0.15
  -3   1   6    2.30    0.16
   3  -1  -6    2.88    0.20
   3  -1  -6    2.35    0.14
   3  -1  -6    2.60    0.17
  -3  -1   6    2.51    0.12
   3   1  -5   13.40    0.52
   3   1  -5   14.48    0.50
   3   1  -5   13.77    0.55
  -3   1   5   13.48    0.50
   3  -1  -5   13.70    0.54
   3  -1  -5   13.21    0.48
   3  -1  -5   13.50    0.52
  -3   1   4   19.42    0.71
   3   1  -4   19.70    0.71
   3   1  -4   19.50    0.74
   3   1  -4   21.14    0.71
  -3  -1   4   19.64    0.69
   3  -1  -4   21.68    0.72
   3  -1  -4   19.46    0.73
   3  -1  -4   20.19    0.68
  -3   1   3   26.26    0.86
  -3   1   3   26.12    0.90
   3   1  -3   25.78    0.90
   3   1  -3   26.95    0.88
   3   1  -3   26.39    0.90
   3   1  -3   24.88    0.92
  -3   1   3   25.75    0.91
   3  -1  -3   25.45    0.91
   3  -1  -3   27.85    0.91
  -3  -1   3   25.73    0.89
   3  -1  -3   26.13    0.87
   3   1  -2   -0.01    0.03
  -3   1   2   -0.01    0.05
   3   1  -2    0.03    0.05
   3   1  -2    0.02    0.06
  -3   1   2    0.03    0.04
   3   1  -2    0.04    0.05
  -3   1   2   -0.05    0.05
   3  -1  -2    0.05    0.04
  -3  -1   2    0.06    0.05
   3  -1  -2   -0.05    0.05
   3  -1  -2    0.00    0.06
  -3  -1   2    0.00    0.03
   3   1  -1    1.15    0.11
  -3   1   1    1.10    0.11
  -3   1   1    1.22    0.11
  -3   1   1    1.37    0.10
   3   1  -1    1.35    0.12
   3   1  -1    1.34    0.12
  -3  -1   1    1.66    0.13
   3  -1  -1    0.97    0.09
   3  -1  -1    0.94    0.11
  -3  -1   1    1.03    0.08
   3  -1  -1    1.32    0.12
   3  -1  -1    1.32    0.11
  -3  -1   1    1.14    0.12
  -3   1   0    0.08    0.05
  -3   1   0    0.03    0.05
  -3   1   0    0.07    0.06
   3   1   0    0.16    0.05
   3   1   0    0.09    0.04
   3   1   0    0.14    0.07
   3   1   0   -0.02    0.05
   3   1   0    0.17    0.06
  -3  -1   0    0.10    0.05
   3  -1   0    0.07    0.05
  -3  -1   0    0.06    0.06
   3  -1   0    0.18    0.06
  -3  -1   0    0.00    0.05
  -3  -1   0    0.04    0.04
   3   1   1   63.68    2.08
   3   1   1   61.54    2.04
  -3   1  -1   61.86    2.06
  -3   1  -1   60.81    2.06
   3   1   1   65.72    2.05
  -3  -1  -1   64.69    2.05
  -3  -1  -1   63.24    2.05
   3  -1   1   63.38    2.06
  -3  -1  -1   61.77    2.05
   3  -1   1   65.13    2.02
  -3   1  -2   13.11    0.52
   3   1   2   13.37    0.49
   3   1   2   14.91    0.51
  -3   1  -2   13.15    0.51
  -3   1  -2   13.81    0.46
   3   1   2   13.92    0.52
   3  -1   2   13.57    0.51
  -3  -1  -2   13.77    0.52
  -3  -1  -2   14.17    0.50
   3  -1   2   13.99    0.46
  -3  -1  -2   13.08    0.51
  -3  -1  -2   14.63    0.49
   3   1   3    2.70    0.14
  -3   1  -3    2.90    0.16
  -3   1  -3    2.98    0.14
  -3   1  -3    2.64    0.18
  -3  -1  -3    2.82    0.17
  -3  -1  -3    2.89    0.16
   3  -1   3    3.12    0.14
  -3  -1  -3    3.28    0.15
  -3   1  -4   24.57    0.89
  -3   1  -4   25.39    0.88
  -3   1  -4   26.52    0.94
  -3  -1  -4   27.57    0.88
  -3  -1  -4   26.17    0.91
  -3  -1  -4   25.75    0.91
  -3   1  -5    2.23    0.15
  -3   1  -5    2.41    0.22
  -3   1  -5    2.45    0.15
  -3  -1  -5    2.26    0.16
  -3  -1  -5    2.34    0.16
  -3   1  -6    2.90    0.16
  -3   1  -6    2.68    0.18
  -3   1  -6    2.60    0.16
  -3   1  -6    1.99    0.22
  -3  -1  -6    2.88    0.20
  -3  -1  -6    2.81    0.18
  -3   1  -7    3.82    0.20
  -3   1  -7    3.43    0.27
  -3   1  -7    3.77    0.24
  -3   1  -7    3.82    0.18
  -3  -1  -7    3.67    0.25
  -3  -1  -7    3.46    0.21
   3  -1   7    3.51    0.17
  -3   1  -8    0.83    0.15
  -3   1  -8    0.71    0.16
  -3   1  -8    0.72    0.10
  -3  -1  -8    0.77    0.12
  -3  -1  -8    0.97    0.17
  -3   1  -9    0.33    0.07
  -3   1  -9    0.48    0.15
  -3   1  -9    0.39    0.12
  -3  -1  -9    0.36    0.09
  -3  -1  -9    0.20    0.13
  -3   1 -10    0.30    0.15
  -3   1 -10    0.24    0.13
  -3   1 -10    0.15    0.06
  -3  -1 -10    0.11    0.13
  -3  -1 -10    0.23    0.08
  -3   1 -11    0.34    0.17
  -3   1 -11    0.33    0.15
  -3  -1 -11    0.24    0.14
  -3  -1 -11    0.22    0.08
  -3   1 -12    0.14    0.14
  -3   1 -12   -0.05    0.13
  -3  -1 -12    0.23    0.15
  -3   1 -13   -0.15    0.13
  -3  -1 -13    0.07    0.18
  -3   1 -14    0.31    0.20
  -3  -1 -14    0.01    0.17
  -3  -1 -14    0.03    0.18
   3   2 -15   -0.04    0.16
   3  -2 -15    0.36    0.21
   3   2 -14    0.08    0.18
   3  -2 -14    0.13    0.18
   3   2 -13    0.06    0.15
   3   2 -13   -0.11    0.15
   3  -2 -13   -0.13    0.15
   3   2 -12   -0.03    0.14
   3  -2 -12    0.11    0.08
   3  -2 -12    0.31    0.17
   3   2 -11    0.82    0.20
   3   2 -11    0.52    0.16
   3  -2 -11    0.71    0.13
   3  -2 -11    0.63    0.20
   3  -2 -11    0.46    0.13
   3   2 -10    1.59    0.21
   3   2 -10    2.19    0.27
   3   2 -10    2.11    0.12
   3  -2 -10    2.18    0.20
   3  -2 -10    1.99    0.22
   3  -2 -10    1.71    0.26
   3   2  -9    5.15    0.36
  -3   2   9    4.95    0.27
   3   2  -9    5.69    0.33
   3  -2  -9    6.15    0.39
   3  -2  -9    5.16    0.29
   3  -2  -9    5.93    0.26
   3  -2  -9    4.88    0.31
   3  -2  -9    5.79    0.28
   3   2  -8    0.73    0.14
  -3   2   8    0.62    0.08
  -3   2   8    0.80    0.11
   3   2  -8    0.72    0.08
   3   2  -8    0.52    0.15
  -3  -2   8    0.73    0.06
   3  -2  -8    0.75    0.09
   3  -2  -8    0.52    0.13
   3  -2  -8    0.75    0.17
   3  -2  -8    0.82    0.13
   3  -2  -8    0.75    0.12
   3   2  -7    0.07    0.08
  -3   2   7    0.08    0.06
  -3   2   7    0.29    0.07
   3   2  -7    0.08    0.10
   3   2  -7    0.10    0.04
   3   2  -7    0.08    0.05
   3  -2  -7    0.21    0.07
   3  -2  -7    0.19    0.08
  -3  -2   7    0.16    0.05
   3  -2  -7    0.23    0.10
   3  -2  -7    0.06    0.05
  -3   2   6    1.23    0.14
   3   2  -6    1.25    0.10
   3   2  -6    1.55    0.16
   3   2  -6    1.36    0.11
   3   2  -6    1.29    0.17
  -3   2   6    1.44    0.13
   3  -2  -6    1.41    0.09
   3  -2  -6    1.22    0.15
  -3  -2   6    1.44    0.08
   3  -2  -6    1.26    0.14
   3  -2  -6    1.65    0.16
   3   2  -5    0.95    0.10
  -3   2   5    0.81    0.11
   3   2  -5    0.85    0.12
   3   2  -5    1.05    0.10
  -3   2   5    1.17    0.12
   3   2  -5    0.83    0.13
   3  -2  -5    0.90    0.07
   3  -2  -5    1.25    0.14
   3  -2  -5    0.84    0.12
   3   2  -4    0.17    0.07
  -3   2   4    0.10    0.06
   3   2  -4    0.06    0.08
   3   2  -4    0.15    0.06
   3   2  -4    0.23    0.06
   3  -2  -4    0.11    0.07
   3  -2  -4    0.19    0.03
   3  -2  -4    0.09    0.07
  -3  -2   4    0.17    0.05
   3   2  -3   11.27    0.39
   3   2  -3   11.34    0.43
  -3   2   3   11.59    0.38
   3   2  -3   10.99    0.45
  -3   2   3   10.77    0.44
   3   2  -3   10.79    0.44
  -3   2   3   11.56    0.45
   3  -2  -3   11.39    0.45
  -3  -2   3   11.18    0.42
   3  -2  -3   10.87    0.44
   3  -2  -3   11.26    0.38
   3   2  -2    6.78    0.24
  -3   2   2    6.62    0.29
  -3   2   2    6.90    0.25
   3   2  -2    7.14    0.30
   3   2  -2    7.03    0.31
  -3   2   2    6.90    0.30
   3   2  -2    7.04    0.29
   3  -2  -2    6.40    0.29
  -3  -2   2    6.54    0.24
   3  -2  -2    7.17    0.33
  -3  -2   2    6.49    0.29
  -3   2   1   14.49    0.55
   3   2  -1   14.74    0.54
  -3   2   1   15.41    0.52
   3   2  -1   15.15    0.49
  -3   2   1   14.28    0.54
   3   2  -1   13.95    0.54
   3   2  -1   14.66    0.54
  -3  -2   1   14.67    0.49
  -3  -2   1   14.87    0.55
  -3  -2   1   14.80    0.54
  -3  -2   1   14.38    0.54
   3  -2  -1   14.19    0.54
   3   2   0   44.83    1.48
  -3   2   0   45.95    1.50
  -3   2   0   44.71    1.49
   3   2   0   42.56    1.49
  -3  -2   0   43.33    1.48
  -3  -2   0   45.14    1.46
   3  -2   0   44.57    1.49
  -3  -2   0   46.50    1.50
  -3  -2   0   44.38    1.50
  -3  -2   0   46.81    1.48
   3   2   1   60.69    1.95
   3   2   1   59.35    1.98
  -3   2  -1   62.72    1.98
  -3   2  -1   58.59    1.97
  -3  -2  -1   58.61    1.99
   3  -2   1   62.71    1.91
  -3  -2  -1   57.05    1.96
  -3  -2  -1   58.75    1.98
   3  -2   1   59.60    1.98
  -3  -2  -1   62.35    1.95
  -3   2  -2   13.68    0.52
  -3   2  -2   13.29    0.51
  -3   2  -2   14.03    0.44
   3   2   2   14.13    0.53
   3   2   2   13.99    0.48
   3  -2   2   13.46    0.52
  -3  -2  -2   14.20    0.48
  -3  -2  -2   13.60    0.51
  -3  -2  -2   13.85    0.53
  -3  -2  -2   13.37    0.53
  -3   2  -3    1.67    0.13
   3   2   3    1.73    0.15
   3   2   3    1.55    0.09
  -3   2  -3    1.70    0.08
  -3   2  -3    1.68    0.16
  -3  -2  -3    1.66    0.10
  -3  -2  -3    1.73    0.15
  -3  -2  -3    1.70    0.15
  -3   2  -4    1.46    0.16
  -3   2  -4    1.71    0.10
  -3   2  -4    1.82    0.13
  -3  -2  -4    1.81    0.16
  -3  -2  -4    1.71    0.16
  -3  -2  -4    1.87    0.10
  -3  -2  -4    1.55    0.15
  -3   2  -5   15.57    0.58
  -3   2  -5   15.52    0.64
  -3   2  -5   15.85    0.57
  -3  -2  -5   16.54    0.55
  -3  -2  -5   15.42    0.61
  -3  -2  -5   15.57    0.61
  -3  -2  -5   15.86    0.61
  -3   2  -6    2.75    0.16
  -3   2  -6    2.42    0.24
  -3   2  -6    2.51    0.17
  -3  -2  -6    2.72    0.15
   3  -2   6    2.64    0.12
  -3  -2  -6    2.67    0.21
  -3  -2  -6    2.61    0.19
   3  -2   6    2.67    0.15
  -3  -2  -6    2.57    0.19
  -3   2  -7    2.19    0.24
  -3   2  -7    1.50    0.16
  -3   2  -7    1.87    0.11
  -3   2  -7    1.82    0.13
  -3  -2  -7    1.80    0.17
   3  -2   7    1.88    0.11
  -3  -2  -7    2.17    0.19
  -3  -2  -7    2.20    0.17
  -3  -2  -7    2.27    0.23
  -3   2  -8    0.09    0.11
  -3   2  -8    0.09    0.04
  -3   2  -8    0.09    0.05
  -3   2  -8    0.09    0.09
  -3  -2  -8    0.04    0.10
  -3  -2  -8    0.11    0.08
  -3   2  -9   -0.04    0.09
  -3   2  -9    0.18    0.13
  -3   2  -9    0.08    0.05
  -3  -2  -9    0.07    0.13
  -3  -2  -9    0.13    0.10
  -3  -2  -9    0.10    0.08
  -3   2 -10    0.08    0.04
  -3   2 -10    0.28    0.13
  -3   2 -10   -0.02    0.12
  -3  -2 -10    0.12    0.08
  -3  -2 -10    0.05    0.12
  -3   2 -11   -0.19    0.12
  -3   2 -11   -0.02    0.11
  -3  -2 -11    0.25    0.15
  -3  -2 -11    0.16    0.09
  -3   2 -12    0.41    0.17
  -3   2 -12    0.14    0.14
  -3  -2 -12    0.11    0.15
  -3   2 -13    0.13    0.16
  -3  -2 -13   -0.14    0.14
  -3   2 -14    0.02    0.17
  -3  -2 -14   -0.19    0.15
   3   3 -14   -0.16    0.14
   3   3 -14    0.05    0.18
   3  -3 -14    0.02    0.18
   3   3 -13    0.19    0.15
   3  -3 -13    0.30    0.19
   3   3 -12    0.09    0.14
   3   3 -12   -0.08    0.13
   3  -3 -12    0.20    0.10
   3  -3 -12    0.17    0.19
   3   3 -11    0.15    0.14
   3   3 -11   -0.16    0.09
   3  -3 -11    0.03    0.13
   3  -3 -11    0.13    0.10
   3   3 -10    0.17    0.13
   3   3 -10    0.17    0.05
   3   3 -10    0.24    0.14
   3  -3 -10    0.10    0.14
   3  -3 -10    0.13    0.10
   3  -3 -10    0.12    0.10
   3   3  -9    2.42    0.25
   3   3  -9    2.28    0.27
  -3   3   9    2.58    0.20
   3  -3  -9    2.16    0.27
   3  -3  -9    2.56    0.20
   3  -3  -9    2.49    0.22
   3  -3  -9    2.41    0.22
  -3   3   8    0.05    0.07
   3   3  -8    0.02    0.11
   3   3  -8    0.01    0.05
   3   3  -8   -0.03    0.10
  -3   3   8   -0.03    0.05
   3  -3  -8    0.02    0.12
   3  -3  -8   -0.03    0.08
   3  -3  -8    0.02    0.08
   3  -3  -8    0.12    0.09
   3  -3  -8    0.04    0.03
   3   3  -7    1.22    0.19
  -3   3   7    1.49    0.15
   3   3  -7    1.15    0.17
  -3   3   7    1.27    0.15
   3   3  -7    1.29    0.09
   3   3  -7    1.27    0.12
   3  -3  -7    1.17    0.15
   3  -3  -7    1.29    0.16
   3  -3  -7    1.46    0.16
   3  -3  -7    1.74    0.18
   3  -3  -7    1.39    0.20
  -3  -3   7    1.19    0.09
   3   3  -6    3.73    0.20
   3   3  -6    3.49    0.25
   3   3  -6    3.83    0.28
  -3   3   6    4.03    0.24
   3   3  -6    4.06    0.19
  -3   3   6    3.80    0.23
   3  -3  -6    3.74    0.24
   3  -3  -6    3.75    0.23
  -3  -3   6    4.09    0.17
   3  -3  -6    3.74    0.26
   3  -3  -6    4.33    0.27
  -3  -3   6    4.56    0.23
   3   3  -5    4.28    0.20
   3   3  -5    3.79    0.19
  -3   3   5    3.91    0.23
   3   3  -5    3.54    0.26
  -3   3   5    3.41    0.21
   3   3  -5    3.82    0.24
   3  -3  -5    3.63    0.24
   3  -3  -5    3.34    0.22
   3  -3  -5    3.30    0.21
   3   3  -4   67.49    2.33
   3   3  -4   73.77    2.31
   3   3  -4   71.09    2.36
  -3   3   4   69.08    2.33
   3   3  -4   75.15    2.27
  -3   3   4   67.63    2.34
  -3  -3   4   70.52    2.29
   3  -3  -4   70.20    2.32
   3  -3  -4   70.76    2.35
   3  -3  -4   67.92    2.33
   3   3  -3    9.45    0.31
  -3   3   3    9.04    0.40
   3   3  -3    9.85    0.38
  -3   3   3    8.99    0.39
   3   3  -3    9.94    0.41
   3   3  -3    8.77    0.39
  -3   3   3    9.15    0.31
  -3   3   3    8.61    0.40
  -3  -3   3    9.33    0.37
  -3  -3   3    9.02    0.37
   3  -3  -3    8.92    0.38
  -3   3   2    2.40    0.17
   3   3  -2    2.51    0.17
   3   3  -2    2.38    0.17
  -3   3   2    2.70    0.17
  -3   3   2    2.72    0.12
   3   3  -2    2.40    0.16
   3  -3  -2    2.50    0.16
  -3  -3   2    2.30    0.15
   3  -3  -2    2.23    0.15
  -3  -3   2    2.50    0.17
  -3   3   1    5.09    0.26
  -3   3   1    5.52    0.26
   3   3  -1    5.39    0.26
   3   3  -1    5.62    0.25
   3  -3  -1    5.61    0.26
  -3  -3   1    5.29    0.25
   3  -3  -1    5.07    0.22
  -3  -3   1    5.41    0.26
  -3  -3   1    5.32    0.25
  -3  -3   1    5.48    0.19
  -3   3   0    1.63    0.15
  -3   3   0    1.42    0.14
   3   3   0    1.70    0.12
   3   3   0    1.59    0.14
   3  -3   0    1.56    0.14
  -3  -3   0    1.76    0.16
  -3  -3   0    1.69    0.13
   3  -3   0    1.59    0.09
  -3  -3   0    1.37    0.13
   3   3   1    0.61    0.10
   3   3   1    0.70    0.08
  -3   3  -1    0.64    0.10
  -3   3  -1    0.68    0.10
  -3  -3  -1    0.86    0.10
  -3  -3  -1    0.79    0.08
   3  -3   1    0.59    0.10
   3  -3   1    0.69    0.04
  -3  -3  -1    0.64    0.10
  -3  -3  -1    0.65    0.11
  -3   3  -2   20.81    0.77
  -3   3  -2   20.85    0.78
   3   3   2   21.88    0.73
   3   3   2   21.44    0.78
  -3  -3  -2   21.79    0.80
  -3  -3  -2   20.94    0.77
  -3  -3  -2   22.65    0.73
  -3  -3  -2   23.13    0.80
   3   3   3    0.12    0.07
   3   3   3    0.03    0.03
  -3   3  -3   -0.03    0.06
  -3   3  -3    0.14    0.06
  -3   3  -3    0.08    0.02
  -3  -3  -3    0.05    0.07
  -3  -3  -3    0.07    0.06
  -3  -3  -3    0.08    0.07
  -3  -3  -3    0.04    0.03
  -3   3  -4    0.87    0.10
   3   3   4    0.95    0.12
  -3   3  -4    1.10    0.14
  -3   3  -4    0.90    0.07
   3  -3   4    1.05    0.10
  -3  -3  -4    0.68    0.11
  -3  -3  -4    0.82    0.13
  -3  -3  -4    0.80    0.12
  -3  -3  -4    0.83    0.06
  -3   3  -5    2.24    0.16
  -3   3  -5    2.27    0.21
  -3   3  -5    2.65    0.14
  -3  -3  -5    2.43    0.21
  -3  -3  -5    2.26    0.20
  -3  -3  -5    2.53    0.11
  -3  -3  -5    2.73    0.20
  -3   3  -6    0.53    0.09
  -3   3  -6    0.38    0.08
  -3   3  -6    0.57    0.13
  -3  -3  -6    0.61    0.12
   3  -3   6    0.59    0.06
  -3  -3  -6    0.37    0.11
  -3  -3  -6    0.66    0.05
  -3  -3  -6    0.42    0.12
  -3  -3  -6    0.53    0.12
  -3   3  -7    0.57    0.07
  -3   3  -7    0.31    0.13
  -3   3  -7    0.79    0.11
  -3   3  -7    0.45    0.08
  -3  -3  -7    0.78    0.15
  -3  -3  -7    0.43    0.13
  -3  -3  -7    0.58    0.06
  -3  -3  -7    0.35    0.11
   3  -3   7    0.58    0.07
  -3  -3  -7    0.59    0.06
  -3  -3  -7    0.26    0.10
  -3   3  -8    0.82    0.10
  -3   3  -8    0.80    0.13
  -3   3  -8    0.89    0.17
  -3  -3  -8    0.79    0.17
  -3  -3  -8    0.67    0.13
  -3  -3  -8    0.57    0.12
  -3  -3  -8    0.87    0.11
  -3   3  -9    0.13    0.06
  -3   3  -9    0.23    0.11
  -3   3  -9    0.39    0.14
  -3  -3  -9    0.16    0.09
  -3  -3  -9    0.34    0.14
  -3  -3  -9    0.28    0.11
  -3   3 -10    0.29    0.12
  -3   3 -10    0.61    0.17
  -3  -3 -10    0.45    0.16
  -3  -3 -10    0.60    0.13
  -3   3 -11    0.10    0.12
  -3   3 -11    0.13    0.14
  -3  -3 -11    0.16    0.10
  -3  -3 -11    0.25    0.15
  -3   3 -12    0.30    0.17
  -3  -3 -12    0.14    0.09
  -3  -3 -12   -0.01    0.17
  -3   3 -13   -0.05    0.14
  -3  -3 -13    0.05    0.16
  -3   3 -14    0.02    0.18
  -3  -3 -14    0.12    0.19
   3   4 -14   -0.21    0.14
   3   4 -14    0.01    0.17
   3  -4 -14    0.30    0.21
   3   4 -13    0.23    0.18
   3  -4 -13    0.01    0.11
   3  -4 -13   -0.10    0.15
   3   4 -12   -0.05    0.14
   3   4 -12   -0.09    0.14
   3  -4 -12    0.33    0.19
   3  -4 -12    0.18    0.11
   3   4 -11   -0.07    0.13
   3   4 -11   -0.17    0.10
   3  -4 -11   -0.08    0.09
   3  -4 -11    0.06    0.15
   3   4 -10    3.84    0.34
  -3   4  10    3.42    0.24
   3   4 -10    2.85    0.33
   3  -4 -10    3.57    0.30
   3  -4 -10    3.44    0.25
   3  -4 -10    3.23    0.36
   3  -4 -10    3.81    0.37
   3   4  -9    0.07    0.11
   3   4  -9    0.03    0.12
  -3   4   9    0.07    0.08
   3  -4  -9   -0.02    0.11
   3  -4  -9    0.02    0.08
   3  -4  -9    0.06    0.09
   3  -4  -9    0.20    0.11
   3   4  -8    2.66    0.27
  -3   4   8    2.00    0.20
  -3   4   8    2.28    0.20
   3   4  -8    2.14    0.26
   3  -4  -8    1.74    0.20
   3  -4  -8    2.03    0.21
   3  -4  -8    2.08    0.20
   3  -4  -8    1.93    0.25
  -3   4   7    0.13    0.09
  -3   4   7    0.14    0.08
   3   4  -7    0.10    0.12
   3   4  -7    0.17    0.13
   3   4  -7    0.22    0.06
   3  -4  -7    0.06    0.08
   3  -4  -7    0.07    0.12
   3  -4  -7    0.10    0.10
   3  -4  -7    0.08    0.10
  -3  -4   7    0.21    0.05
  -3   4   6    0.33    0.10
  -3   4   6    0.46    0.12
   3   4  -6    0.43    0.08
   3   4  -6    0.19    0.12
   3   4  -6    0.06    0.11
   3  -4  -6    0.20    0.09
   3  -4  -6    0.29    0.11
  -3  -4   6    0.41    0.06
   3  -4  -6    0.16    0.09
   3   4  -5    4.18    0.28
   3   4  -5    4.45    0.23
   3   4  -5    4.47    0.29
  -3   4   5    4.51    0.26
  -3   4   5    4.90    0.28
   3  -4  -5    4.28    0.27
  -3  -4   5    4.61    0.21
   3  -4  -5    4.84    0.25
   3  -4  -5    4.89    0.28
   3   4  -4    4.00    0.15
   3   4  -4    3.76    0.21
  -3   4   4    4.38    0.24
   3   4  -4    3.71    0.15
   3   4  -4    3.60    0.25
   3   4  -4    4.27    0.25
  -3   4   4    3.71    0.24
   3  -4  -4    3.77    0.24
  -3  -4   4    4.00    0.20
  -3  -4   4    3.70    0.21
   3  -4  -4    3.61    0.21
   3  -4  -4    3.75    0.24
   3   4  -3    0.11    0.08
  -3   4   3    0.14    0.03
  -3   4   3    0.12    0.02
  -3   4   3    0.15    0.09
  -3   4   3    0.06    0.08
  -3   4   3    0.03    0.07
   3   4  -3    0.22    0.07
   3   4  -3   -0.01    0.08
  -3  -4   3    0.04    0.06
   3  -4  -3    0.12    0.08
   3  -4  -3    0.05    0.07
   3  -4  -3    0.05    0.07
  -3  -4   3    0.14    0.07
  -3   4   2   15.59    0.64
   3   4  -2   16.89    0.64
  -3   4   2   17.07    0.65
  -3   4   2   17.00    0.66
   3   4  -2   16.86    0.64
  -3  -4   2   17.43    0.63
  -3  -4   2   16.54    0.63
   3  -4  -2   16.88    0.61
   3  -4  -2   17.31    0.63
   3  -4  -2   16.48    0.65
   3   4  -1   -0.05    0.06
   3   4  -1   -0.06    0.07
  -3   4   1    0.00    0.07
  -3   4   1   -0.02    0.07
  -3   4   1   -0.03    0.07
   3  -4  -1   -0.01    0.06
  -3  -4   1   -0.09    0.06
   3  -4  -1    0.13    0.08
   3  -4  -1   -0.02    0.04
  -3  -4   1    0.07    0.08
  -3  -4   1   -0.03    0.02
  -3  -4   1   -0.09    0.05
  -3   4   0    3.16    0.20
   3   4   0    3.32    0.17
  -3   4   0    2.98    0.19
  -3   4   0    2.78    0.20
   3   4   0    2.99    0.19
   3  -4   0    3.21    0.20
   3  -4   0    3.19    0.14
  -3  -4   0    3.56    0.21
  -3  -4   0    3.02    0.19
  -3  -4   0    2.77    0.18
  -3   4  -1    7.89    0.35
   3   4   1    8.83    0.38
   3   4   1    8.06    0.32
  -3   4  -1    7.68    0.36
   3   4   1    8.60    0.36
   3  -4   1    8.19    0.28
  -3  -4  -1    7.58    0.35
  -3  -4  -1    8.04    0.37
   3  -4   1    8.41    0.36
  -3  -4  -1    7.89    0.37
   3   4   2   61.98    1.96
   3   4   2   59.78    2.02
   3   4   2   59.08    2.04
  -3   4  -2   59.46    2.02
  -3   4  -2   63.31    2.02
  -3  -4  -2   59.11    2.02
  -3  -4  -2   59.88    2.04
  -3  -4  -2   61.26    2.04
   3  -4   2   61.55    2.01
  -3   4  -3    4.54    0.15
  -3   4  -3    4.67    0.16
  -3   4  -3    4.30    0.25
   3   4   3    4.59    0.17
  -3   4  -3    4.19    0.24
   3   4   3    4.60    0.24
   3   4   3    4.12    0.26
   3  -4   3    4.45    0.23
  -3  -4  -3    5.03    0.26
  -3  -4  -3    4.97    0.28
  -3  -4  -3    4.30    0.26
   3   4   4    5.18    0.28
  -3   4  -4    4.77    0.27
  -3   4  -4    4.53    0.24
  -3   4  -4    4.73    0.24
  -3   4  -4    4.68    0.19
  -3   4  -4    5.08    0.19
   3   4   4    4.45    0.25
  -3  -4  -4    4.30    0.27
  -3  -4  -4    4.48    0.26
   3  -4   4    4.43    0.22
  -3  -4  -4    4.58    0.27
  -3   4  -5    0.41    0.09
  -3   4  -5    0.37    0.11
   3   4   5    0.48    0.10
  -3   4  -5    0.34    0.07
  -3   4  -5    0.44    0.09
  -3  -4  -5    0.44    0.12
  -3  -4  -5    0.20    0.10
  -3  -4  -5    0.40    0.11
  -3   4  -6    1.60    0.13
  -3   4  -6    1.74    0.14
  -3   4  -6    1.61    0.15
  -3   4  -6    2.09    0.22
   3  -4   6    1.71    0.10
  -3  -4  -6    1.53    0.18
  -3  -4  -6    1.65    0.19
  -3  -4  -6    1.54    0.19
  -3   4  -7   -0.05    0.05
  -3   4  -7    0.04    0.07
  -3   4  -7    0.02    0.10
  -3   4  -7   -0.06    0.05
  -3  -4  -7   -0.10    0.08
  -3  -4  -7    0.19    0.12
  -3  -4  -7   -0.05    0.09
  -3   4  -8    0.43    0.08
  -3   4  -8    0.24    0.09
  -3   4  -8    0.53    0.14
  -3  -4  -8    0.22    0.12
  -3  -4  -8    0.10    0.10
  -3  -4  -8    0.19    0.11
  -3   4  -9    0.22    0.14
  -3   4  -9    0.03    0.05
  -3   4  -9   -0.13    0.08
  -3  -4  -9    0.11    0.09
  -3  -4  -9   -0.14    0.10
  -3  -4  -9    0.03    0.09
  -3   4 -10    0.28    0.15
  -3   4 -10    0.17    0.12
  -3  -4 -10    0.32    0.12
  -3  -4 -10    0.29    0.17
  -3   4 -11    0.36    0.17
  -3  -4 -11    0.41    0.13
  -3  -4 -11    0.51    0.18
  -3   4 -12   -0.03    0.12
  -3  -4 -12    0.17    0.17
  -3  -4 -12    0.01    0.10
  -3   4 -13    0.21    0.18
  -3  -4 -13    0.13    0.17
  -3   4 -14    0.05    0.17
  -3  -4 -14    0.17    0.18
   3   5 -14    0.16    0.18
   3  -5 -14    0.07    0.20
   3   5 -13   -0.07    0.15
   3   5 -13   -0.24    0.13
   3  -5 -13    0.03    0.12
   3  -5 -13    0.28    0.19
   3   5 -12    0.26    0.16
   3   5 -12    0.14    0.16
   3  -5 -12    0.11    0.16
   3  -5 -12    0.19    0.12
   3   5 -11    0.18    0.16
   3   5 -11    0.07    0.13
   3  -5 -11    0.19    0.13
   3  -5 -11    0.31    0.18
   3   5 -10    0.07    0.14
   3   5 -10    0.01    0.14
  -3   5  10    0.08    0.09
   3   5 -10    0.09    0.10
   3  -5 -10   -0.07    0.13
   3  -5 -10    0.21    0.11
   3  -5 -10    0.11    0.12
   3   5  -9    0.07    0.13
  -3   5   9    0.03    0.09
   3   5  -9    0.03    0.13
   3   5  -9   -0.08    0.07
   3  -5  -9    0.31    0.10
   3  -5  -9   -0.02    0.10
   3  -5  -9    0.20    0.14
   3  -5  -9    0.12    0.11
   3   5  -8   -0.05    0.06
   3   5  -8   -0.05    0.11
  -3   5   8   -0.01    0.07
  -3   5   8   -0.07    0.08
   3   5  -8    0.17    0.13
   3  -5  -8   -0.07    0.11
   3  -5  -8    0.03    0.09
   3  -5  -8    0.02    0.07
   3  -5  -8   -0.04    0.08
  -3   5   7    1.48    0.19
   3   5  -7    1.61    0.14
   3   5  -7    1.28    0.21
   3   5  -7    1.54    0.23
  -3   5   7    1.56    0.18
   3  -5  -7    1.37    0.19
   3  -5  -7    1.06    0.19
   3  -5  -7    1.53    0.17
   3  -5  -7    1.52    0.20
   3   5  -6    0.52    0.09
   3   5  -6    0.40    0.14
  -3   5   6    0.25    0.11
   3   5  -6    0.54    0.14
  -3   5   6    0.68    0.13
   3   5  -6    0.58    0.08
   3  -5  -6    0.47    0.14
   3  -5  -6    0.54    0.11
   3  -5  -6    0.40    0.13
   3  -5  -6    0.41    0.13
  -3  -5   6    0.64    0.08
   3   5  -5    1.47    0.19
   3   5  -5    1.32    0.09
  -3   5   5    1.56    0.18
  -3   5   5    1.72    0.19
   3   5  -5    1.11    0.18
   3   5  -5    1.73    0.16
   3  -5  -5    1.27    0.17
   3  -5  -5    0.89    0.16
  -3  -5   5    1.50    0.15
   3  -5  -5    1.09    0.14
  -3  -5   5    1.41    0.13
   3   5  -4    0.35    0.08
   3   5  -4    0.21    0.10
  -3   5   4    0.46    0.11
  -3   5   4    0.21    0.10
   3   5  -4    0.22    0.11
   3  -5  -4    0.31    0.10
   3  -5  -4    0.26    0.08
  -3  -5   4    0.19    0.08
  -3  -5   4    0.31    0.08
   3  -5  -4    0.36    0.11
   3   5  -3    1.33    0.16
  -3   5   3    1.03    0.15
  -3   5   3    1.18    0.07
  -3   5   3    1.01    0.15
  -3   5   3    0.97    0.15
   3   5  -3    1.11    0.16
  -3  -5   3    1.17    0.13
   3  -5  -3    0.98    0.13
   3  -5  -3    1.32    0.17
  -3  -5   3    1.01    0.12
   3  -5  -3    1.34    0.14
  -3   5   2    6.68    0.33
  -3   5   2    6.16    0.32
   3   5  -2    6.57    0.32
   3   5  -2    6.65    0.33
  -3  -5   2    6.12    0.31
  -3  -5   2    7.17    0.33
  -3  -5   2    6.11    0.31
   3  -5  -2    6.24    0.29
   3  -5  -2    6.53    0.34
   3  -5  -2    6.48    0.30
   3   5  -1    0.14    0.08
  -3   5   1    0.20    0.10
  -3   5   1    0.13    0.09
   3   5  -1    0.18    0.09
  -3   5   1    0.14    0.08
   3   5  -1    0.08    0.07
  -3  -5   1    0.14    0.08
   3  -5  -1    0.02    0.07
   3  -5  -1    0.10    0.05
   3  -5  -1    0.08    0.08
  -3  -5   1    0.11    0.08
  -3  -5   1    0.12    0.03
  -3  -5   1    0.05    0.08
  -3   5   0   -0.01    0.07
   3   5   0   -0.02    0.05
  -3   5   0   -0.01    0.04
  -3   5   0    0.10    0.08
  -3   5   0    0.05    0.08
   3   5   0    0.07    0.08
   3   5   0   -0.03    0.07
   3  -5   0    0.07    0.08
   3  -5   0   -0.05    0.04
  -3  -5   0   -0.03    0.08
  -3  -5   0   -0.02    0.08
  -3  -5   0   -0.01    0.06
  -3   5  -1    0.22    0.09
  -3   5  -1    0.20    0.04
   3   5   1    0.13    0.05
  -3   5  -1    0.06    0.08
  -3   5  -1    0.17    0.08
   3   5   1    0.22    0.08
   3   5   1    0.23    0.10
   3  -5   1    0.16    0.08
  -3  -5  -1    0.19    0.09
   3  -5   1    0.16    0.04
  -3  -5  -1    0.03    0.08
  -3  -5  -1    0.15    0.08
   3   5   2    8.98    0.41
  -3   5  -2    9.69    0.42
  -3   5  -2    9.22    0.41
   3   5   2    9.82    0.36
  -3   5  -2    9.53    0.33
  -3   5  -2    9.72    0.42
   3   5   2    9.50    0.44
  -3  -5  -2    9.02    0.41
  -3  -5  -2   10.01    0.45
  -3  -5  -2    9.56    0.43
   3  -5   2    9.19    0.41
  -3   5  -3    6.28    0.31
  -3   5  -3    6.26    0.22
  -3   5  -3    5.69    0.30
   3   5   3    6.29    0.23
   3   5   3    5.88    0.30
  -3   5  -3    6.27    0.31
   3   5   3    5.96    0.33
  -3  -5  -3    5.95    0.33
  -3  -5  -3    6.00    0.33
   3  -5   3    6.46    0.30
  -3  -5  -3    6.54    0.32
  -3   5  -4    2.80    0.12
   3   5   4    3.15    0.21
  -3   5  -4    2.91    0.21
  -3   5  -4    2.86    0.20
  -3   5  -4    2.91    0.20
   3   5   4    2.93    0.22
   3  -5   4    2.52    0.17
  -3  -5  -4    2.40    0.22
  -3  -5  -4    2.95    0.25
  -3  -5  -4    2.47    0.22
   3   5   5    0.04    0.07
  -3   5  -5    0.01    0.07
   3   5   5   -0.01    0.09
  -3   5  -5    0.05    0.07
  -3   5  -5    0.05    0.04
  -3   5  -5    0.07    0.09
  -3  -5  -5    0.22    0.11
  -3  -5  -5   -0.13    0.08
   3  -5   5   -0.01    0.05
  -3  -5  -5    0.10    0.09
   3   5   6    1.50    0.19
  -3   5  -6    1.41    0.15
  -3   5  -6    1.59    0.19
  -3   5  -6    1.43    0.13
  -3   5  -6    1.64    0.15
  -3  -5  -6    1.58    0.20
  -3  -5  -6    1.31    0.19
   3  -5   6    1.40    0.10
  -3  -5  -6    1.32    0.18
  -3   5  -7    0.30    0.08
  -3   5  -7    0.35    0.09
  -3   5  -7    0.52    0.15
  -3   5  -7    0.33    0.08
   3  -5   7    0.26    0.07
  -3  -5  -7    0.14    0.12
  -3  -5  -7    0.25    0.12
  -3  -5  -7    0.22    0.13
  -3   5  -8    1.38    0.20
  -3   5  -8    1.41    0.14
  -3   5  -8    1.51    0.16
  -3  -5  -8    1.03    0.18
  -3  -5  -8    1.19    0.19
  -3  -5  -8    1.49    0.22
  -3   5  -9    0.95    0.15
  -3   5  -9    0.65    0.17
  -3   5  -9    0.93    0.11
  -3  -5  -9    0.82    0.17
  -3  -5  -9    1.07    0.18
  -3  -5  -9    0.89    0.20
  -3   5 -10    0.20    0.13
  -3  -5 -10    0.14    0.17
  -3  -5 -10    0.41    0.14
  -3  -5 -10    0.10    0.14
  -3   5 -11   -0.06    0.11
  -3  -5 -11    0.05    0.14
  -3  -5 -11   -0.02    0.10
  -3   5 -12    0.37    0.18
  -3  -5 -12    0.19    0.12
  -3  -5 -12    0.18    0.16
  -3   5 -13    0.14    0.16
  -3  -5 -13    0.00    0.10
  -3  -5 -13   -0.07    0.15
  -3   5 -14    0.02    0.17
  -3  -5 -14    0.13    0.20
   3   6 -14   -0.18    0.15
   3  -6 -14   -0.13    0.19
   3   6 -13   -0.25    0.13
   3   6 -13   -0.13    0.15
   3  -6 -13   -0.20    0.11
   3  -6 -13   -0.04    0.16
   3   6 -12    0.10    0.16
   3   6 -12    0.20    0.17
   3  -6 -12   -0.14    0.16
   3  -6 -12    0.01    0.13
   3   6 -11    0.13    0.16
   3   6 -11    0.07    0.15
   3  -6 -11    0.33    0.15
   3  -6 -11   -0.02    0.15
   3   6 -10    0.25    0.17
   3   6 -10    0.53    0.20
  -3   6  10    0.47    0.13
   3  -6 -10    0.46    0.18
   3  -6 -10    0.78    0.18
   3  -6 -10    0.46    0.15
   3   6  -9    0.22    0.14
  -3   6   9   -0.01    0.09
   3   6  -9   -0.17    0.11
   3  -6  -9   -0.11    0.11
   3  -6  -9    0.01    0.12
   3  -6  -9    0.09    0.11
  -3   6   8    0.06    0.09
   3   6  -8    0.17    0.07
   3   6  -8   -0.03    0.11
  -3   6   8    0.17    0.11
   3   6  -8    0.05    0.14
   3  -6  -8    0.11    0.08
   3  -6  -8    0.29    0.13
   3  -6  -8    0.24    0.12
   3  -6  -8   -0.03    0.11
  -3   6   7    0.34    0.12
  -3   6   7   -0.04    0.09
   3   6  -7    0.21    0.07
   3   6  -7    0.37    0.15
   3   6  -7    0.25    0.14
   3  -6  -7    0.17    0.12
   3  -6  -7    0.16    0.12
   3  -6  -7    0.33    0.13
   3  -6  -7    0.16    0.09
  -3   6   6   -0.02    0.10
   3   6  -6   -0.04    0.04
  -3   6   6    0.07    0.10
   3   6  -6   -0.02    0.11
   3  -6  -6   -0.13    0.07
   3  -6  -6    0.06    0.10
  -3  -6   6   -0.06    0.06
  -3  -6   6    0.01    0.02
   3  -6  -6   -0.03    0.10
   3  -6  -6    0.02    0.10
   3   6  -5    0.06    0.11
  -3   6   5    0.06    0.10
  -3   6   5   -0.03    0.09
   3   6  -5    0.10    0.06
   3   6  -5    0.01    0.03
   3  -6  -5    0.00    0.07
   3  -6  -5   -0.01    0.09
   3  -6  -5    0.01    0.10
  -3  -6   5   -0.01    0.05
   3  -6  -5    0.05    0.10
  -3  -6   5   -0.11    0.07
  -3   6   4    1.43    0.19
   3   6  -4    1.43    0.19
  -3   6   4    1.07    0.17
   3  -6  -4    1.49    0.20
   3  -6  -4    1.24    0.17
   3  -6  -4    1.14    0.13
  -3  -6   4    1.51    0.15
  -3  -6   4    1.02    0.14
  -3   6   3    0.15    0.10
   3   6  -3   -0.04    0.08
  -3   6   3    0.05    0.10
  -3   6   3    0.13    0.04
  -3   6   3    0.01    0.09
   3  -6  -3   -0.01    0.07
   3  -6  -3    0.18    0.11
   3  -6  -3    0.03    0.07
  -3  -6   3    0.13    0.08
  -3  -6   3    0.10    0.08
   3   6  -2    0.93    0.15
  -3   6   2    1.06    0.16
  -3   6   2    1.04    0.16
  -3   6   2    0.90    0.15
  -3   6   2    0.84    0.09
   3   6  -2    1.04    0.15
   3  -6  -2    0.72    0.11
   3  -6  -2    0.73    0.11
  -3  -6   2    0.79    0.13
  -3  -6   2    0.83    0.14
   3  -6  -2    0.89    0.15
  -3  -6   2    1.02    0.13
   3   6  -1    4.62    0.27
  -3   6   1    3.89    0.27
  -3   6   1    4.15    0.27
  -3   6   1    4.20    0.25
   3   6  -1    4.22    0.27
   3  -6  -1    4.64    0.28
  -3  -6   1    4.14    0.25
  -3  -6   1    4.39    0.17
  -3  -6   1    4.05    0.25
   3  -6  -1    4.16    0.21
  -3  -6   1    4.63    0.27
   3   6   0    7.73    0.40
   3   6   0    8.14    0.36
  -3   6   0    8.09    0.39
   3   6   0    8.06    0.38
  -3   6   0    8.02    0.40
  -3   6   0    8.04    0.38
  -3  -6   0    7.82    0.37
  -3  -6   0    8.60    0.40
   3  -6   0    8.47    0.40
  -3  -6   0    8.57    0.32
  -3  -6   0    7.55    0.39
   3  -6   0    8.08    0.32
  -3   6  -1    9.43    0.44
  -3   6  -1    9.31    0.42
   3   6   1    9.18    0.45
   3   6   1   10.31    0.39
   3   6   1    9.48    0.42
  -3   6  -1    9.48    0.36
  -3   6  -1    8.94    0.44
   3  -6   1    9.88    0.44
  -3  -6  -1    8.79    0.42
  -3  -6  -1    9.17    0.44
   3  -6   1    9.63    0.35
  -3  -6  -1   10.31    0.46
  -3   6  -2    7.86    0.39
   3   6   2    8.51    0.33
  -3   6  -2    8.25    0.30
   3   6   2    8.51    0.42
   3   6   2    7.81    0.38
  -3   6  -2    7.68    0.38
  -3   6  -2    7.83    0.39
  -3  -6  -2    7.84    0.41
   3  -6   2    8.16    0.38
  -3  -6  -2    8.60    0.40
   3  -6   2    8.55    0.30
  -3  -6  -2    8.00    0.40
  -3   6  -3    0.51    0.11
  -3   6  -3    0.43    0.05
   3   6   3    0.22    0.11
  -3   6  -3    0.34    0.10
  -3   6  -3    0.34    0.10
   3   6   3    0.36    0.05
   3   6   3    0.41    0.11
   3  -6   3    0.25    0.09
  -3  -6  -3    0.62    0.14
  -3  -6  -3    0.37    0.10
  -3  -6  -3    0.39    0.12
  -3   6  -4    5.42    0.21
   3   6   4    5.22    0.33
  -3   6  -4    5.10    0.29
  -3   6  -4    4.90    0.29
   3   6   4    4.63    0.28
  -3   6  -4    5.19    0.29
  -3  -6  -4    5.59    0.33
  -3  -6  -4    5.51    0.34
   3  -6   4    5.77    0.27
  -3  -6  -4    4.33    0.29
  -3   6  -5    0.54    0.12
   3   6   5    0.60    0.12
  -3   6  -5    0.62    0.14
   3   6   5    0.62    0.15
  -3   6  -5    0.61    0.07
  -3   6  -5    0.44    0.11
  -3  -6  -5    0.64    0.16
   3  -6   5    0.47    0.09
  -3  -6  -5    0.48    0.14
  -3  -6  -5    0.58    0.13
  -3   6  -6    1.83    0.22
  -3   6  -6    1.56    0.16
  -3   6  -6    1.82    0.18
   3   6   6    1.60    0.21
   3   6   6    1.90    0.20
  -3  -6  -6    1.39    0.21
  -3  -6  -6    1.91    0.22
   3  -6   6    1.86    0.17
  -3  -6  -6    1.43    0.20
   3   6   7    1.87    0.23
  -3   6  -7    2.13    0.24
  -3   6  -7    1.81    0.18
  -3   6  -7    1.91    0.16
  -3  -6  -7    1.72    0.23
  -3  -6  -7    1.92    0.24
   3  -6   7    1.89    0.14
  -3  -6  -7    1.85    0.23
  -3   6  -8   -0.16    0.09
  -3   6  -8   -0.10    0.06
  -3   6  -8    0.10    0.07
  -3  -6  -8   -0.18    0.09
  -3  -6  -8   -0.02    0.11
  -3  -6  -8   -0.10    0.11
  -3   6  -9    1.05    0.20
  -3   6  -9    1.26    0.14
  -3  -6  -9    1.16    0.22
  -3  -6  -9    1.21    0.21
  -3  -6  -9    1.27    0.21
  -3   6 -10    0.03    0.13
  -3  -6 -10   -0.07    0.10
  -3  -6 -10   -0.01    0.11
  -3  -6 -10    0.10    0.15
  -3   6 -11    0.31    0.16
  -3  -6 -11    0.45    0.17
  -3  -6 -11    0.73    0.22
  -3   6 -12    0.14    0.16
  -3  -6 -12    0.42    0.20
  -3  -6 -12    0.09    0.12
  -3   6 -13    0.20    0.15
  -3  -6 -13   -0.03    0.17
  -3  -6 -13    0.01    0.12
   3   7 -13   -0.27    0.12
   3   7 -13    0.11    0.17
   3  -7 -13    0.26    0.20
   3  -7 -13   -0.10    0.13
   3   7 -12   -0.20    0.12
   3   7 -12    0.00    0.16
   3  -7 -12    0.06    0.19
   3  -7 -12    0.02    0.15
   3   7 -11    0.50    0.21
   3   7 -11    0.18    0.16
   3  -7 -11    0.40    0.19
   3  -7 -11    0.55    0.18
   3   7 -10    0.06    0.16
  -3   7  10    0.31    0.12
   3   7 -10    0.32    0.18
   3  -7 -10    0.22    0.18
   3  -7 -10    0.33    0.16
   3  -7 -10    0.26    0.14
   3   7  -9    3.39    0.36
   3   7  -9    3.05    0.35
  -3   7   9    3.64    0.29
   3  -7  -9    3.45    0.35
   3  -7  -9    2.93    0.30
   3  -7  -9    3.11    0.34
   3   7  -8    0.25    0.15
   3   7  -8    0.57    0.18
  -3   7   8    0.65    0.15
  -3   7   8    0.44    0.15
   3  -7  -8    0.60    0.17
   3  -7  -8    0.83    0.19
   3  -7  -8    0.62    0.18
   3  -7  -8    0.67    0.12
   3   7  -7    4.80    0.36
  -3   7   7    4.91    0.33
  -3   7   7    5.11    0.35
   3  -7  -7    5.65    0.29
   3  -7  -7    5.05    0.36
   3  -7  -7    5.14    0.35
   3  -7  -7    5.26    0.35
   3   7  -6    0.79    0.07
  -3   7   6    0.82    0.17
  -3   7   6    0.70    0.16
   3   7  -6    0.85    0.18
   3  -7  -6    0.67    0.17
  -3  -7   6    0.64    0.12
   3  -7  -6    0.80    0.13
   3  -7  -6    0.73    0.16
  -3  -7   6    0.73    0.12
   3  -7  -6    0.70    0.16
   3   7  -5   -0.05    0.11
  -3   7   5    0.02    0.10
  -3   7   5    0.08    0.12
  -3  -7   5    0.08    0.07
   3  -7  -5    0.10    0.08
   3  -7  -5   -0.07    0.10
   3  -7  -5    0.14    0.12
   3  -7  -5    0.01    0.10
  -3  -7   5   -0.06    0.07
  -3   7   4    9.53    0.49
  -3   7   4    9.35    0.48
  -3   7   4    9.92    0.34
   3   7  -4    9.85    0.49
   3  -7  -4    9.82    0.49
   3  -7  -4   10.21    0.43
   3  -7  -4    9.58    0.46
  -3  -7   4    9.36    0.45
  -3  -7   4    9.92    0.43
   3  -7  -4    9.19    0.49
   3   7  -3    0.06    0.11
   3   7  -3    0.00    0.08
  -3   7   3   -0.03    0.10
  -3   7   3    0.05    0.10
  -3   7   3   -0.02    0.10
  -3   7   3    0.10    0.05
   3  -7  -3    0.02    0.08
  -3  -7   3   -0.08    0.07
   3  -7  -3   -0.12    0.09
  -3  -7   3   -0.07    0.08
   3  -7  -3   -0.04    0.07
  -3   7   2   -0.05    0.09
  -3   7   2   -0.02    0.09
  -3   7   2   -0.02    0.10
   3   7  -2    0.12    0.10
   3   7  -2    0.09    0.09
  -3   7   2    0.05    0.05
   3  -7  -2    0.09    0.07
   3  -7  -2    0.00    0.10
  -3  -7   2    0.05    0.06
  -3  -7   2   -0.02    0.08
  -3  -7   2    0.06    0.02
  -3  -7   2    0.13    0.09
   3   7  -1    0.10    0.10
  -3   7   1   -0.06    0.09
  -3   7   1    0.06    0.07
  -3   7   1    0.22    0.09
   3   7  -1   -0.04    0.09
  -3   7   1    0.14    0.10
  -3  -7   1    0.27    0.11
  -3  -7   1    0.01    0.03
   3  -7  -1   -0.01    0.05
  -3  -7   1    0.03    0.08
  -3  -7   1    0.06    0.08
   3  -7  -1    0.02    0.09
   3   7   0   -0.02    0.08
  -3   7   0   -0.01    0.10
  -3   7   0    0.17    0.10
   3   7   0    0.05    0.10
  -3   7   0    0.06    0.09
   3  -7   0    0.18    0.10
  -3  -7   0    0.08    0.10
  -3  -7   0   -0.01    0.08
   3  -7   0    0.10    0.06
  -3  -7   0    0.02    0.08
   3   7   1    2.18    0.21
  -3   7  -1    2.00    0.22
  -3   7  -1    1.73    0.20
  -3   7  -1    1.75    0.19
   3   7   1    2.06    0.15
   3   7   1    1.73    0.22
  -3  -7  -1    1.70    0.21
  -3  -7  -1    2.17    0.21
   3  -7   1    1.78    0.12
   3  -7   1    1.81    0.20
  -3  -7  -1    1.70    0.20
  -3   7  -2    4.31    0.29
  -3   7  -2    4.62    0.27
   3   7   2    4.83    0.23
   3   7   2    4.13    0.30
  -3   7  -2    4.46    0.30
  -3   7  -2    4.72    0.20
   3   7   2    4.74    0.29
  -3  -7  -2    4.63    0.29
  -3  -7  -2    5.65    0.33
  -3  -7  -2    4.52    0.32
   3  -7   2    4.53    0.28
   3  -7   2    4.59    0.20
  -3   7  -3    3.03    0.22
  -3   7  -3    2.78    0.25
  -3   7  -3    2.80    0.14
   3   7   3    2.79    0.14
  -3   7  -3    2.97    0.24
   3   7   3    3.00    0.28
   3   7   3    2.86    0.22
  -3  -7  -3    2.49    0.24
   3  -7   3    2.73    0.21
  -3  -7  -3    2.55    0.27
  -3  -7  -3    2.39    0.26
  -3   7  -4    0.03    0.04
  -3   7  -4    0.14    0.10
   3   7   4    0.10    0.11
  -3   7  -4    0.00    0.09
  -3   7  -4    0.04    0.09
   3   7   4    0.13    0.09
  -3  -7  -4    0.10    0.12
  -3  -7  -4    0.24    0.13
  -3  -7  -4    0.11    0.10
   3  -7   4    0.03    0.07
  -3   7  -5    2.78    0.21
   3   7   5    2.52    0.23
   3   7   5    2.73    0.28
  -3   7  -5    2.96    0.25
  -3   7  -5    2.67    0.25
  -3  -7  -5    2.57    0.28
   3  -7   5    2.82    0.19
   3  -7   5    2.70    0.23
  -3  -7  -5    2.25    0.25
  -3  -7  -5    3.37    0.32
  -3   7  -6    0.51    0.14
   3   7   6    0.60    0.13
  -3   7  -6    0.74    0.13
  -3   7  -6    0.51    0.12
   3   7   6    0.31    0.13
  -3  -7  -6    0.56    0.16
   3  -7   6    0.44    0.10
  -3  -7  -6    0.68    0.16
  -3  -7  -6    0.56    0.17
  -3   7  -7    6.05    0.31
   3   7   7    5.97    0.38
  -3   7  -7    6.06    0.32
  -3   7  -7    6.29    0.38
  -3  -7  -7    6.20    0.40
  -3  -7  -7    5.76    0.40
   3  -7   7    5.65    0.29
  -3  -7  -7    6.42    0.40
  -3   7  -8    0.92    0.14
   3   7   8    0.85    0.18
  -3   7  -8    1.13    0.20
  -3  -7  -8    0.67    0.18
  -3  -7  -8    0.51    0.17
  -3  -7  -8    0.81    0.19
  -3   7  -9    0.03    0.07
  -3   7  -9    0.08    0.13
  -3  -7  -9    0.01    0.13
  -3  -7  -9    0.02    0.13
  -3  -7  -9   -0.02    0.13
  -3   7 -10    0.21    0.15
  -3  -7 -10   -0.18    0.12
  -3  -7 -10    0.33    0.14
  -3  -7 -10    0.08    0.16
  -3   7 -11    0.21    0.17
  -3  -7 -11    0.21    0.15
  -3  -7 -11    0.01    0.17
  -3   7 -12   -0.07    0.15
  -3  -7 -12   -0.12    0.15
  -3  -7 -12    0.21    0.15
  -3   7 -13   -0.34    0.12
  -3   7 -13    0.23    0.19
  -3  -7 -13    0.11    0.20
  -3  -7 -13    0.27    0.15
   3   8 -13    0.12    0.19
   3   8 -13   -0.20    0.16
   3  -8 -13   -0.17    0.14
   3  -8 -13   -0.19    0.16
   3   8 -12    0.49    0.22
   3   8 -12    0.68    0.24
   3  -8 -12    0.62    0.21
   3  -8 -12   -0.30    0.13
   3   8 -11   -0.06    0.16
   3   8 -11    0.15    0.17
   3  -8 -11    0.44    0.22
   3  -8 -11    0.04    0.15
   3   8 -10    0.20    0.17
   3   8 -10    0.03    0.15
  -3   8  10    0.14    0.12
   3  -8 -10    0.03    0.13
   3  -8 -10    0.07    0.15
   3  -8 -10   -0.07    0.13
   3   8  -9   -0.01    0.14
   3   8  -9    0.08    0.14
  -3   8   9   -0.08    0.09
   3  -8  -9   -0.01    0.13
   3  -8  -9   -0.13    0.12
   3  -8  -9   -0.03    0.13
  -3   8   8    0.33    0.21
  -3   8   8    0.14    0.13
   3   8  -8    0.40    0.17
   3   8  -8    0.27    0.16
   3  -8  -8    0.34    0.15
   3  -8  -8    0.17    0.15
   3  -8  -8    0.29    0.16
   3   8  -7    0.12    0.14
  -3   8   7    0.17    0.13
  -3   8   7    0.01    0.10
   3  -8  -7   -0.22    0.10
   3  -8  -7   -0.05    0.11
  -3  -8   7    0.10    0.08
   3  -8  -7    0.01    0.13
   3  -8  -7    0.11    0.08
   3   8  -6    8.16    0.47
  -3   8   6    7.30    0.43
  -3   8   6    6.84    0.44
  -3  -8   6    7.89    0.38
   3  -8  -6    7.29    0.46
   3  -8  -6    8.22    0.47
   3  -8  -6    7.90    0.37
   3  -8  -6    7.91    0.44
  -3   8   5    0.16    0.12
   3   8  -5    0.28    0.16
  -3   8   5    0.02    0.11
  -3  -8   5    0.21    0.10
   3  -8  -5    0.31    0.15
   3  -8  -5    0.13    0.13
  -3  -8   5    0.39    0.09
   3  -8  -5    0.40    0.13
   3  -8  -5    0.17    0.10
  -3   8   4    0.98    0.20
   3   8  -4    1.26    0.18
  -3   8   4    1.23    0.10
  -3   8   4    0.74    0.17
   3   8  -4    1.16    0.20
  -3  -8   4    1.24    0.16
   3  -8  -4    0.90    0.16
   3  -8  -4    1.05    0.20
   3  -8  -4    1.27    0.20
  -3  -8   4    1.11    0.17
  -3   8   3    0.09    0.12
  -3   8   3   -0.01    0.11
   3   8  -3    0.15    0.11
  -3   8   3   -0.03    0.12
  -3   8   3    0.12    0.07
   3   8  -3    0.24    0.13
  -3  -8   3    0.27    0.11
   3  -8  -3    0.14    0.10
  -3  -8   3    0.14    0.10
   3  -8  -3    0.21    0.14
   3  -8  -3    0.17    0.13
  -3   8   2    2.87    0.27
  -3   8   2    3.57    0.31
  -3   8   2    1.99    0.25
  -3   8   2    3.00    0.19
   3   8  -2    2.71    0.27
   3   8  -2    3.26    0.26
   3  -8  -2    2.84    0.29
   3  -8  -2    3.27    0.22
   3  -8  -2    2.93    0.28
  -3  -8   2    3.04    0.13
  -3  -8   2    3.32    0.25
  -3  -8   2    2.60    0.26
  -3  -8   2    2.98    0.23
  -3   8   1    0.56    0.15
  -3   8   1    0.68    0.15
   3   8  -1    0.56    0.14
  -3   8   1    0.41    0.14
   3   8  -1    0.46    0.14
  -3   8   1    0.81    0.12
   3  -8  -1    0.69    0.16
  -3  -8   1    0.71    0.15
   3  -8  -1    0.57    0.15
   3  -8  -1    0.71    0.12
  -3  -8   1    0.76    0.14
  -3  -8   1    0.68    0.08
  -3  -8   1    0.50    0.14
   3   8   0    2.06    0.22
  -3   8   0    2.59    0.22
  -3   8   0    2.09    0.25
  -3   8   0    2.72    0.25
  -3   8   0    2.01    0.24
   3   8   0    2.36    0.26
   3  -8   0    2.10    0.25
  -3  -8   0    2.08    0.24
  -3  -8   0    2.46    0.23
  -3  -8   0    2.36    0.25
   3  -8   0    2.19    0.16
   3  -8   0    2.56    0.25
   3   8   1    2.35    0.18
  -3   8  -1    2.47    0.25
   3   8   1    1.99    0.22
   3   8   1    2.13    0.25
  -3   8  -1    2.13    0.24
  -3   8  -1    2.06    0.22
  -3  -8  -1    1.86    0.23
  -3  -8  -1    2.28    0.25
   3  -8   1    2.45    0.24
   3  -8   1    1.95    0.23
   3  -8   1    2.06    0.14
  -3  -8  -1    2.27    0.23
   3   8   2    0.01    0.09
  -3   8  -2    0.06    0.11
  -3   8  -2    0.03    0.10
   3   8   2    0.06    0.06
  -3   8  -2    0.22    0.12
   3   8   2    0.03    0.10
   3  -8   2   -0.07    0.09
  -3  -8  -2    0.14    0.13
  -3  -8  -2    0.14    0.09
  -3  -8  -2    0.12    0.11
   3  -8   2   -0.02    0.09
   3  -8   2    0.08    0.05
  -3   8  -3    0.09    0.09
  -3   8  -3    0.02    0.10
   3   8   3    0.07    0.11
   3   8   3    0.18    0.11
   3   8   3   -0.03    0.05
  -3   8  -3    0.12    0.10
   3  -8   3    0.00    0.09
  -3  -8  -3    0.02    0.10
   3  -8   3    0.08    0.10
  -3  -8  -3   -0.11    0.10
  -3  -8  -3    0.02    0.11
   3   8   4    7.09    0.30
  -3   8  -4    7.51    0.40
   3   8   4    6.57    0.36
   3   8   4    7.13    0.25
  -3   8  -4    7.17    0.38
  -3   8  -4    7.39    0.40
   3   8   4    6.36    0.42
  -3  -8  -4    6.95    0.42
  -3  -8  -4    7.31    0.44
   3  -8   4    7.05    0.38
   3  -8   4    7.97    0.38
  -3  -8  -4    6.60    0.40
  -3   8  -5   -0.02    0.10
  -3   8  -5    0.13    0.11
  -3   8  -5    0.09    0.10
   3   8   5   -0.02    0.11
   3   8   5    0.06    0.08
  -3  -8  -5    0.17    0.13
   3  -8   5    0.18    0.09
  -3  -8  -5    0.14    0.10
   3  -8   5    0.27    0.09
  -3  -8  -5    0.12    0.13
  -3   8  -6    0.38    0.12
  -3   8  -6    0.25    0.13
   3   8   6    0.21    0.14
  -3   8  -6    0.38    0.12
   3   8   6    0.34    0.11
  -3  -8  -6    0.30    0.16
  -3  -8  -6    0.28    0.15
   3  -8   6    0.30    0.10
  -3  -8  -6    0.20    0.13
   3   8   7    0.00    0.08
  -3   8  -7    0.04    0.09
  -3   8  -7    0.10    0.10
  -3   8  -7    0.16    0.12
   3   8   7    0.11    0.13
  -3  -8  -7    0.13    0.14
  -3  -8  -7    0.04    0.12
  -3  -8  -7    0.24    0.14
   3  -8   7    0.00    0.07
  -3   8  -8    7.07    0.42
  -3   8  -8    6.36    0.35
   3   8   8    5.92    0.42
  -3  -8  -8    6.79    0.45
  -3  -8  -8    7.08    0.46
  -3  -8  -8    6.70    0.44
  -3   8  -9    0.89    0.20
  -3   8  -9    0.80    0.14
  -3  -8  -9    1.01    0.22
  -3  -8  -9    1.17    0.24
  -3  -8  -9    0.85    0.20
  -3   8 -10    0.33    0.15
  -3  -8 -10    0.12    0.15
  -3  -8 -10    0.30    0.16
  -3  -8 -10    0.32    0.17
  -3   8 -11    0.28    0.16
  -3  -8 -11   -0.14    0.14
  -3  -8 -11    0.14    0.17
  -3   8 -12    0.06    0.19
  -3   8 -12    0.14    0.16
  -3  -8 -12   -0.03    0.15
  -3  -8 -12    0.17    0.19
  -3   8 -13    0.07    0.16
  -3  -8 -13    0.02    0.21
  -3  -8 -13   -0.01    0.15
   3   9 -13    0.37    0.23
   3   9 -13    0.27    0.21
   3  -9 -13    0.44    0.25
   3  -9 -13    0.57    0.21
   3   9 -12    0.05    0.19
   3   9 -12    0.02    0.18
   3  -9 -12    0.09    0.19
   3  -9 -12    0.24    0.19
   3   9 -11   -0.11    0.18
   3   9 -11   -0.34    0.14
   3  -9 -11    0.06    0.17
   3  -9 -11   -0.23    0.14
   3   9 -10   -0.01    0.18
  -3   9  10    0.19    0.15
   3   9 -10    0.09    0.16
   3  -9 -10   -0.08    0.15
   3  -9 -10    0.07    0.15
   3  -9 -10   -0.01    0.15
   3   9  -9   -0.08    0.13
  -3   9   9    0.24    0.14
   3   9  -9   -0.16    0.14
   3  -9  -9    0.09    0.15
   3  -9  -9    0.29    0.17
   3  -9  -9    0.08    0.14
  -3   9   8    0.00    0.12
   3   9  -8   -0.19    0.13
   3  -9  -8   -0.01    0.13
   3  -9  -8    0.38    0.18
   3  -9  -8    0.04    0.13
  -3   9   7   -0.05    0.10
  -3   9   7    0.00    0.13
   3   9  -7    0.21    0.16
   3  -9  -7    0.17    0.14
   3  -9  -7    0.16    0.16
  -3  -9   7   -0.04    0.08
   3  -9  -7   -0.04    0.14
   3   9  -6    2.28    0.30
  -3   9   6    2.60    0.29
  -3   9   6    1.93    0.28
   3  -9  -6    1.91    0.28
   3  -9  -6    2.41    0.27
   3  -9  -6    1.67    0.26
  -3  -9   6    2.10    0.22
  -3   9   5    4.37    0.34
   3   9  -5    4.66    0.36
  -3   9   5    4.49    0.35
   3  -9  -5    4.65    0.36
   3  -9  -5    4.20    0.31
  -3  -9   5    4.33    0.30
   3  -9  -5    4.53    0.36
  -3  -9   5    4.53    0.27
  -3   9   4    7.68    0.46
   3   9  -4    8.58    0.49
   3   9  -4    8.07    0.44
  -3   9   4    8.33    0.33
  -3   9   4    7.89    0.48
   3  -9  -4    8.01    0.43
  -3  -9   4    8.58    0.42
   3  -9  -4    8.13    0.48
   3  -9  -4    8.14    0.48
  -3  -9   4    7.68    0.42
  -3   9   3   -0.06    0.11
  -3   9   3    0.11    0.13
   3   9  -3    0.10    0.13
  -3   9   3    0.03    0.06
   3   9  -3    0.04    0.12
  -3   9   3   -0.03    0.11
  -3  -9   3   -0.10    0.09
   3  -9  -3    0.25    0.14
   3  -9  -3   -0.07    0.08
   3  -9  -3    0.01    0.13
  -3  -9   3    0.17    0.10
  -3  -9   3   -0.02    0.09
  -3   9   2    4.41    0.35
   3   9  -2    4.52    0.35
   3   9  -2    5.25    0.35
  -3   9   2    4.56    0.34
  -3   9   2    4.73    0.32
  -3   9   2    4.90    0.26
  -3  -9   2    4.86    0.26
   3  -9  -2    4.98    0.29
   3  -9  -2    5.61    0.36
  -3  -9   2    4.83    0.32
  -3  -9   2    4.79    0.34
   3  -9  -2    4.63    0.35
  -3  -9   2    4.41    0.30
  -3   9   1    1.39    0.19
  -3   9   1    0.91    0.19
  -3   9   1    1.28    0.21
   3   9  -1    1.12    0.20
  -3   9   1    1.18    0.15
   3   9  -1    0.94    0.19
  -3  -9   1    1.19    0.19
  -3  -9   1    1.06    0.17
   3  -9  -1    0.95    0.14
   3  -9  -1    0.86    0.19
  -3  -9   1    1.04    0.19
   3  -9  -1    1.09    0.19
  -3   9   0    2.46    0.28
   3   9   0    2.86    0.30
  -3   9   0    2.45    0.25
   3   9   0    2.80    0.27
  -3   9   0    2.41    0.27
  -3   9   0    2.88    0.22
  -3  -9   0    3.12    0.28
  -3  -9   0    2.49    0.28
   3  -9   0    3.84    0.33
   3  -9   0    3.20    0.20
   3  -9   0    2.20    0.26
  -3  -9   0    2.94    0.28
  -3   9  -1    1.15    0.20
  -3   9  -1    0.88    0.16
   3   9   1    1.08    0.17
  -3   9  -1    0.59    0.14
   3   9   1    0.98    0.19
  -3   9  -1    0.79    0.18
   3  -9   1    1.17    0.19
  -3  -9  -1    1.06    0.19
  -3  -9  -1    0.83    0.18
  -3  -9  -1    0.97    0.17
   3  -9   1    0.65    0.16
   3  -9   1    0.83    0.11
   3   9   2    1.13    0.18
   3   9   2    0.98    0.13
  -3   9  -2    0.68    0.15
   3   9   2    0.71    0.18
  -3   9  -2    0.80    0.16
  -3   9  -2    0.67    0.17
  -3   9  -2    0.66    0.17
  -3  -9  -2    0.94    0.20
   3  -9   2    0.70    0.16
   3  -9   2    0.84    0.10
   3  -9   2    0.63    0.16
  -3  -9  -2    0.66    0.15
  -3  -9  -2    0.44    0.16
  -3   9  -3    0.16    0.13
  -3   9  -3    0.33    0.13
   3   9   3    0.39    0.08
   3   9   3    0.25    0.12
   3   9   3    0.10    0.13
  -3   9  -3    0.38    0.13
  -3  -9  -3    0.56    0.16
  -3  -9  -3    0.34    0.13
   3  -9   3    0.24    0.11
   3  -9   3    0.22    0.12
  -3  -9  -3    0.41    0.17
   3   9   4    0.65    0.07
  -3   9  -4    0.43    0.15
   3   9   4    0.54    0.17
   3   9   4    0.44    0.13
  -3   9  -4    0.45    0.14
  -3   9  -4    0.48    0.14
  -3  -9  -4    0.38    0.17
  -3  -9  -4    0.53    0.17
  -3  -9  -4    0.51    0.14
   3  -9   4    0.73    0.14
   3  -9   4    0.60    0.15
  -3   9  -5    0.12    0.11
  -3   9  -5    0.26    0.12
  -3   9  -5    0.06    0.11
   3   9   5    0.06    0.09
   3   9   5    0.09    0.13
  -3  -9  -5   -0.11    0.10
   3  -9   5    0.17    0.10
  -3  -9  -5   -0.11    0.12
  -3  -9  -5    0.03    0.13
  -3   9  -6    0.07    0.11
  -3   9  -6    0.19    0.13
   3   9   6    0.14    0.14
   3   9   6    0.16    0.09
  -3   9  -6    0.03    0.11
   3  -9   6    0.25    0.11
  -3  -9  -6   -0.13    0.12
  -3  -9  -6    0.12    0.14
  -3  -9  -6    0.17    0.13
   3   9   7    1.68    0.27
   3   9   7    1.74    0.20
  -3   9  -7    1.57    0.19
  -3   9  -7    1.40    0.22
  -3   9  -7    1.49    0.20
  -3  -9  -7    1.43    0.24
   3  -9   7    1.36    0.17
  -3  -9  -7    1.59    0.27
  -3  -9  -7    1.35    0.24
  -3   9  -8    0.04    0.10
   3   9   8    0.03    0.13
  -3   9  -8    0.01    0.10
  -3  -9  -8   -0.06    0.13
  -3  -9  -8   -0.21    0.13
  -3  -9  -8    0.05    0.14
   3   9   9    0.23    0.15
  -3   9  -9    0.02    0.12
  -3   9  -9    0.05    0.09
  -3  -9  -9   -0.04    0.15
  -3  -9  -9    0.13    0.16
  -3  -9  -9    0.26    0.18
  -3   9 -10    2.10    0.28
  -3   9 -10    1.40    0.29
  -3  -9 -10    1.23    0.28
  -3  -9 -10    1.92    0.31
  -3  -9 -10    1.46    0.27
  -3   9 -11    0.17    0.17
  -3   9 -11   -0.07    0.15
  -3  -9 -11   -0.01    0.16
  -3  -9 -11   -0.10    0.16
  -3   9 -12    0.16    0.21
  -3  -9 -12    0.18    0.18
  -3  -9 -12   -0.02    0.19
   3  10 -12    0.12    0.18
   3  10 -12    0.07    0.21
   3 -10 -12   -0.16    0.17
   3 -10 -12   -0.12    0.17
   3  10 -11    0.22    0.20
   3  10 -11    0.01    0.20
   3 -10 -11    0.26    0.19
   3 -10 -11    0.18    0.21
  -3  10  10   -0.03    0.14
   3  10 -10   -0.24    0.15
   3  10 -10   -0.17    0.14
   3 -10 -10   -0.34    0.14
   3 -10 -10    0.11    0.15
   3 -10 -10   -0.14    0.15
   3  10  -9   -0.03    0.17
  -3  10   9    0.03    0.14
   3  10  -9    0.14    0.16
   3 -10  -9    0.18    0.17
   3 -10  -9    0.00    0.15
   3 -10  -9   -0.06    0.15
  -3  10   8    0.61    0.18
   3  10  -8    0.59    0.22
   3 -10  -8    0.40    0.19
   3 -10  -8    0.67    0.20
   3 -10  -8    0.83    0.21
   3  10  -7    0.44    0.20
  -3  10   7    0.36    0.14
  -3  10   7    0.25    0.15
  -3 -10   7    0.12    0.09
   3 -10  -7    0.09    0.14
   3 -10  -7    0.15    0.15
   3 -10  -7    0.29    0.18
  -3  10   6    0.05    0.12
  -3  10   6    0.21    0.15
   3  10  -6   -0.10    0.12
   3 -10  -6    0.26    0.17
   3 -10  -6    0.14    0.13
   3 -10  -6   -0.01    0.13
  -3 -10   6    0.13    0.10
  -3  10   5    0.21    0.14
  -3  10   5    0.14    0.14
   3  10  -5   -0.06    0.12
   3 -10  -5    0.03    0.14
   3 -10  -5    0.15    0.11
  -3 -10   5   -0.05    0.09
   3 -10  -5   -0.10    0.12
   3  10  -4    0.10    0.13
   3  10  -4   -0.05    0.11
  -3  10   4   -0.05    0.05
  -3  10   4   -0.02    0.13
  -3  10   4    0.07    0.14
  -3 -10   4   -0.11    0.08
   3 -10  -4   -0.01    0.13
   3 -10  -4   -0.04    0.13
  -3 -10   4    0.03    0.10
   3 -10  -4    0.10    0.10
  -3  10   3    3.21    0.32
  -3  10   3    2.95    0.33
   3  10  -3    2.99    0.32
  -3  10   3    2.83    0.20
   3  10  -3    3.76    0.35
  -3  10   3    3.26    0.34
  -3 -10   3    3.20    0.30
   3 -10  -3    3.34    0.36
  -3 -10   3    3.40    0.32
   3 -10  -3    3.92    0.27
  -3 -10   3    3.25    0.29
   3 -10  -3    3.46    0.35
  -3  10   2    1.55    0.25
  -3  10   2    2.26    0.29
  -3  10   2    2.01    0.19
   3  10  -2    1.99    0.26
  -3  10   2    1.71    0.24
   3  10  -2    1.96    0.26
   3 -10  -2    1.96    0.21
  -3 -10   2    1.78    0.24
   3 -10  -2    1.63    0.26
  -3 -10   2    1.89    0.23
  -3 -10   2    1.81    0.23
   3 -10  -2    1.59    0.24
  -3  10   1    4.99    0.34
   3  10  -1    4.81    0.37
   3  10  -1    5.22    0.37
  -3  10   1    5.58    0.31
  -3  10   1    5.41    0.39
  -3  10   1    5.03    0.37
  -3 -10   1    4.98    0.36
   3 -10  -1    4.99    0.38
   3 -10  -1    5.30    0.30
   3 -10  -1    5.43    0.38
  -3 -10   1    4.71    0.35
  -3 -10   1    5.18    0.33
   3  10   0    2.96    0.32
  -3  10   0    2.44    0.29
   3  10   0    3.05    0.31
  -3  10   0    3.21    0.30
  -3  10   0    3.01    0.26
  -3  10   0    3.40    0.33
  -3 -10   0    2.92    0.32
   3 -10   0    3.18    0.21
   3 -10   0    3.41    0.34
  -3 -10   0    3.20    0.31
  -3 -10   0    3.21    0.29
   3 -10   0    3.12    0.32
  -3  10  -1    0.88    0.17
  -3  10  -1    0.63    0.15
  -3  10  -1    0.96    0.21
   3  10   1    0.53    0.18
  -3  10  -1    0.61    0.17
   3  10   1    0.52    0.15
  -3 -10  -1    0.36    0.16
  -3 -10  -1    0.56    0.17
   3 -10   1    1.27    0.20
   3 -10   1    0.86    0.19
  -3 -10  -1    1.12    0.18
   3 -10   1    1.05    0.13
  -3  10  -2   -0.14    0.10
   3  10   2   -0.16    0.09
  -3  10  -2    0.18    0.11
   3  10   2   -0.09    0.06
  -3  10  -2    0.02    0.12
   3  10   2   -0.03    0.13
  -3  10  -2    0.08    0.11
  -3 -10  -2   -0.04    0.10
   3 -10   2   -0.02    0.11
  -3 -10  -2    0.00    0.12
  -3 -10  -2    0.07    0.12
   3 -10   2   -0.07    0.08
   3 -10   2    0.03    0.05
   3  10   3    0.13    0.07
   3  10   3    0.18    0.11
  -3  10  -3    0.12    0.12
  -3  10  -3    0.27    0.12
  -3  10  -3    0.04    0.12
  -3  10  -3    0.12    0.12
   3  10   3    0.22    0.14
   3 -10   3    0.37    0.12
  -3 -10  -3    0.25    0.15
   3 -10   3   -0.04    0.10
  -3 -10  -3    0.02    0.11
  -3 -10  -3    0.29    0.17
  -3  10  -4    2.76    0.29
  -3  10  -4    2.57    0.31
  -3  10  -4    2.98    0.29
   3  10   4    3.45    0.26
   3  10   4    3.04    0.34
  -3  10  -4    3.17    0.31
  -3 -10  -4    2.63    0.31
  -3 -10  -4    3.00    0.34
   3 -10   4    2.90    0.28
  -3 -10  -4    3.51    0.33
   3 -10   4    2.86    0.26
   3  10   5   -0.06    0.08
  -3  10  -5   -0.04    0.11
   3  10   5    0.11    0.14
  -3  10  -5   -0.07    0.11
  -3  10  -5   -0.05    0.11
  -3  10  -5   -0.23    0.08
  -3 -10  -5    0.03    0.14
   3 -10   5    0.04    0.11
  -3 -10  -5   -0.03    0.12
  -3 -10  -5   -0.11    0.13
  -3  10  -6    0.35    0.17
   3  10   6    0.33    0.12
  -3  10  -6    0.47    0.16
  -3  10  -6    0.59    0.15
  -3  10  -6    0.54    0.15
   3  10   6    0.68    0.19
   3 -10   6    0.17    0.11
  -3 -10  -6    0.24    0.15
  -3 -10  -6    0.02    0.14
  -3 -10  -6    0.74    0.21
  -3  10  -7   -0.03    0.11
   3  10   7    0.18    0.10
   3  10   7    0.22    0.16
  -3  10  -7    0.13    0.14
  -3  10  -7   -0.04    0.13
  -3 -10  -7   -0.01    0.13
  -3 -10  -7    0.20    0.17
  -3 -10  -7   -0.04    0.12
  -3  10  -8    0.33    0.14
  -3  10  -8    0.46    0.20
  -3  10  -8    0.36    0.15
   3  10   8    0.39    0.20
  -3 -10  -8    0.20    0.18
  -3 -10  -8    0.46    0.19
  -3 -10  -8    0.50    0.19
  -3  10  -9    0.04    0.10
  -3  10  -9    0.05    0.17
   3  10   9   -0.18    0.12
  -3  10  -9    0.06    0.14
  -3 -10  -9   -0.14    0.15
  -3 -10  -9   -0.25    0.12
  -3 -10  -9   -0.06    0.14
  -3  10 -10    0.00    0.16
  -3 -10 -10    0.05    0.18
  -3 -10 -10   -0.05    0.14
  -3 -10 -10    0.10    0.17
  -3  10 -11    0.06    0.17
  -3 -10 -11    0.46    0.22
  -3 -10 -11    0.23    0.17
  -3  10 -12   -0.44    0.14
  -3 -10 -12    0.25    0.19
  -3 -10 -12   -0.13    0.18
   3  11 -11   -0.10    0.17
   3  11 -11    0.11    0.21
   3 -11 -11    0.16    0.20
   3 -11 -11    0.00    0.19
  -3  11  10    0.10    0.15
   3  11 -10    0.28    0.21
   3  11 -10    0.09    0.20
   3 -11 -10    0.24    0.20
   3 -11 -10    0.39    0.21
   3 -11 -10    0.29    0.19
  -3  11   9   -0.04    0.13
   3  11  -9   -0.06    0.17
   3  11  -9    0.12    0.18
   3 -11  -9   -0.03    0.18
   3 -11  -9    0.14    0.18
   3 -11  -9    0.00    0.16
   3  11  -8    0.12    0.19
  -3  11   8   -0.22    0.10
   3 -11  -8    0.06    0.14
   3 -11  -8    0.05    0.17
   3 -11  -8    0.03    0.18
  -3  11   7    0.22    0.16
   3  11  -7    0.50    0.22
  -3  11   7    0.41    0.17
   3 -11  -7    0.47    0.20
   3 -11  -7    0.27    0.16
   3 -11  -7    0.02    0.16
  -3  11   6    1.09    0.22
  -3  11   6    1.23    0.25
   3  11  -6    0.78    0.23
   3 -11  -6    1.07    0.25
   3 -11  -6    1.14    0.25
  -3 -11   6    1.24    0.20
   3 -11  -6    0.67    0.18
  -3  11   5   -0.08    0.11
   3  11  -5   -0.11    0.14
   3  11  -5   -0.10    0.12
  -3  11   5   -0.16    0.12
   3 -11  -5   -0.11    0.10
   3 -11  -5    0.05    0.17
   3 -11  -5    0.13    0.16
  -3 -11   5   -0.04    0.09
  -3  11   4    0.29    0.16
   3  11  -4    0.03    0.14
   3  11  -4    0.11    0.15
  -3  11   4    0.15    0.15
   3 -11  -4   -0.05    0.13
   3 -11  -4    0.32    0.17
   3 -11  -4    0.16    0.13
  -3 -11   4    0.38    0.14
  -3 -11   4    0.09    0.11
  -3  11   3    0.25    0.15
   3  11  -3    0.51    0.16
  -3  11   3    0.57    0.19
   3  11  -3    0.73    0.20
  -3  11   3    0.85    0.13
  -3 -11   3    0.63    0.18
  -3 -11   3    0.60    0.17
  -3 -11   3    0.37    0.13
   3 -11  -3    0.51    0.14
   3 -11  -3    0.48    0.20
   3 -11  -3    0.67    0.20
  -3  11   2    0.31    0.15
  -3  11   2    0.61    0.13
  -3  11   2    0.08    0.15
   3  11  -2    0.42    0.18
   3  11  -2    0.60    0.17
  -3  11   2    0.34    0.17
  -3 -11   2    0.43    0.15
  -3 -11   2    0.28    0.13
   3 -11  -2    0.64    0.19
   3 -11  -2    0.02    0.14
  -3 -11   2    0.23    0.13
   3 -11  -2    0.28    0.11
   3  11  -1   17.82    0.84
  -3  11   1   17.83    0.85
  -3  11   1   17.54    0.82
  -3  11   1   17.43    0.73
   3  11  -1   18.21    0.80
  -3  11   1   17.43    0.78
  -3 -11   1   17.53    0.81
  -3 -11   1   18.58    0.80
   3 -11  -1   17.31    0.81
   3 -11  -1   19.13    0.85
   3 -11  -1   18.21    0.72
  -3 -11   1   16.81    0.76
  -3  11   0    0.52    0.14
  -3  11   0    0.56    0.19
  -3  11   0    0.58    0.18
   3  11   0    0.77    0.20
  -3  11   0    0.41    0.14
   3  11   0    0.69    0.18
  -3 -11   0    0.80    0.17
  -3 -11   0    0.66    0.18
  -3 -11   0    0.49    0.17
   3 -11   0    0.44    0.17
   3 -11   0    0.76    0.13
   3 -11   0    0.49    0.16
   3  11   1    1.54    0.23
  -3  11  -1    1.58    0.25
  -3  11  -1    1.13    0.19
   3  11   1    1.41    0.24
  -3  11  -1    1.59    0.25
  -3  11  -1    1.09    0.19
   3 -11   1    1.19    0.15
  -3 -11  -1    1.38    0.21
  -3 -11  -1    1.15    0.22
   3 -11   1    1.73    0.24
   3 -11   1    1.00    0.21
  -3 -11  -1    1.12    0.22
   3  11   2    2.57    0.32
  -3  11  -2    2.62    0.31
  -3  11  -2    3.50    0.31
   3  11   2    2.73    0.29
   3  11   2    3.42    0.23
  -3  11  -2    3.05    0.33
  -3  11  -2    2.81    0.30
  -3 -11  -2    2.94    0.34
   3 -11   2    2.97    0.32
   3 -11   2    2.77    0.19
  -3 -11  -2    3.17    0.35
  -3 -11  -2    3.06    0.31
   3 -11   2    3.48    0.33
   3  11   3    0.14    0.12
  -3  11  -3    0.11    0.13
  -3  11  -3    0.18    0.10
   3  11   3    0.09    0.14
  -3  11  -3   -0.04    0.12
  -3  11  -3    0.17    0.14
   3  11   3    0.05    0.07
  -3 -11  -3   -0.02    0.11
  -3 -11  -3   -0.05    0.13
   3 -11   3   -0.10    0.10
   3 -11   3    0.14    0.13
  -3 -11  -3    0.14    0.15
  -3  11  -4    2.08    0.27
  -3  11  -4    1.75    0.26
  -3  11  -4    1.97    0.24
  -3  11  -4    2.45    0.30
   3  11   4    1.73    0.22
   3  11   4    1.67    0.28
  -3 -11  -4    1.91    0.30
   3 -11   4    1.92    0.26
  -3 -11  -4    1.87    0.25
  -3 -11  -4    2.19    0.30
  -3  11  -5    0.09    0.10
   3  11   5    0.33    0.17
  -3  11  -5    0.20    0.15
   3  11   5    0.25    0.12
  -3  11  -5    0.30    0.15
  -3  11  -5    0.65    0.19
  -3 -11  -5    0.30    0.16
  -3 -11  -5    0.36    0.18
   3 -11   5    0.50    0.15
  -3 -11  -5    0.36    0.18
  -3  11  -6   -0.03    0.12
   3  11   6    0.30    0.12
  -3  11  -6    0.24    0.14
   3  11   6    0.08    0.15
  -3  11  -6    0.14    0.12
  -3  11  -6    0.34    0.17
   3 -11   6   -0.04    0.10
  -3 -11  -6    0.16    0.17
  -3 -11  -6    0.36    0.19
  -3 -11  -6    0.09    0.15
  -3  11  -7   -0.02    0.12
  -3  11  -7    0.07    0.15
  -3  11  -7    0.05    0.12
   3  11   7   -0.03    0.13
  -3 -11  -7   -0.30    0.10
  -3 -11  -7   -0.07    0.16
  -3 -11  -7    0.23    0.18
  -3  11  -8    0.04    0.13
  -3  11  -8   -0.15    0.13
  -3  11  -8   -0.12    0.10
   3  11   8    0.08    0.14
  -3 -11  -8    0.09    0.15
  -3 -11  -8   -0.01    0.15
  -3 -11  -8    0.19    0.18
  -3  11  -9    0.16    0.13
   3  11   9    0.08    0.16
  -3  11  -9    0.18    0.18
  -3 -11  -9    0.10    0.17
  -3 -11  -9    0.25    0.19
  -3 -11  -9    0.09    0.17
  -3  11 -10   -0.02    0.19
  -3 -11 -10    0.05    0.18
  -3 -11 -10    0.07    0.19
  -3 -11 -10    0.20    0.17
  -3  11 -11    0.13    0.22
  -3 -11 -11    0.95    0.27
  -3 -11 -11    0.23    0.20
   3  12 -11   -0.07    0.21
   3  12 -11   -0.06    0.20
   3 -12 -11    0.29    0.20
   3 -12 -11   -0.16    0.17
   3  12 -10    0.19    0.19
   3  12 -10   -0.01    0.19
  -3  12  10    0.24    0.19
   3 -12 -10   -0.08    0.18
   3 -12 -10   -0.04    0.17
   3 -12 -10   -0.01    0.19
  -3  12   9    0.03    0.15
   3  12  -9   -0.07    0.18
   3  12  -9    0.30    0.20
   3 -12  -9    0.10    0.18
   3 -12  -9    0.13    0.20
   3 -12  -9   -0.06    0.18
  -3  12   8   -0.08    0.16
   3  12  -8   -0.20    0.15
   3 -12  -8    0.24    0.21
   3 -12  -8    0.24    0.17
   3 -12  -8    0.10    0.16
   3  12  -7    0.27    0.20
  -3  12   7   -0.01    0.14
  -3  12   7    0.28    0.17
   3 -12  -7    0.92    0.25
   3 -12  -7    0.58    0.19
   3 -12  -7    0.51    0.22
  -3  12   6    0.11    0.15
  -3  12   6   -0.04    0.13
   3  12  -6   -0.20    0.13
   3 -12  -6   -0.02    0.14
  -3 -12   6   -0.10    0.09
   3 -12  -6    0.24    0.19
   3 -12  -6   -0.02    0.12
  -3  12   5   -0.15    0.12
  -3  12   5   -0.07    0.13
   3  12  -5    0.14    0.14
   3  12  -5   -0.10    0.16
   3 -12  -5    0.34    0.15
  -3 -12   5   -0.03    0.11
   3 -12  -5   -0.10    0.14
   3 -12  -5    0.02    0.14
  -3  12   4    0.35    0.19
   3  12  -4    0.35    0.18
  -3  12   4    0.09    0.15
   3  12  -4    0.09    0.16
   3 -12  -4    0.44    0.20
   3 -12  -4    0.34    0.14
  -3 -12   4    0.12    0.12
   3 -12  -4    0.35    0.18
  -3  12   3    0.13    0.17
  -3  12   3    0.26    0.10
  -3  12   3    0.06    0.14
   3  12  -3   -0.02    0.12
   3  12  -3    0.07    0.14
  -3 -12   3    0.21    0.13
  -3 -12   3    0.14    0.14
  -3 -12   3    0.29    0.14
   3 -12  -3   -0.04    0.14
   3 -12  -3    0.34    0.14
   3 -12  -3    0.14    0.17
  -3  12   2    1.39    0.27
  -3  12   2    0.82    0.22
   3  12  -2    0.91    0.22
   3  12  -2    0.89    0.22
  -3  12   2    1.05    0.21
  -3  12   2    1.18    0.18
  -3 -12   2    0.84    0.18
   3 -12  -2    0.62    0.21
  -3 -12   2    1.21    0.22
   3 -12  -2    1.17    0.19
   3 -12  -2    0.68    0.20
  -3 -12   2    0.96    0.21
  -3  12   1    0.27    0.17
   3  12  -1    0.21    0.17
   3  12  -1    0.11    0.14
  -3  12   1    0.26    0.14
  -3  12   1    0.05    0.10
  -3  12   1   -0.22    0.12
  -3 -12   1    0.01    0.13
   3 -12  -1    0.10    0.16
   3 -12  -1    0.31    0.11
  -3 -12   1    0.16    0.15
  -3 -12   1    0.33    0.14
   3 -12  -1    0.11    0.15
  -3  12   0    0.05    0.11
  -3  12   0    0.02    0.15
  -3  12   0    0.04    0.12
   3  12   0   -0.16    0.13
   3  12   0   -0.08    0.12
  -3  12   0   -0.20    0.12
  -3 -12   0   -0.14    0.13
  -3 -12   0    0.23    0.15
  -3 -12   0    0.15    0.12
   3 -12   0   -0.12    0.12
   3 -12   0   -0.06    0.07
   3 -12   0    0.02    0.14
  -3  12  -1    0.06    0.11
  -3  12  -1    0.19    0.13
  -3  12  -1    0.29    0.18
  -3  12  -1    0.13    0.15
   3  12   1    0.13    0.16
   3  12   1    0.01    0.13
   3 -12   1    0.22    0.08
  -3 -12  -1    0.34    0.17
   3 -12   1    0.22    0.17
  -3 -12  -1    0.10    0.15
   3 -12   1    0.33    0.15
  -3 -12  -1    0.22    0.14
   3  12   2    0.90    0.24
   3  12   2    1.13    0.16
  -3  12  -2    1.06    0.24
  -3  12  -2    0.70    0.20
  -3  12  -2    0.99    0.20
   3  12   2    0.89    0.19
  -3  12  -2    0.70    0.18
  -3 -12  -2    0.99    0.24
  -3 -12  -2    1.44    0.23
   3 -12   2    0.95    0.20
   3 -12   2    1.08    0.22
  -3 -12  -2    1.34    0.26
   3 -12   2    1.00    0.14
   3  12   3    0.54    0.20
  -3  12  -3    0.15    0.12
  -3  12  -3    0.45    0.20
  -3  12  -3    0.01    0.12
   3  12   3    0.56    0.16
  -3  12  -3    0.57    0.20
   3 -12   3    0.21    0.14
   3 -12   3    0.32    0.14
  -3 -12  -3    0.34    0.17
  -3 -12  -3    0.23    0.20
  -3 -12  -3    0.48    0.16
   3  12   4    0.01    0.17
  -3  12  -4    0.42    0.18
   3  12   4    0.37    0.14
  -3  12  -4    0.28    0.14
  -3  12  -4    0.26    0.16
  -3  12  -4    0.19    0.15
   3 -12   4    0.32    0.14
  -3 -12  -4    0.49    0.23
  -3 -12  -4    0.44    0.16
  -3 -12  -4    0.59    0.21
  -3  12  -5    0.68    0.17
  -3  12  -5    0.69    0.20
  -3  12  -5    0.30    0.19
   3  12   5    0.75    0.22
   3  12   5    0.52    0.14
  -3  12  -5    0.63    0.19
  -3 -12  -5    0.49    0.21
  -3 -12  -5    0.75    0.23
  -3 -12  -5    0.78    0.22
   3 -12   5    0.80    0.19
   3  12   6    0.14    0.17
   3  12   6   -0.02    0.10
  -3  12  -6   -0.19    0.15
  -3  12  -6    0.21    0.15
  -3  12  -6    0.02    0.12
  -3  12  -6    0.04    0.14
  -3 -12  -6   -0.07    0.16
  -3 -12  -6    0.02    0.19
  -3 -12  -6   -0.09    0.14
   3 -12   6   -0.02    0.10
  -3  12  -7    0.37    0.17
   3  12   7    0.32    0.19
  -3  12  -7    0.18    0.15
  -3  12  -7    0.16    0.17
  -3 -12  -7    0.31    0.21
  -3 -12  -7    0.10    0.16
  -3 -12  -7    0.17    0.19
  -3  12  -8    0.11    0.17
  -3  12  -8    0.13    0.14
   3  12   8    0.56    0.21
  -3 -12  -8    0.09    0.19
  -3 -12  -8    0.36    0.21
  -3 -12  -8    0.43    0.22
  -3  12  -9   -0.02    0.19
  -3  12  -9   -0.04    0.12
   3  12   9    0.11    0.17
  -3 -12  -9    0.07    0.19
  -3 -12  -9    0.30    0.21
  -3 -12  -9    0.16    0.19
  -3  12 -10    0.10    0.20
  -3 -12 -10   -0.07    0.19
  -3 -12 -10   -0.09    0.16
  -3 -12 -10    0.28    0.22
   3  13 -10    0.05    0.21
  -3  13  10   -0.05    0.15
   3  13 -10    0.12    0.21
   3 -13 -10    0.05    0.20
   3 -13 -10    0.18    0.20
   3 -13 -10   -0.21    0.18
   3  13  -9   -0.10    0.18
   3  13  -9   -0.06    0.16
  -3  13   9   -0.10    0.14
   3 -13  -9   -0.05    0.19
   3 -13  -9    0.04    0.16
   3 -13  -9   -0.13    0.18
   3  13  -8    0.22    0.18
  -3  13   8    0.17    0.19
   3  13  -8    0.15    0.21
   3 -13  -8    0.33    0.22
   3 -13  -8    0.19    0.18
   3 -13  -8    0.07    0.19
  -3  13   7    0.06    0.15
   3  13  -7    0.11    0.20
  -3  13   7    0.31    0.18
   3 -13  -7    0.07    0.18
   3 -13  -7    0.14    0.19
   3 -13  -7    0.11    0.16
  -3  13   6    0.25    0.21
   3  13  -6    0.35    0.19
  -3  13   6    0.21    0.19
  -3 -13   6    0.16    0.13
   3 -13  -6    0.05    0.19
   3 -13  -6    0.22    0.17
   3 -13  -6    0.52    0.22
  -3  13   5    0.07    0.16
   3  13  -5   -0.15    0.16
  -3  13   5    0.15    0.17
   3  13  -5    0.15    0.15
  -3 -13   5    0.20    0.14
   3 -13  -5   -0.07    0.12
   3 -13  -5    0.10    0.18
   3 -13  -5    0.09    0.17
  -3  13   4   -0.11    0.14
   3  13  -4    0.10    0.17
  -3  13   4    0.32    0.18
   3  13  -4   -0.12    0.12
   3 -13  -4    0.75    0.22
  -3 -13   4    0.33    0.15
   3 -13  -4    0.41    0.15
   3 -13  -4    0.20    0.18
   3  13  -3   -0.04    0.15
  -3  13   3    0.28    0.18
   3  13  -3   -0.05    0.15
  -3  13   3    0.50    0.19
   3 -13  -3   -0.07    0.11
   3 -13  -3    0.18    0.19
   3 -13  -3    0.34    0.19
  -3 -13   3    0.33    0.16
   3  13  -2    0.21    0.17
  -3  13   2    0.09    0.16
   3  13  -2    0.48    0.19
  -3  13   2    0.26    0.12
  -3  13   2    0.22    0.17
  -3 -13   2    0.05    0.14
   3 -13  -2    0.00    0.15
  -3 -13   2    0.37    0.15
   3 -13  -2    0.08    0.10
  -3 -13   2    0.02    0.14
   3 -13  -2    0.19    0.19
  -3  13   1   -0.05    0.16
  -3  13   1    0.12    0.16
  -3  13   1    0.37    0.13
   3  13  -1    0.21    0.16
  -3  13   1    0.68    0.23
   3  13  -1    0.16    0.17
  -3 -13   1    0.28    0.14
  -3 -13   1    0.11    0.14
  -3 -13   1    0.28    0.16
   3 -13  -1    0.39    0.12
   3 -13  -1   -0.02    0.16
   3 -13  -1    0.41    0.20
   3  13   0    0.16    0.14
  -3  13   0    0.30    0.18
  -3  13   0    0.14    0.12
  -3  13   0   -0.03    0.16
  -3  13   0   -0.16    0.12
   3  13   0    0.03    0.16
   3 -13   0    0.32    0.18
   3 -13   0   -0.10    0.12
  -3 -13   0    0.21    0.13
  -3 -13   0    0.04    0.14
   3 -13   0    0.10    0.10
  -3 -13   0    0.24    0.16
  -3  13  -1    0.78    0.18
   3  13   1    0.62    0.19
  -3  13  -1    0.68    0.21
   3  13   1    0.22    0.19
  -3  13  -1    0.60    0.22
  -3  13  -1    0.79    0.19
   3 -13   1    0.90    0.21
  -3 -13  -1    0.95    0.23
   3 -13   1    0.22    0.18
   3 -13   1    0.71    0.13
  -3 -13  -1    0.81    0.19
  -3 -13  -1    0.36    0.19
   3  13   2    1.16    0.23
   3  13   2    0.87    0.24
  -3  13  -2    0.88    0.23
  -3  13  -2    0.77    0.20
  -3  13  -2    1.12    0.21
  -3  13  -2    0.54    0.22
   3 -13   2    0.49    0.18
  -3 -13  -2    0.94    0.25
  -3 -13  -2    0.70    0.21
  -3 -13  -2    0.66    0.20
   3 -13   2    0.71    0.20
  -3  13  -3    0.18    0.14
  -3  13  -3   -0.30    0.11
  -3  13  -3   -0.04    0.13
   3  13   3   -0.10    0.13
   3  13   3    0.23    0.14
  -3  13  -3   -0.04    0.15
  -3 -13  -3   -0.02    0.15
  -3 -13  -3   -0.02    0.19
   3 -13   3    0.14    0.14
  -3 -13  -3   -0.01    0.12
  -3  13  -4    0.96    0.24
  -3  13  -4    0.84    0.20
   3  13   4    0.84    0.20
  -3  13  -4    0.92    0.23
   3  13   4    0.99    0.27
  -3  13  -4    0.76    0.22
  -3 -13  -4    0.54    0.24
   3 -13   4    0.86    0.20
  -3 -13  -4    1.10    0.23
  -3 -13  -4    0.82    0.24
   3  13   5    0.12    0.18
  -3  13  -5    0.04    0.15
  -3  13  -5    0.00    0.16
   3  13   5    0.09    0.11
  -3  13  -5   -0.15    0.11
  -3  13  -5   -0.26    0.11
  -3 -13  -5   -0.08    0.18
  -3 -13  -5    0.03    0.14
  -3 -13  -5    0.03    0.19
   3 -13   5    0.05    0.12
  -3  13  -6    1.23    0.24
   3  13   6    1.32    0.28
  -3  13  -6    1.23    0.27
  -3  13  -6    0.92    0.22
  -3 -13  -6    0.83    0.26
  -3 -13  -6    0.74    0.27
  -3 -13  -6    1.00    0.25
   3 -13   6    0.89    0.20
   3  13   7    0.22    0.18
  -3  13  -7   -0.22    0.16
  -3  13  -7   -0.03    0.14
  -3 -13  -7   -0.17    0.18
  -3 -13  -7    0.24    0.19
  -3 -13  -7   -0.06    0.18
  -3  13  -8   -0.03    0.15
   3  13   8    0.20    0.18
  -3  13  -8   -0.17    0.14
  -3 -13  -8    0.09    0.18
  -3 -13  -8    0.54    0.23
  -3 -13  -8   -0.02    0.19
   3  13   9   -0.16    0.16
  -3  13  -9    0.10    0.14
  -3  13  -9    0.16    0.20
  -3 -13  -9    0.08    0.19
  -3 -13  -9    0.03    0.19
  -3 -13  -9    0.19    0.21
  -3  13 -10   -0.08    0.21
  -3 -13 -10   -0.15    0.19
  -3 -13 -10   -0.30    0.18
  -3 -13 -10    0.10    0.20
  -3  14   9   -0.05    0.16
   3  14  -9    0.09    0.22
   3  14  -9    0.19    0.20
   3 -14  -9    0.04    0.18
   3 -14  -9   -0.02    0.22
   3 -14  -9   -0.05    0.21
   3  14  -8   -0.30    0.18
  -3  14   8    0.32    0.20
   3  14  -8    0.14    0.19
   3 -14  -8   -0.11    0.19
   3 -14  -8   -0.34    0.18
   3 -14  -8    0.04    0.19
  -3  14   7    0.56    0.25
   3  14  -7    0.66    0.27
   3 -14  -7    0.66    0.26
   3 -14  -7    0.61    0.25
   3 -14  -7   -0.06    0.16
  -3  14   6    0.54    0.23
  -3  14   6    0.26    0.17
   3  14  -6    0.52    0.23
   3 -14  -6    0.53    0.24
  -3 -14   6    0.25    0.19
   3 -14  -6    0.23    0.22
   3 -14  -6   -0.21    0.15
  -3  14   5    1.13    0.28
  -3  14   5    1.41    0.30
   3  14  -5    1.17    0.29
   3  14  -5    0.94    0.25
   3 -14  -5    1.38    0.31
  -3 -14   5    0.97    0.23
   3 -14  -5    1.23    0.28
   3 -14  -5    1.38    0.25
  -3  14   4    0.01    0.16
   3  14  -4   -0.01    0.17
   3  14  -4    0.00    0.16
  -3  14   4   -0.01    0.17
   3 -14  -4    0.04    0.17
  -3 -14   4    0.23    0.16
   3 -14  -4    0.19    0.20
   3 -14  -4    0.13    0.15
   3  14  -3   -0.20    0.16
  -3  14   3   -0.02    0.15
  -3  14   3    0.04    0.18
   3  14  -3   -0.17    0.14
   3 -14  -3   -0.07    0.11
  -3 -14   3   -0.16    0.12
   3 -14  -3   -0.09    0.15
   3 -14  -3   -0.20    0.15
   3  14  -2    0.87    0.24
  -3  14   2    0.70    0.23
  -3  14   2    0.78    0.23
   3  14  -2    1.13    0.25
   3 -14  -2    0.50    0.22
  -3 -14   2    0.58    0.20
   3 -14  -2    0.71    0.17
  -3 -14   2    0.75    0.21
  -3 -14   2    0.87    0.21
   3 -14  -2    0.44    0.22
  -3  14   1    0.18    0.16
  -3  14   1    0.08    0.16
   3  14  -1    0.04    0.17
  -3  14   1   -0.08    0.10
   3  14  -1    0.11    0.17
  -3  14   1    0.24    0.19
  -3 -14   1    0.14    0.15
   3 -14  -1    0.05    0.15
   3 -14  -1   -0.10    0.15
  -3 -14   1   -0.01    0.14
   3 -14  -1   -0.13    0.08
  -3 -14   1    0.00    0.14
  -3  14   0    0.43    0.21
   3  14   0    0.56    0.23
  -3  14   0    0.42    0.15
   3  14   0    0.24    0.17
  -3  14   0    1.04    0.25
  -3  14   0    0.34    0.18
  -3 -14   0    0.11    0.18
   3 -14   0    0.34    0.11
  -3 -14   0    0.32    0.15
   3 -14   0    0.20    0.19
  -3 -14   0    0.47    0.19
   3 -14   0    0.07    0.15
  -3  14  -1    0.53    0.18
  -3  14  -1    0.98    0.21
  -3  14  -1    0.66    0.22
   3  14   1    0.44    0.19
   3  14   1    0.69    0.24
   3  14   1    0.61    0.21
  -3  14  -1    0.72    0.22
  -3 -14  -1    0.73    0.24
   3 -14   1    0.72    0.24
   3 -14   1    0.86    0.22
  -3 -14  -1    1.09    0.22
  -3 -14  -1    0.52    0.21
  -3  14  -2    0.19    0.15
   3  14   2    0.28    0.20
  -3  14  -2    0.02    0.15
   3  14   2    0.25    0.15
  -3  14  -2    0.26    0.19
  -3  14  -2    0.43    0.17
   3 -14   2   -0.04    0.14
  -3 -14  -2    0.30    0.20
  -3 -14  -2   -0.16    0.17
   3 -14   2    0.43    0.22
  -3 -14  -2    0.30    0.16
  -3  14  -3    0.18    0.15
  -3  14  -3    0.37    0.19
  -3  14  -3    0.51    0.18
   3  14   3    0.39    0.21
  -3  14  -3    0.29    0.21
   3  14   3    0.37    0.16
  -3 -14  -3    0.08    0.16
  -3 -14  -3   -0.11    0.17
  -3 -14  -3    0.09    0.17
   3 -14   3    0.04    0.13
  -3  14  -4   -0.04    0.16
  -3  14  -4    0.41    0.19
  -3  14  -4    0.12    0.16
  -3  14  -4    0.33    0.20
   3  14   4    0.19    0.13
   3  14   4    0.31    0.21
   3 -14   4    0.34    0.16
  -3 -14  -4    0.12    0.18
  -3 -14  -4    0.15    0.21
  -3 -14  -4    0.28    0.17
  -3  14  -5    0.44    0.20
  -3  14  -5    0.03    0.16
  -3  14  -5    0.18    0.18
   3  14   5   -0.03    0.18
  -3 -14  -5    0.17    0.17
  -3 -14  -5   -0.05    0.17
  -3 -14  -5   -0.02    0.18
   3 -14   5    0.15    0.15
   3  14   6    0.13    0.19
  -3  14  -6    0.12    0.18
  -3  14  -6   -0.01    0.16
  -3 -14  -6    0.00    0.21
  -3 -14  -6    0.04    0.19
  -3 -14  -6    0.55    0.20
   3  14   7    0.33    0.20
  -3  14  -7    0.17    0.18
  -3  14  -7   -0.02    0.16
  -3 -14  -7   -0.08    0.19
  -3 -14  -7   -0.04    0.17
  -3 -14  -7    0.34    0.24
  -3  14  -8    0.48    0.20
  -3  14  -8    0.65    0.24
   3  14   8    0.11    0.19
  -3 -14  -8    0.88    0.29
  -3 -14  -8    0.79    0.28
  -3 -14  -8    0.19    0.22
   3  14   9    0.02    0.19
  -3  14  -9    0.02    0.20
  -3 -14  -9    0.00    0.23
  -3 -14  -9   -0.34    0.19
   3  15  -8   -0.05    0.22
  -3  15   8   -0.14    0.18
   3  15  -8    0.03    0.18
   3 -15  -8   -0.05    0.16
   3 -15  -8   -0.11    0.19
   3 -15  -8    0.04    0.19
  -3  15   7    0.20    0.21
   3  15  -7    0.13    0.23
   3  15  -7    0.62    0.24
   3 -15  -7    0.08    0.18
   3 -15  -7    0.14    0.22
   3 -15  -7    0.01    0.21
   3  15  -6    0.34    0.23
  -3  15   6    0.49    0.22
  -3  15   6    0.05    0.19
   3 -15  -6    0.44    0.25
   3 -15  -6    0.38    0.25
   3 -15  -6    0.31    0.20
   3  15  -5    0.19    0.22
  -3  15   5   -0.21    0.16
  -3  15   5    0.08    0.18
  -3 -15   5   -0.15    0.13
   3 -15  -5   -0.07    0.19
   3 -15  -5   -0.05    0.17
   3 -15  -5   -0.18    0.15
  -3  15   4   -0.03    0.19
   3  15  -4    0.29    0.19
  -3  15   4   -0.28    0.15
   3  15  -4   -0.36    0.18
   3 -15  -4   -0.14    0.17
   3 -15  -4    0.31    0.23
   3 -15  -4    0.20    0.16
  -3 -15   4   -0.18    0.13
  -3  15   3    0.24    0.23
   3  15  -3   -0.08    0.18
  -3  15   3    0.20    0.21
   3  15  -3    0.06    0.18
   3 -15  -3   -0.51    0.14
   3 -15  -3    0.07    0.14
   3 -15  -3   -0.08    0.16
  -3 -15   3    0.20    0.17
   3  15  -2    0.34    0.20
   3  15  -2    0.21    0.20
  -3  15   2    0.67    0.25
  -3  15   2   -0.02    0.19
   3 -15  -2    0.15    0.20
   3 -15  -2    1.06    0.27
  -3 -15   2    0.17    0.18
  -3 -15   2    0.11    0.13
   3 -15  -2    0.05    0.13
  -3  15   1   -0.10    0.16
  -3  15   1    0.02    0.17
   3  15  -1   -0.02    0.20
   3  15  -1    0.00    0.16
  -3 -15   1   -0.11    0.16
   3 -15  -1    0.29    0.19
   3 -15  -1    0.19    0.19
   3 -15  -1   -0.04    0.15
  -3 -15   1    0.21    0.15
  -3 -15   1    0.13    0.17
  -3  15   0    0.26    0.21
   3  15   0   -0.12    0.16
   3  15   0   -0.12    0.17
   3  15   0   -0.03    0.12
  -3  15   0    0.02    0.20
  -3  15   0   -0.12    0.11
  -3  15   0    0.23    0.15
   3 -15   0   -0.06    0.16
  -3 -15   0    0.30    0.18
  -3 -15   0    0.16    0.15
   3 -15   0   -0.13    0.14
  -3 -15   0    0.14    0.18
  -3  15  -1   -0.03    0.13
   3  15   1   -0.21    0.15
   3  15   1   -0.02    0.16
  -3  15  -1   -0.02    0.16
  -3  15  -1   -0.12    0.13
  -3  15  -1    0.05    0.18
   3 -15   1   -0.04    0.15
  -3 -15  -1    0.09    0.14
   3 -15   1    0.05    0.16
  -3 -15  -1    0.01    0.19
  -3 -15  -1    0.00    0.17
  -3  15  -2    0.05    0.14
   3  15   2    0.10    0.20
  -3  15  -2    0.12    0.19
   3  15   2   -0.11    0.15
  -3  15  -2    0.22    0.19
  -3  15  -2    0.05    0.14
  -3 -15  -2   -0.09    0.17
  -3 -15  -2    0.30    0.17
   3 -15   2    0.49    0.21
  -3 -15  -2   -0.20    0.15
  -3  15  -3    0.06    0.16
   3  15   3    0.17    0.16
   3  15   3    0.17    0.22
  -3  15  -3    0.29    0.20
  -3  15  -3    0.39    0.22
   3 -15   3    0.16    0.15
  -3 -15  -3    0.10    0.19
  -3 -15  -3   -0.10    0.15
  -3 -15  -3    0.07    0.22
   3  15   4   -0.06    0.15
  -3  15  -4   -0.17    0.16
  -3  15  -4   -0.07    0.16
  -3  15  -4   -0.03    0.15
  -3 -15  -4    0.38    0.18
  -3 -15  -4   -0.02    0.20
  -3 -15  -4   -0.03    0.24
   3 -15   4    0.22    0.16
  -3  15  -5    0.48    0.21
  -3  15  -5    0.22    0.20
   3  15   5    0.32    0.22
  -3  15  -5    0.43    0.21
  -3 -15  -5    0.29    0.22
  -3 -15  -5    0.16    0.22
   3 -15   5    0.48    0.18
  -3 -15  -5    0.19    0.19
  -3  15  -6   -0.21    0.16
   3  15   6   -0.10    0.17
  -3  15  -6    0.01    0.18
  -3 -15  -6   -0.29    0.17
  -3 -15  -6   -0.02    0.18
  -3 -15  -6   -0.28    0.14
   3  15   7    0.00    0.18
  -3  15  -7    0.16    0.18
  -3  15  -7    0.33    0.20
  -3 -15  -7    0.12    0.20
  -3 -15  -7    0.07    0.22
  -3 -15  -7   -0.07    0.20
   3  16  -6   -0.35    0.19
   3  16  -6   -0.02    0.18
  -3  16   6    0.41    0.26
  -3  16   6    0.72    0.26
   3 -16  -6    0.00    0.21
   3 -16  -6    0.21    0.19
   3 -16  -6    0.30    0.23
  -3  16   5    0.69    0.25
   3  16  -5    0.29    0.23
  -3  16   5    0.48    0.25
   3 -16  -5    0.36    0.21
   3 -16  -5    0.62    0.27
  -3 -16   5    0.28    0.18
   3 -16  -5    0.09    0.20
  -3  16   4   -0.09    0.18
  -3  16   4    0.15    0.21
   3  16  -4   -0.14    0.18
   3  16  -4   -0.16    0.16
   3 -16  -4   -0.25    0.18
   3 -16  -4    0.23    0.23
  -3 -16   4    0.25    0.18
   3 -16  -4    0.02    0.15
   3  16  -3    1.04    0.30
  -3  16   3    0.95    0.29
  -3  16   3    1.11    0.31
   3  16  -3    0.87    0.27
   3 -16  -3    0.60    0.27
   3 -16  -3    1.00    0.22
   3 -16  -3    0.84    0.28
  -3 -16   3    0.72    0.24
   3  16  -2   -0.12    0.21
  -3  16   2    0.32    0.23
  -3  16   2    0.14    0.22
   3  16  -2    0.04    0.17
  -3 -16   2    0.05    0.14
  -3 -16   2    0.26    0.20
   3 -16  -2    0.00    0.20
   3 -16  -2   -0.18    0.18
   3  16  -1    0.18    0.24
  -3  16   1    0.12    0.22
   3  16  -1   -0.32    0.14
   3  16  -1    0.34    0.16
  -3  16   1    0.65    0.27
   3 -16  -1    0.42    0.24
  -3 -16   1    0.12    0.16
   3 -16  -1    0.48    0.24
  -3 -16   1    0.19    0.20
  -3  16   0   -0.01    0.21
  -3  16   0    0.33    0.23
  -3  16   0    0.57    0.29
   3  16   0    0.29    0.19
   3  16   0   -0.26    0.17
  -3 -16   0    0.39    0.17
   3 -16   0    0.23    0.21
   3 -16   0    0.13    0.17
  -3 -16   0    0.23    0.20
  -3 -16   0    0.34    0.21
  -3  16  -1    0.07    0.16
  -3  16  -1    0.60    0.25
  -3  16  -1   -0.04    0.15
   3  16   1   -0.03    0.19
   3  16   1    0.09    0.16
  -3  16  -1    0.34    0.23
  -3 -16  -1    0.10    0.17
  -3 -16  -1   -0.03    0.14
  -3 -16  -1    0.02    0.19
   3 -16   1   -0.13    0.14
  -3  16  -2    0.19    0.21
   3  16   2    0.26    0.24
   3  16   2   -0.03    0.16
  -3  16  -2    0.14    0.23
  -3  16  -2   -0.15    0.15
   3 -16   2   -0.12    0.15
  -3 -16  -2    0.34    0.18
  -3 -16  -2   -0.08    0.19
  -3 -16  -2    0.01    0.19
  -3  16  -3    0.06    0.20
  -3  16  -3    0.00    0.17
   3  16   3    0.03    0.19
  -3  16  -3   -0.29    0.16
  -3 -16  -3   -0.01    0.15
   3 -16   3   -0.05    0.14
  -3 -16  -3   -0.06    0.18
  -3 -16  -3   -0.21    0.20
   3  16   4   -0.06    0.19
  -3  16  -4   -0.12    0.17
  -3  16  -4    0.48    0.24
  -3  16  -4    0.40    0.22
  -3 -16  -4    0.24    0.25
  -3 -16  -4    0.05    0.17
   3 -16   4    0.19    0.17
  -3 -16  -4   -0.03    0.20
  -3  16  -5   -0.02    0.19
  -3  16  -5    0.10    0.26
   3  16   5    0.18    0.24
  -3  16  -5    0.05    0.19
  -3 -16  -5    0.08    0.18
  -3 -16  -5    0.00    0.18
   3 -16   5   -0.17    0.21
  -3 -16  -5    0.23    0.26
   3  16   6   -0.24    0.15
  -3  16  -6    0.09    0.19
  -3  16  -6    0.12    0.18
  -3 -16  -6   -0.16    0.17
  -3 -16  -6   -0.19    0.18
  -3 -16  -6   -0.20    0.22
   3  17  -4   -0.04    0.15
   3  17  -4   -0.09    0.19
  -3  17   4    0.40    0.27
   3  17  -4   -0.08    0.19
  -3  17   4    0.04    0.22
   3 -17  -4    0.12    0.20
   3 -17  -4   -0.04    0.21
  -3 -17   4   -0.01    0.16
   3  17  -3    0.83    0.30
   3  17  -3    0.58    0.21
   3  17  -3    0.36    0.25
  -3  17   3    0.38    0.28
  -3  17   3    0.51    0.28
  -3 -17   3    0.81    0.27
   3 -17  -3    0.66    0.29
   3 -17  -3    0.51    0.25
   3  17  -2   -0.18    0.17
   3  17  -2    0.33    0.25
  -3  17   2   -0.11    0.19
  -3  17   2   -0.02    0.21
   3  17  -2    0.12    0.17
  -3 -17   2    0.01    0.14
  -3 -17   2    0.12    0.17
   3 -17  -2   -0.01    0.18
   3 -17  -2    0.34    0.23
   3  17  -1   -0.18    0.20
  -3  17   1   -0.19    0.19
   3  17  -1    0.16    0.19
  -3  17   1    0.32    0.24
   3 -17  -1    0.19    0.21
   3 -17  -1    0.38    0.22
  -3 -17   1    0.16    0.17
  -3 -17   1    0.16    0.20
  -3  17   0   -0.23    0.19
   3  17   0    0.04    0.17
   3  17   0    0.23    0.23
  -3  17   0   -0.06    0.20
   3 -17   0   -0.11    0.19
  -3 -17   0   -0.13    0.19
  -3 -17   0    0.39    0.20
  -3  17  -1    1.16    0.33
  -3  17  -1    0.33    0.28
  -3  17  -1    0.74    0.27
   3  17   1    0.92    0.26
   3  17   1    1.24    0.35
  -3 -17  -1    0.77    0.31
   3 -17   1    0.70    0.26
  -3 -17  -1    0.83    0.27
  -3 -17  -1    0.87    0.26
  -3  17  -2    0.45    0.18
   3  17   2    0.06    0.22
  -3  17  -2    0.06    0.21
  -3  17  -2   -0.09    0.19
  -3 -17  -2    0.39    0.23
   3 -17   2    0.20    0.20
  -3 -17  -2   -0.23    0.18
  -3 -17  -2    0.63    0.23
   3  17   3    0.28    0.26
  -3  17  -3   -0.39    0.10
  -3  17  -3    0.25    0.20
  -3  17  -3   -0.29    0.19
  -3 -17  -3    0.14    0.18
  -3 -17  -3   -0.10    0.22
  -3 -17  -3    0.08    0.18
   3 -17   3   -0.20    0.13
  -3  17  -4    0.28    0.20
   4   0 -14   -0.20    0.14
   4   0 -13   -0.02    0.16
   4   0 -13   -0.05    0.12
   4   0 -12   -0.20    0.12
   4   0 -12    0.01    0.13
   4   0 -11   -0.01    0.13
   4   0 -11    0.03    0.07
   4   0 -10    4.94    0.29
   4   0 -10    4.93    0.35
   4   0 -10    4.57    0.26
   4   0  -9    0.26    0.13
   4   0  -9    0.03    0.08
  -4   0   9   -0.07    0.05
   4   0  -9   -0.05    0.07
  -4   0   8    0.24    0.07
   4   0  -8    0.16    0.12
   4   0  -8    0.13    0.09
   4   0  -7    0.11    0.06
   4   0  -7    0.00    0.10
  -4   0   7    0.00    0.02
   4   0  -7    0.11    0.07
   4   0  -6    4.54    0.23
   4   0  -6    3.67    0.26
   4   0  -6    4.29    0.23
  -4   0   6    4.42    0.21
   4   0  -5    0.06    0.08
  -4   0   5    0.00    0.05
   4   0  -5    0.09    0.06
   4   0  -5   -0.04    0.05
  -4   0   4    0.93    0.11
   4   0  -4    0.72    0.12
   4   0  -4    0.98    0.12
   4   0  -4    0.87    0.10
   4   0  -3    0.09    0.06
   4   0  -3   -0.05    0.05
   4   0  -3    0.08    0.07
  -4   0   3   -0.03    0.05
  -4   0   3    0.02    0.05
   4   0  -2   24.43    0.86
  -4   0   2   23.98    0.83
   4   0  -2   23.92    0.83
  -4   0   2   23.82    0.85
   4   0  -1   -0.03    0.06
   4   0  -1    0.01    0.06
  -4   0   1   -0.02    0.05
  -4   0   1   -0.04    0.06
   4   0   0    6.76    0.26
   4   0   0    5.89    0.28
  -4   0   0    5.98    0.29
  -4   0   0    5.58    0.26
   4   0   0    5.98    0.28
   4   0   1   -0.03    0.05
  -4   0  -1    0.00    0.06
   4   0   1    0.06    0.07
  -4   0  -1   -0.03    0.05
   4   0   1   -0.01    0.04
  -4   0  -1   -0.04    0.04
  -4   0  -2    8.76    0.38
  -4   0  -2    8.75    0.34
  -4   0  -2    9.48    0.38
   4   0   2    8.57    0.36
   4   0   2    9.37    0.34
  -4   0  -3   -0.11    0.04
   4   0   3   -0.02    0.05
  -4   0  -3    0.00    0.07
  -4   0  -3   -0.10    0.05
  -4   0  -4  109.43    3.56
  -4   0  -4  107.00    3.50
  -4   0  -4  109.22    3.53
  -4   0  -5   -0.04    0.09
  -4   0  -5   -0.05    0.06
  -4   0  -5    0.05    0.06
  -4   0  -6    0.07    0.08
  -4   0  -6    0.16    0.11
  -4   0  -6    0.16    0.08
  -4   0  -7    0.03    0.07
  -4   0  -7    0.07    0.11
  -4   0  -7   -0.01    0.08
  -4   0  -8    0.08    0.11
  -4   0  -8    0.00    0.09
  -4   0  -8    0.05    0.07
  -4   0  -9   -0.01    0.12
  -4   0  -9    0.10    0.11
  -4   0  -9   -0.06    0.06
  -4   0 -10   -0.15    0.06
  -4   0 -10   -0.01    0.10
  -4   0 -10    0.07    0.14
  -4   0 -11    0.23    0.15
  -4   0 -11   -0.01    0.13
  -4   0 -11    0.05    0.07
  -4   0 -12    0.15    0.15
  -4   0 -12   -0.18    0.13
  -4   0 -13    0.04    0.16
  -4   0 -14   -0.01    0.17
   4   1 -14   -0.20    0.15
   4  -1 -14    0.08    0.16
   4   1 -13    0.04    0.16
   4   1 -13   -0.22    0.12
   4  -1 -13   -0.05    0.15
   4   1 -12    0.18    0.15
   4  -1 -12    0.00    0.12
   4  -1 -12    0.29    0.16
   4  -1 -12    0.05    0.12
   4   1 -11    0.88    0.11
   4   1 -11    1.35    0.23
   4  -1 -11    0.73    0.20
   4  -1 -11    0.86    0.13
   4  -1 -11    0.75    0.18
   4   1 -10    0.05    0.07
   4   1 -10    0.32    0.15
   4   1 -10    0.52    0.13
   4  -1 -10    0.03    0.12
   4  -1 -10    0.12    0.09
  -4   1   9    1.44    0.15
   4   1  -9    1.41    0.21
   4   1  -9    1.63    0.19
   4  -1  -9    1.23    0.16
   4  -1  -9    1.25    0.19
   4  -1  -9    1.64    0.15
   4   1  -8    0.12    0.12
  -4   1   8    0.02    0.06
   4   1  -8    0.05    0.08
   4  -1  -8    0.09    0.07
   4  -1  -8    0.02    0.10
  -4   1   7    0.96    0.11
   4   1  -7    0.96    0.12
   4   1  -7    0.77    0.16
   4   1  -7    1.03    0.14
  -4   1   7    0.89    0.12
   4  -1  -7    1.01    0.16
  -4  -1   7    1.15    0.09
   4  -1  -7    1.12    0.12
   4  -1  -7    1.13    0.14
   4   1  -6    7.06    0.31
   4   1  -6    6.64    0.36
   4   1  -6    6.51    0.32
  -4   1   6    7.16    0.31
   4  -1  -6    7.10    0.36
   4  -1  -6    7.30    0.29
  -4  -1   6    6.27    0.29
   4  -1  -6    7.05    0.32
   4   1  -5    1.49    0.14
   4   1  -5    1.08    0.15
  -4   1   5    1.28    0.13
   4   1  -5    1.16    0.13
   4  -1  -5    1.56    0.15
   4  -1  -5    1.26    0.11
  -4  -1   5    1.29    0.12
   4  -1  -5    1.33    0.15
  -4   1   4    8.63    0.39
  -4   1   4    9.10    0.39
  -4   1   4    9.69    0.35
   4   1  -4    9.48    0.42
   4   1  -4    9.28    0.39
   4   1  -4    9.82    0.39
   4  -1  -4   10.42    0.41
  -4  -1   4    9.20    0.38
   4  -1  -4    9.30    0.36
   4  -1  -4    8.89    0.41
   4   1  -3    0.65    0.10
   4   1  -3    0.46    0.10
   4   1  -3    0.41    0.07
   4   1  -3    0.35    0.08
  -4   1   3    0.43    0.09
  -4   1   3    0.51    0.07
  -4   1   3    0.30    0.08
   4  -1  -3    0.37    0.10
   4  -1  -3    0.42    0.07
  -4  -1   3    0.43    0.07
  -4  -1   3    0.47    0.09
   4   1  -2    2.79    0.14
  -4   1   2    3.00    0.15
  -4   1   2    2.75    0.16
   4   1  -2    2.91    0.19
  -4   1   2    2.52    0.17
   4   1  -2    2.37    0.17
  -4  -1   2    2.97    0.18
   4  -1  -2    3.09    0.19
  -4  -1   2    2.61    0.14
   4  -1  -2    2.71    0.15
  -4   1   1    7.37    0.32
  -4   1   1    7.64    0.31
   4   1  -1    7.19    0.32
   4   1  -1    7.53    0.29
   4   1  -1    6.97    0.31
   4  -1  -1    7.27    0.32
   4  -1  -1    7.19    0.30
  -4  -1   1    7.24    0.29
  -4  -1   1    7.80    0.33
   4   1   0    9.83    0.40
   4   1   0    9.69    0.39
   4   1   0   10.51    0.39
  -4   1   0    9.91    0.39
  -4   1   0   10.26    0.41
  -4  -1   0    9.39    0.37
   4  -1   0    9.63    0.40
   4  -1   0   10.78    0.37
   4  -1   0    9.57    0.40
  -4  -1   0    9.68    0.38
  -4  -1   0   10.17    0.41
  -4   1  -1    5.96    0.27
  -4   1  -1    5.84    0.28
   4   1   1    6.03    0.29
   4   1   1    6.08    0.26
   4  -1   1    6.27    0.23
  -4  -1  -1    6.02    0.26
  -4  -1  -1    6.15    0.29
   4  -1   1    5.99    0.28
  -4  -1  -1    5.62    0.25
  -4   1  -2    1.07    0.13
   4   1   2    1.18    0.14
   4   1   2    1.04    0.10
  -4   1  -2    1.02    0.12
  -4   1  -2    0.93    0.07
  -4  -1  -2    0.98    0.11
   4  -1   2    1.13    0.07
  -4  -1  -2    0.92    0.12
   4  -1   2    0.90    0.11
  -4  -1  -2    1.07    0.11
  -4   1  -3    3.58    0.22
  -4   1  -3    3.40    0.15
  -4   1  -3    3.37    0.20
   4   1   3    3.21    0.18
   4  -1   3    3.25    0.19
  -4  -1  -3    3.44    0.18
  -4  -1  -3    3.45    0.21
   4  -1   3    3.55    0.15
  -4  -1  -3    3.37    0.21
  -4   1  -4   17.37    0.68
  -4   1  -4   18.46    0.72
  -4   1  -4   18.19    0.65
  -4  -1  -4   19.14    0.72
  -4  -1  -4   18.64    0.70
   4  -1   4   19.62    0.67
  -4  -1  -4   18.46    0.68
  -4   1  -5    6.71    0.35
  -4   1  -5    6.42    0.28
  -4   1  -5    6.07    0.30
  -4  -1  -5    6.27    0.31
  -4  -1  -5    6.66    0.31
  -4   1  -6    1.48    0.15
  -4   1  -6    1.60    0.15
  -4   1  -6    1.53    0.21
  -4  -1  -6    1.53    0.16
  -4  -1  -6    1.83    0.17
  -4   1  -7    1.27    0.14
  -4   1  -7    1.18    0.15
  -4   1  -7    1.08    0.19
  -4  -1  -7    1.46    0.16
  -4  -1  -7    1.13    0.16
  -4   1  -8    1.66    0.23
  -4   1  -8    1.75    0.19
  -4   1  -8    1.52    0.15
  -4  -1  -8    1.51    0.20
  -4  -1  -8    1.52    0.17
  -4   1  -9    0.25    0.13
  -4   1  -9    0.09    0.07
  -4   1  -9    0.01    0.09
  -4  -1  -9    0.00    0.08
  -4  -1  -9    0.28    0.13
  -4   1 -10    1.22    0.20
  -4   1 -10    1.19    0.14
  -4   1 -10    0.94    0.21
  -4  -1 -10    1.41    0.16
  -4  -1 -10    1.38    0.23
  -4   1 -11    0.33    0.15
  -4   1 -11    0.50    0.19
  -4  -1 -11    0.25    0.15
  -4  -1 -11    0.38    0.10
  -4   1 -12    0.01    0.15
  -4  -1 -12   -0.06    0.14
  -4  -1 -12    0.11    0.15
  -4   1 -13    0.07    0.17
  -4  -1 -13    0.08    0.15
  -4  -1 -13    0.32    0.18
  -4   1 -14   -0.14    0.16
  -4  -1 -14   -0.13    0.17
   4   2 -14    0.29    0.19
   4   2 -14    0.03    0.16
   4  -2 -14    0.06    0.16
   4   2 -13   -0.20    0.14
   4  -2 -13   -0.13    0.14
   4   2 -12    0.26    0.16
   4  -2 -12    0.49    0.20
   4  -2 -12    0.51    0.12
   4   2 -11   -0.05    0.13
   4   2 -11   -0.10    0.10
   4  -2 -11    0.00    0.08
   4  -2 -11   -0.04    0.11
   4  -2 -11   -0.08    0.12
   4   2 -10    2.85    0.31
   4   2 -10    2.54    0.26
   4  -2 -10    2.65    0.31
   4  -2 -10    2.81    0.28
   4  -2 -10    2.80    0.22
  -4   2   9    0.22    0.08
   4   2  -9    0.19    0.13
   4   2  -9    0.25    0.12
   4  -2  -9    0.28    0.15
   4  -2  -9    0.15    0.08
   4  -2  -9   -0.04    0.09
   4  -2  -9    0.02    0.09
   4   2  -8    0.09    0.12
  -4   2   8    0.00    0.07
   4   2  -8    0.04    0.10
   4  -2  -8    0.03    0.08
   4  -2  -8    0.16    0.06
   4  -2  -8    0.12    0.11
  -4   2   7    1.09    0.14
   4   2  -7    0.86    0.11
   4   2  -7    0.90    0.17
  -4   2   7    0.93    0.12
   4   2  -7    0.84    0.14
   4  -2  -7    0.80    0.13
  -4  -2   7    0.99    0.09
   4  -2  -7    0.65    0.15
   4  -2  -7    1.06    0.09
   4  -2  -7    0.89    0.14
  -4   2   6    0.63    0.11
   4   2  -6    0.34    0.11
   4   2  -6    0.62    0.10
   4   2  -6    0.39    0.13
  -4   2   6    0.51    0.11
   4  -2  -6    0.52    0.13
   4  -2  -6    0.59    0.11
   4  -2  -6    0.55    0.07
   4   2  -5    0.47    0.10
  -4   2   5    0.57    0.10
   4   2  -5    0.47    0.12
   4   2  -5    0.66    0.10
   4  -2  -5    0.51    0.11
  -4  -2   5    0.67    0.09
   4  -2  -5    0.65    0.07
   4   2  -4    2.27    0.12
   4   2  -4    1.88    0.17
  -4   2   4    2.05    0.18
  -4   2   4    2.00    0.16
   4   2  -4    1.53    0.18
   4   2  -4    2.23    0.15
  -4   2   4    1.98    0.10
  -4  -2   4    2.10    0.14
   4  -2  -4    1.88    0.11
   4  -2  -4    1.74    0.17
   4   2  -3    0.47    0.09
  -4   2   3    0.47    0.10
   4   2  -3    0.46    0.10
   4   2  -3    0.44    0.11
   4   2  -3    0.54    0.06
  -4   2   3    0.53    0.06
  -4   2   3    0.41    0.10
   4  -2  -3    0.34    0.09
   4  -2  -3    0.49    0.07
  -4  -2   3    0.43    0.09
   4   2  -2   10.85    0.37
  -4   2   2    9.86    0.42
  -4   2   2   10.76    0.39
   4   2  -2   10.18    0.42
  -4   2   2   10.02    0.43
   4   2  -2   10.63    0.43
  -4  -2   2   10.21    0.37
   4  -2  -2   10.43    0.39
   4  -2  -2   10.35    0.43
  -4  -2   2    9.95    0.42
  -4   2   1   12.29    0.48
  -4   2   1   11.89    0.47
   4   2  -1   11.98    0.47
   4   2  -1   12.51    0.43
   4   2  -1   11.95    0.48
   4  -2  -1   11.66    0.47
  -4  -2   1   11.81    0.48
  -4  -2   1   11.85    0.42
  -4   2   0    0.01    0.07
   4   2   0    0.06    0.05
   4   2   0    0.04    0.06
  -4   2   0   -0.04    0.05
  -4  -2   0    0.03    0.06
  -4  -2   0   -0.05    0.04
   4  -2   0   -0.05    0.06
  -4  -2   0   -0.01    0.06
   4   2   1    3.34    0.20
   4   2   1    3.19    0.17
  -4   2  -1    3.14    0.19
  -4   2  -1    3.00    0.20
   4  -2   1    3.41    0.13
  -4  -2  -1    3.27    0.20
   4  -2   1    3.10    0.19
  -4  -2  -1    2.73    0.19
  -4  -2  -1    3.26    0.17
  -4  -2  -1    3.09    0.17
   4   2   2    1.91    0.17
  -4   2  -2    1.63    0.15
  -4   2  -2    2.11    0.16
   4   2   2    1.89    0.12
  -4  -2  -2    1.92    0.14
  -4  -2  -2    1.76    0.16
  -4  -2  -2    1.95    0.14
  -4  -2  -2    1.46    0.16
   4  -2   2    2.03    0.08
   4  -2   2    2.05    0.15
   4   2   3    0.14    0.08
  -4   2  -3    0.10    0.03
  -4   2  -3    0.02    0.07
   4   2   3    0.14    0.05
  -4   2  -3    0.15    0.08
  -4  -2  -3    0.10    0.07
  -4  -2  -3    0.10    0.08
  -4  -2  -3    0.09    0.08
  -4  -2  -3    0.17    0.05
  -4   2  -4   51.60    1.72
  -4   2  -4   50.32    1.75
  -4   2  -4   52.91    1.66
  -4  -2  -4   49.96    1.74
  -4  -2  -4   50.10    1.72
  -4  -2  -4   52.58    1.68
  -4  -2  -4   50.01    1.73
  -4   2  -5   43.43    1.43
  -4   2  -5   42.56    1.52
  -4   2  -5   42.15    1.46
  -4  -2  -5   41.00    1.49
  -4  -2  -5   42.33    1.49
  -4  -2  -5   42.89    1.50
  -4  -2  -5   47.67    1.45
  -4   2  -6    6.78    0.32
  -4   2  -6    7.25    0.31
  -4   2  -6    6.56    0.37
  -4  -2  -6    6.93    0.35
  -4  -2  -6    6.47    0.34
  -4   2  -7    0.42    0.10
  -4   2  -7    0.55    0.14
  -4   2  -7    0.40    0.09
  -4  -2  -7    0.54    0.12
   4  -2   7    0.51    0.07
  -4  -2  -7    0.42    0.13
  -4   2  -8   -0.01    0.11
  -4   2  -8   -0.11    0.07
  -4   2  -8    0.13    0.07
  -4  -2  -8    0.00    0.08
  -4  -2  -8    0.01    0.10
  -4   2  -9    0.30    0.08
  -4   2  -9    0.21    0.13
  -4   2  -9    0.30    0.11
  -4  -2  -9    0.14    0.12
  -4  -2  -9    0.25    0.10
  -4   2 -10    0.03    0.10
  -4   2 -10    0.11    0.07
  -4   2 -10    0.17    0.15
  -4  -2 -10    0.17    0.10
  -4  -2 -10    0.20    0.13
  -4   2 -11    0.45    0.17
  -4   2 -11    0.61    0.19
  -4  -2 -11    0.24    0.16
  -4  -2 -11    0.28    0.11
  -4   2 -12    0.40    0.18
  -4  -2 -12    0.06    0.09
  -4  -2 -12    0.10    0.16
  -4   2 -13   -0.11    0.16
  -4  -2 -13   -0.02    0.17
  -4  -2 -13    0.35    0.18
  -4   2 -14   -0.07    0.16
  -4  -2 -14    0.36    0.20
   4   3 -14   -0.03    0.16
   4   3 -14    0.22    0.18
   4  -3 -14   -0.17    0.17
   4   3 -13   -0.13    0.14
   4  -3 -13    0.32    0.20
   4   3 -12    0.90    0.23
   4  -3 -12    0.51    0.20
   4  -3 -12    0.72    0.15
   4   3 -11    0.16    0.13
   4   3 -11   -0.03    0.12
   4  -3 -11    0.14    0.15
   4  -3 -11    0.22    0.12
   4  -3 -11    0.27    0.12
   4   3 -10    0.22    0.13
   4   3 -10    0.31    0.15
   4  -3 -10    0.01    0.11
   4  -3 -10    0.20    0.15
   4  -3 -10    0.27    0.12
   4   3  -9    0.03    0.11
  -4   3   9    0.07    0.08
   4   3  -9   -0.13    0.10
   4  -3  -9    0.01    0.10
   4  -3  -9    0.08    0.08
   4  -3  -9    0.10    0.13
   4  -3  -9    0.11    0.11
   4   3  -8    0.44    0.15
   4   3  -8    0.45    0.13
  -4   3   8    0.52    0.12
  -4   3   8    0.49    0.11
   4  -3  -8    0.43    0.12
   4  -3  -8    0.16    0.11
   4  -3  -8    0.46    0.15
  -4   3   7    1.46    0.16
   4   3  -7    1.53    0.15
   4   3  -7    1.12    0.17
   4   3  -7    1.17    0.19
  -4   3   7    1.23    0.16
   4  -3  -7    0.83    0.17
   4  -3  -7    1.21    0.16
   4  -3  -7    1.24    0.17
  -4  -3   7    1.05    0.09
  -4   3   6   -0.01    0.07
   4   3  -6    0.19    0.11
  -4   3   6    0.08    0.07
   4   3  -6   -0.08    0.09
   4   3  -6   -0.03    0.05
   4  -3  -6   -0.01    0.08
   4  -3  -6   -0.03    0.08
  -4  -3   6    0.02    0.02
   4   3  -5    0.13    0.06
  -4   3   5    0.03    0.07
   4   3  -5    0.12    0.10
   4   3  -5    0.07    0.09
   4   3  -5    0.12    0.05
  -4   3   5    0.01    0.07
   4  -3  -5    0.04    0.08
  -4  -3   5    0.08    0.05
   4   3  -4    0.81    0.07
  -4   3   4    0.74    0.13
  -4   3   4    0.65    0.05
   4   3  -4    0.77    0.11
   4   3  -4    0.57    0.12
  -4   3   4    0.77    0.12
   4   3  -4    0.59    0.12
   4  -3  -4    0.66    0.12
  -4  -3   4    0.55    0.10
  -4   3   3   24.18    0.88
   4   3  -3   25.80    0.91
   4   3  -3   22.91    0.87
   4   3  -3   24.87    0.79
  -4   3   3   23.57    0.88
   4   3  -3   23.46    0.89
  -4   3   3   24.57    0.80
   4  -3  -3   23.33    0.87
  -4  -3   3   23.96    0.86
  -4   3   2    5.27    0.27
   4   3  -2    5.51    0.28
   4   3  -2    5.17    0.28
  -4   3   2    5.60    0.29
  -4   3   2    5.79    0.23
   4   3  -2    5.85    0.20
  -4  -3   2    5.45    0.27
   4  -3  -2    5.46    0.28
  -4  -3   2    5.40    0.20
  -4  -3   2    5.75    0.28
   4   3  -1    4.51    0.25
   4   3  -1    4.65    0.26
  -4   3   1    5.00    0.27
  -4   3   1    5.56    0.27
  -4  -3   1    5.10    0.26
  -4  -3   1    5.23    0.26
  -4  -3   1    5.18    0.20
  -4  -3   1    5.20    0.27
   4  -3  -1    5.47    0.27
   4   3   0    1.01    0.13
   4   3   0    0.81    0.10
  -4   3   0    1.00    0.12
  -4   3   0    1.02    0.13
  -4  -3   0    0.92    0.09
  -4  -3   0    0.98    0.12
  -4  -3   0    0.75    0.11
  -4  -3   0    0.79    0.12
   4  -3   0    0.68    0.11
   4   3   1    0.48    0.10
  -4   3  -1    0.51    0.10
   4   3   1    0.57    0.08
  -4   3  -1    0.62    0.10
  -4  -3  -1    0.57    0.11
   4  -3   1    0.63    0.04
   4  -3   1    0.51    0.10
  -4  -3  -1    0.61    0.09
  -4  -3  -1    0.63    0.12
   4  -3   1    0.51    0.04
  -4  -3  -1    0.46    0.08
  -4   3  -2    7.70    0.36
   4   3   2    7.94    0.37
   4   3   2    8.00    0.32
  -4   3  -2    8.13    0.37
  -4  -3  -2    9.00    0.33
  -4  -3  -2    8.37    0.38
  -4  -3  -2    8.08    0.36
   4  -3   2    8.07    0.37
  -4  -3  -2    8.66    0.38
  -4   3  -3   14.01    0.56
   4   3   3   14.51    0.58
  -4   3  -3   14.18    0.57
   4   3   3   14.42    0.50
  -4  -3  -3   14.14    0.58
  -4  -3  -3   15.22    0.51
  -4  -3  -3   12.98    0.57
  -4  -3  -3   14.54    0.56
  -4   3  -4   19.59    0.78
  -4   3  -4   19.84    0.74
   4   3   4   20.54    0.78
   4   3   4   20.31    0.69
  -4   3  -4   20.23    0.66
  -4  -3  -4   20.64    0.69
  -4  -3  -4   19.94    0.76
  -4  -3  -4   21.26    0.78
  -4  -3  -4   19.50    0.77
  -4   3  -5    0.13    0.05
  -4   3  -5    0.10    0.07
  -4   3  -5    0.10    0.09
  -4  -3  -5    0.13    0.09
  -4  -3  -5   -0.02    0.08
  -4  -3  -5    0.11    0.04
  -4  -3  -5    0.14    0.09
  -4   3  -6    1.08    0.11
  -4   3  -6    0.90    0.17
  -4   3  -6    0.71    0.12
  -4  -3  -6    0.87    0.08
  -4  -3  -6    0.44    0.12
  -4  -3  -6    0.73    0.14
  -4  -3  -6    0.79    0.14
  -4   3  -7    0.97    0.18
  -4   3  -7    1.02    0.12
  -4   3  -7    0.89    0.12
  -4  -3  -7    0.95    0.15
  -4  -3  -7    0.86    0.15
  -4  -3  -7    0.89    0.16
  -4   3  -8    0.31    0.08
  -4   3  -8    0.15    0.08
  -4   3  -8    0.18    0.07
  -4   3  -8    0.24    0.13
  -4  -3  -8    0.33    0.11
  -4  -3  -8    0.02    0.10
  -4  -3  -8    0.02    0.09
  -4   3  -9    1.18    0.16
  -4   3  -9    1.34    0.13
  -4   3  -9    0.90    0.19
  -4  -3  -9    1.06    0.17
  -4  -3  -9    1.34    0.21
  -4   3 -10    0.39    0.08
  -4   3 -10    0.32    0.17
  -4   3 -10    0.66    0.16
  -4  -3 -10    0.41    0.13
  -4  -3 -10    0.82    0.18
  -4   3 -11   -0.13    0.12
  -4  -3 -11    0.10    0.13
  -4  -3 -11    0.02    0.09
  -4   3 -12    0.04    0.14
  -4  -3 -12    0.07    0.15
  -4  -3 -12    0.21    0.11
  -4   3 -13   -0.09    0.17
  -4  -3 -13    0.01    0.17
  -4   3 -14   -0.01    0.18
  -4  -3 -14   -0.03    0.17
  -4  -3 -14    0.25    0.19
   4   4 -14    0.22    0.17
   4  -4 -14    0.01    0.18
   4   4 -13   -0.15    0.16
   4  -4 -13   -0.11    0.17
   4  -4 -13    0.39    0.13
   4   4 -12    0.35    0.16
   4   4 -12   -0.08    0.14
   4  -4 -12    0.28    0.19
   4  -4 -12    0.07    0.12
   4   4 -11    0.02    0.12
   4   4 -11    0.08    0.15
   4  -4 -11    0.05    0.15
   4  -4 -11   -0.07    0.10
   4   4 -10    0.07    0.14
  -4   4  10   -0.02    0.07
   4   4 -10   -0.03    0.11
   4  -4 -10    0.13    0.14
   4  -4 -10   -0.01    0.11
   4  -4 -10   -0.03    0.10
   4  -4 -10    0.00    0.09
  -4   4   9    0.04    0.08
   4   4  -9   -0.03    0.11
   4   4  -9    0.18    0.14
   4  -4  -9   -0.01    0.08
   4  -4  -9    0.42    0.16
   4  -4  -9    0.20    0.10
   4  -4  -9   -0.02    0.10
  -4   4   8    2.28    0.21
   4   4  -8    1.43    0.21
   4   4  -8    1.92    0.24
  -4   4   8    2.09    0.22
   4  -4  -8    2.44    0.24
   4  -4  -8    1.96    0.22
   4  -4  -8    1.88    0.21
   4  -4  -8    1.56    0.24
  -4   4   7    0.38    0.11
   4   4  -7    0.27    0.14
   4   4  -7    0.37    0.13
  -4   4   7    0.14    0.10
   4  -4  -7    0.24    0.11
   4  -4  -7    0.46    0.12
   4  -4  -7    0.20    0.13
  -4   4   6    0.01    0.08
   4   4  -6   -0.06    0.09
  -4   4   6    0.06    0.09
   4   4  -6   -0.05    0.05
   4   4  -6   -0.07    0.10
  -4  -4   6   -0.05    0.03
   4  -4  -6    0.00    0.09
   4  -4  -6   -0.08    0.08
   4  -4  -6   -0.07    0.09
  -4   4   5    4.66    0.28
   4   4  -5    4.91    0.19
   4   4  -5    4.68    0.29
   4   4  -5    4.65    0.30
   4   4  -5    4.98    0.26
  -4   4   5    4.54    0.28
  -4  -4   5    4.87    0.24
   4  -4  -5    4.64    0.29
   4  -4  -5    4.74    0.27
   4  -4  -5    4.07    0.28
   4   4  -4    0.47    0.09
  -4   4   4    0.48    0.12
   4   4  -4    0.36    0.11
   4   4  -4    0.42    0.12
  -4   4   4    0.39    0.12
  -4   4   4    0.49    0.11
   4   4  -4    0.47    0.03
   4  -4  -4    0.39    0.10
   4  -4  -4    0.47    0.11
  -4  -4   4    0.35    0.08
   4  -4  -4    0.58    0.12
   4   4  -3    3.53    0.23
  -4   4   3    3.60    0.23
  -4   4   3    3.22    0.23
  -4   4   3    3.83    0.15
  -4   4   3    3.39    0.24
   4   4  -3    3.64    0.24
  -4  -4   3    3.32    0.21
   4  -4  -3    3.56    0.22
  -4  -4   3    3.50    0.21
   4  -4  -3    3.19    0.20
  -4   4   2    9.63    0.35
   4   4  -2    9.18    0.41
  -4   4   2    9.28    0.42
   4   4  -2    9.24    0.41
  -4   4   2    8.90    0.41
  -4  -4   2    9.38    0.41
   4  -4  -2    8.56    0.40
   4  -4  -2    9.44    0.38
  -4  -4   2    8.99    0.40
  -4   4   1    0.28    0.10
   4   4  -1    0.38    0.11
   4   4  -1    0.39    0.09
  -4   4   1    0.38    0.10
  -4  -4   1    0.23    0.08
   4  -4  -1    0.29    0.09
   4  -4  -1    0.37    0.07
  -4  -4   1    0.38    0.04
  -4  -4   1    0.37    0.09
  -4  -4   1    0.32    0.10
  -4   4   0    8.98    0.41
   4   4   0   10.01    0.42
  -4   4   0    9.53    0.43
   4   4   0    9.37    0.39
  -4  -4   0    9.78    0.43
  -4  -4   0    9.39    0.41
   4  -4   0    8.74    0.41
   4  -4   0    9.23    0.34
  -4  -4   0    9.72    0.35
  -4  -4   0   10.41    0.43
  -4   4  -1   11.25    0.47
   4   4   1   11.23    0.43
   4   4   1   11.03    0.47
  -4   4  -1   11.23    0.46
  -4  -4  -1   10.66    0.47
   4  -4   1   11.29    0.37
   4  -4   1   10.48    0.47
  -4  -4  -1   11.44    0.46
  -4  -4  -1   10.71    0.48
   4   4   2    3.45    0.17
  -4   4  -2    3.25    0.21
  -4   4  -2    3.34    0.22
   4   4   2    3.14    0.22
  -4  -4  -2    3.72    0.24
  -4  -4  -2    3.36    0.24
  -4  -4  -2    3.11    0.21
  -4  -4  -2    3.38    0.18
   4   4   3    4.66    0.27
  -4   4  -3    4.83    0.26
  -4   4  -3    4.55    0.27
   4   4   3    4.50    0.20
  -4  -4  -3    4.77    0.28
  -4  -4  -3    5.01    0.27
  -4  -4  -3    5.11    0.30
  -4  -4  -3    4.73    0.20
  -4   4  -4    0.90    0.14
   4   4   4    0.96    0.14
  -4   4  -4    0.99    0.13
   4   4   4    0.90    0.07
  -4  -4  -4    1.00    0.16
  -4  -4  -4    1.06    0.07
   4  -4   4    0.85    0.11
  -4  -4  -4    0.74    0.14
  -4  -4  -4    0.96    0.14
   4   4   5    7.87    0.40
  -4   4  -5    7.71    0.36
  -4   4  -5    8.46    0.29
  -4   4  -5    8.24    0.41
  -4  -4  -5    8.19    0.41
  -4  -4  -5    7.76    0.40
  -4  -4  -5    8.11    0.41
   4  -4   5    8.03    0.34
  -4   4  -6    0.09    0.05
  -4   4  -6    0.08    0.07
  -4   4  -6   -0.01    0.10
  -4  -4  -6    0.06    0.09
  -4  -4  -6    0.00    0.09
   4  -4   6   -0.01    0.01
  -4  -4  -6   -0.01    0.09
  -4   4  -7    0.69    0.11
  -4   4  -7    0.51    0.10
  -4   4  -7    0.77    0.16
  -4   4  -7    0.51    0.09
  -4  -4  -7    0.77    0.15
  -4  -4  -7    0.52    0.14
  -4  -4  -7    0.70    0.16
  -4   4  -8    0.25    0.09
  -4   4  -8    0.31    0.14
  -4   4  -8    0.45    0.10
  -4  -4  -8    0.27    0.11
  -4  -4  -8    0.34    0.14
  -4  -4  -8    0.21    0.11
  -4   4  -9   -0.10    0.11
  -4   4  -9   -0.05    0.06
  -4  -4  -9    0.01    0.09
  -4  -4  -9    0.05    0.12
  -4  -4  -9    0.03    0.09
  -4   4 -10    0.21    0.14
  -4   4 -10   -0.07    0.05
  -4  -4 -10   -0.07    0.08
  -4  -4 -10    0.01    0.14
  -4   4 -11    0.20    0.15
  -4  -4 -11    0.05    0.11
  -4  -4 -11   -0.25    0.13
  -4   4 -12    0.38    0.18
  -4  -4 -12    0.01    0.10
  -4  -4 -12    0.03    0.16
  -4   4 -13    0.07    0.16
  -4  -4 -13    0.10    0.19
  -4   4 -14    0.31    0.20
  -4  -4 -14   -0.06    0.18
   4   5 -14    0.03    0.16
   4  -5 -14    0.14    0.19
   4   5 -13    0.02    0.14
   4  -5 -13    0.26    0.14
   4  -5 -13   -0.10    0.16
   4   5 -12   -0.18    0.13
   4   5 -12   -0.18    0.15
   4  -5 -12   -0.10    0.11
   4  -5 -12    0.10    0.17
   4   5 -11    0.17    0.13
   4   5 -11   -0.01    0.13
   4  -5 -11    0.08    0.12
   4  -5 -11   -0.21    0.12
  -4   5  10    1.66    0.21
   4   5 -10    1.56    0.24
   4   5 -10    1.13    0.23
   4  -5 -10    1.82    0.23
   4  -5 -10    1.16    0.21
   4  -5 -10    1.56    0.27
  -4   5   9    0.85    0.16
   4   5  -9    0.39    0.17
   4   5  -9    0.90    0.19
   4  -5  -9    0.55    0.14
   4  -5  -9    0.63    0.17
   4  -5  -9    0.55    0.15
   4  -5  -9    0.58    0.15
  -4   5   8    1.82    0.22
   4   5  -8    1.84    0.24
  -4   5   8    1.50    0.19
   4   5  -8    0.99    0.21
   4   5  -8    1.79    0.16
   4  -5  -8    1.47    0.19
   4  -5  -8    1.12    0.20
   4  -5  -8    1.88    0.23
   4  -5  -8    1.68    0.19
  -4   5   7    1.71    0.20
   4   5  -7    1.55    0.23
   4   5  -7    1.82    0.23
  -4   5   7    2.00    0.22
   4   5  -7    1.99    0.13
   4  -5  -7    1.86    0.23
   4  -5  -7    1.85    0.19
   4  -5  -7    1.49    0.21
   4   5  -6    0.29    0.09
  -4   5   6    0.23    0.11
   4   5  -6    0.08    0.04
   4   5  -6    0.22    0.13
  -4   5   6    0.04    0.10
   4   5  -6    0.01    0.12
   4   5  -6    0.03    0.04
   4  -5  -6   -0.05    0.08
  -4  -5   6    0.07    0.05
   4  -5  -6    0.17    0.12
   4  -5  -6   -0.15    0.09
  -4   5   5    0.80    0.15
   4   5  -5    0.67    0.16
  -4   5   5    0.77    0.15
   4   5  -5    0.69    0.04
   4   5  -5    0.93    0.17
   4   5  -5    0.87    0.13
   4   5  -5    0.67    0.04
   4  -5  -5    0.82    0.15
   4  -5  -5    0.85    0.16
   4  -5  -5    0.64    0.12
  -4  -5   5    0.71    0.11
  -4   5   4    2.71    0.26
  -4   5   4    3.23    0.24
   4   5  -4    2.77    0.25
   4   5  -4    3.36    0.25
  -4   5   4    2.88    0.23
  -4  -5   4    2.71    0.20
   4  -5  -4    2.89    0.23
   4  -5  -4    3.18    0.22
  -4  -5   4    3.24    0.20
   4  -5  -4    2.95    0.21
   4   5  -3    4.50    0.28
  -4   5   3    3.62    0.26
  -4   5   3    4.19    0.27
  -4   5   3    4.54    0.18
   4   5  -3    3.91    0.27
  -4   5   3    4.31    0.27
  -4  -5   3    4.12    0.25
  -4  -5   3    3.94    0.24
   4  -5  -3    3.90    0.24
   4  -5  -3    4.28    0.28
   4  -5  -3    4.24    0.24
   4   5  -2    8.07    0.39
  -4   5   2    7.72    0.39
  -4   5   2    8.49    0.39
  -4   5   2    8.61    0.41
   4   5  -2    7.72    0.38
  -4  -5   2    8.19    0.38
   4  -5  -2    8.52    0.35
   4  -5  -2    7.83    0.39
  -4  -5   2    7.48    0.38
   4  -5  -2    7.63    0.37
  -4  -5   2    7.38    0.36
   4   5  -1   43.46    1.55
  -4   5   1   43.62    1.57
   4   5  -1   45.21    1.53
  -4   5   1   44.71    1.55
  -4   5   1   45.04    1.56
  -4  -5   1   46.65    1.44
  -4  -5   1   45.14    1.56
  -4  -5   1   45.99    1.55
   4  -5  -1   43.16    1.55
  -4  -5   1   45.24    1.55
   4  -5  -1   44.35    1.54
   4  -5  -1   44.79    1.49
  -4   5   0   -0.02    0.08
  -4   5   0    0.00    0.08
   4   5   0    0.10    0.07
  -4   5   0    0.12    0.10
   4   5   0    0.10    0.09
  -4  -5   0    0.13    0.09
  -4  -5   0   -0.01    0.07
   4  -5   0    0.14    0.09
  -4  -5   0    0.11    0.06
   4  -5   0   -0.01    0.07
   4  -5   0    0.03    0.04
  -4   5  -1    3.34    0.22
   4   5   1    3.70    0.19
   4   5   1    3.25    0.22
  -4   5  -1    3.02    0.23
  -4   5  -1    3.20    0.22
   4  -5   1    3.36    0.22
   4  -5   1    3.32    0.13
  -4  -5  -1    2.90    0.21
  -4  -5  -1    3.24    0.23
  -4  -5  -1    3.20    0.24
   4   5   2    3.15    0.22
  -4   5  -2    3.37    0.22
   4   5   2    3.34    0.17
  -4   5  -2    3.60    0.23
  -4   5  -2    3.14    0.23
   4  -5   2    3.12    0.21
  -4  -5  -2    3.30    0.22
  -4  -5  -2    3.10    0.24
  -4  -5  -2    3.28    0.24
  -4   5  -3    3.31    0.22
  -4   5  -3    3.14    0.23
  -4   5  -3    3.35    0.23
   4   5   3    3.13    0.15
   4   5   3    2.86    0.21
  -4  -5  -3    3.30    0.25
   4  -5   3    3.31    0.21
  -4  -5  -3    3.16    0.24
  -4  -5  -3    3.04    0.21
   4   5   4    1.66    0.08
  -4   5  -4    1.08    0.15
  -4   5  -4    1.88    0.18
  -4   5  -4    2.19    0.22
   4   5   4    1.60    0.18
  -4  -5  -4    1.50    0.18
  -4  -5  -4    1.44    0.19
   4  -5   4    1.61    0.16
  -4  -5  -4    1.56    0.20
  -4   5  -5    0.35    0.04
   4   5   5    0.19    0.10
  -4   5  -5    0.36    0.04
  -4   5  -5    0.36    0.10
  -4   5  -5    0.25    0.10
  -4   5  -5    0.29    0.12
   4  -5   5    0.44    0.09
  -4  -5  -5    0.17    0.13
  -4  -5  -5    0.37    0.12
  -4  -5  -5    0.24    0.12
  -4   5  -6    2.27    0.25
  -4   5  -6    2.77    0.14
  -4   5  -6    2.61    0.20
  -4   5  -6    2.59    0.19
  -4  -5  -6    2.58    0.25
  -4  -5  -6    2.94    0.28
  -4  -5  -6    2.43    0.25
  -4   5  -7    2.54    0.19
  -4   5  -7    2.76    0.16
  -4   5  -7    2.83    0.29
  -4   5  -7    3.01    0.20
  -4  -5  -7    2.88    0.28
  -4  -5  -7    2.40    0.26
  -4  -5  -7    3.07    0.28
  -4   5  -8   -0.12    0.06
  -4   5  -8   -0.10    0.11
  -4  -5  -8    0.12    0.11
  -4  -5  -8    0.13    0.12
  -4  -5  -8    0.08    0.11
  -4   5  -9   -0.18    0.11
  -4   5  -9    0.10    0.07
  -4  -5  -9   -0.06    0.12
  -4  -5  -9   -0.10    0.10
  -4  -5  -9   -0.21    0.10
  -4   5 -10   -0.03    0.12
  -4   5 -10    0.04    0.06
  -4  -5 -10   -0.06    0.12
  -4  -5 -10   -0.13    0.10
  -4   5 -11    0.18    0.16
  -4  -5 -11    0.19    0.13
  -4  -5 -11    0.14    0.16
  -4   5 -12    0.19    0.19
  -4  -5 -12    0.01    0.12
  -4  -5 -12    0.19    0.20
  -4   5 -13    0.09    0.17
  -4  -5 -13    0.07    0.19
  -4  -5 -13    0.39    0.15
   4   6 -14    0.10    0.17
   4  -6 -14   -0.15    0.17
   4   6 -13   -0.14    0.16
   4   6 -13   -0.12    0.17
   4  -6 -13   -0.07    0.18
   4  -6 -13   -0.09    0.12
   4   6 -12   -0.13    0.13
   4   6 -12    0.23    0.17
   4  -6 -12   -0.02    0.13
   4  -6 -12   -0.02    0.17
   4   6 -11   -0.10    0.14
   4   6 -11   -0.03    0.14
   4  -6 -11    0.07    0.13
   4  -6 -11   -0.04    0.12
   4   6 -10    0.56    0.19
  -4   6  10    0.42    0.14
   4   6 -10    0.53    0.20
   4  -6 -10    0.69    0.17
   4  -6 -10    0.64    0.17
   4  -6 -10    0.34    0.18
  -4   6   9    0.84    0.17
   4   6  -9    1.11    0.23
   4   6  -9    1.06    0.22
   4  -6  -9    1.01    0.19
   4  -6  -9    0.99    0.20
   4  -6  -9    0.71    0.20
   4  -6  -9    1.02    0.16
  -4   6   8   -0.05    0.09
   4   6  -8   -0.06    0.12
   4   6  -8   -0.13    0.12
  -4   6   8   -0.08    0.09
   4  -6  -8   -0.03    0.11
   4  -6  -8    0.00    0.11
   4  -6  -8    0.10    0.09
   4  -6  -8    0.10    0.13
  -4   6   7    3.13    0.27
   4   6  -7    2.59    0.29
   4   6  -7    2.31    0.28
  -4   6   7    1.85    0.23
   4  -6  -7    2.32    0.26
   4  -6  -7    2.64    0.28
   4  -6  -7    2.27    0.21
   4  -6  -7    2.41    0.26
   4   6  -6    0.29    0.03
  -4   6   6    0.10    0.12
   4   6  -6    0.16    0.13
  -4   6   6    0.26    0.12
   4   6  -6    0.43    0.15
   4  -6  -6    0.23    0.13
  -4  -6   6    0.27    0.07
   4  -6  -6    0.26    0.10
   4  -6  -6    0.41    0.14
   4   6  -5    0.44    0.14
  -4   6   5    0.13    0.11
  -4   6   5    0.37    0.13
   4   6  -5    0.30    0.14
  -4  -6   5    0.36    0.11
   4  -6  -5    0.49    0.12
  -4  -6   5    0.35    0.09
   4  -6  -5    0.18    0.12
   4  -6  -5    0.40    0.12
   4   6  -4   12.78    0.57
  -4   6   4   11.48    0.56
  -4   6   4   12.36    0.40
  -4   6   4   11.14    0.54
   4   6  -4   13.08    0.57
  -4   6   4   11.67    0.56
   4  -6  -4   11.77    0.55
   4  -6  -4   11.73    0.51
  -4  -6   4   12.01    0.52
   4  -6  -4   12.43    0.53
  -4  -6   4   11.90    0.50
  -4   6   3    0.00    0.04
  -4   6   3   -0.02    0.09
  -4   6   3   -0.17    0.09
  -4   6   3    0.29    0.11
   4   6  -3   -0.11    0.08
   4   6  -3   -0.11    0.09
   4  -6  -3    0.03    0.08
  -4  -6   3   -0.04    0.07
   4  -6  -3   -0.14    0.09
  -4  -6   3    0.13    0.09
   4  -6  -3   -0.07    0.07
  -4   6   2   10.07    0.49
   4   6  -2    9.11    0.45
  -4   6   2    9.59    0.46
   4   6  -2    9.93    0.47
  -4   6   2   10.56    0.48
   4  -6  -2    9.13    0.43
  -4  -6   2    9.33    0.45
  -4  -6   2    9.94    0.45
   4  -6  -2    9.73    0.41
  -4  -6   2    9.93    0.45
   4  -6  -2   10.10    0.47
  -4   6   1    4.69    0.28
  -4   6   1    4.56    0.30
   4   6  -1    4.81    0.29
  -4   6   1    4.64    0.29
   4   6  -1    4.56    0.27
   4  -6  -1    4.59    0.23
  -4  -6   1    4.92    0.18
   4  -6  -1    4.61    0.28
  -4  -6   1    4.63    0.27
  -4  -6   1    4.29    0.29
   4  -6  -1    5.15    0.31
  -4  -6   1    4.51    0.28
  -4   6   0    0.19    0.10
   4   6   0    0.08    0.07
   4   6   0    0.26    0.10
  -4   6   0    0.11    0.09
  -4   6   0    0.14    0.10
   4  -6   0    0.20    0.11
  -4  -6   0    0.08    0.08
  -4  -6   0    0.18    0.09
   4  -6   0    0.17    0.05
  -4  -6   0    0.13    0.10
  -4   6  -1    0.18    0.10
   4   6   1    0.30    0.11
   4   6   1    0.22    0.10
   4   6   1    0.39    0.08
  -4   6  -1    0.11    0.09
  -4   6  -1    0.08    0.09
   4  -6   1    0.26    0.05
  -4  -6  -1    0.03    0.10
  -4  -6  -1    0.13    0.10
  -4  -6  -1    0.25    0.10
   4  -6   1    0.19    0.09
   4   6   2    0.02    0.09
  -4   6  -2   -0.09    0.08
   4   6   2   -0.06    0.08
   4   6   2   -0.03    0.05
  -4   6  -2   -0.03    0.08
  -4   6  -2   -0.02    0.08
  -4  -6  -2    0.07    0.09
   4  -6   2    0.06    0.08
  -4  -6  -2    0.07    0.10
  -4  -6  -2    0.00    0.10
  -4   6  -3    2.31    0.22
   4   6   3    2.50    0.13
  -4   6  -3    2.83    0.24
   4   6   3    2.43    0.22
  -4   6  -3    2.73    0.21
   4   6   3    2.36    0.25
  -4  -6  -3    2.26    0.23
  -4  -6  -3    2.54    0.26
  -4  -6  -3    2.84    0.25
   4  -6   3    2.96    0.21
  -4   6  -4    8.01    0.41
  -4   6  -4    8.00    0.39
  -4   6  -4    7.89    0.38
   4   6   4    7.71    0.27
   4   6   4    7.29    0.38
  -4  -6  -4    6.96    0.41
  -4  -6  -4    7.95    0.41
  -4  -6  -4    7.56    0.43
   4  -6   4    7.42    0.36
   4   6   5    0.69    0.13
  -4   6  -5    0.47    0.12
  -4   6  -5    0.55    0.14
  -4   6  -5    0.52    0.12
  -4  -6  -5    0.59    0.15
  -4  -6  -5    0.50    0.15
  -4  -6  -5    0.77    0.15
   4  -6   5    0.56    0.10
  -4   6  -6   -0.08    0.08
   4   6   6   -0.09    0.08
  -4   6  -6    0.05    0.08
  -4   6  -6   -0.01    0.04
  -4   6  -6    0.03    0.11
  -4  -6  -6    0.01    0.12
  -4  -6  -6   -0.10    0.09
  -4  -6  -6   -0.15    0.10
  -4   6  -7    3.36    0.23
  -4   6  -7    4.10    0.31
  -4   6  -7    3.94    0.25
  -4  -6  -7    3.46    0.33
  -4  -6  -7    4.26    0.32
  -4  -6  -7    3.87    0.31
  -4   6  -8    0.68    0.17
  -4   6  -8    0.41    0.11
  -4  -6  -8    0.65    0.16
  -4  -6  -8    0.45    0.15
  -4  -6  -8    0.49    0.16
  -4   6  -9   -0.25    0.11
  -4   6  -9   -0.09    0.07
  -4  -6  -9   -0.14    0.11
  -4  -6  -9   -0.05    0.11
  -4  -6  -9    0.15    0.14
  -4   6 -10    0.63    0.14
  -4   6 -10    0.56    0.18
  -4  -6 -10    0.36    0.18
[truncated: 562,604 more chars]
