# Supplementary material for: Crystal structure of 2-(4-meth­oxy­phen­yl)-6-nitro­imidazo[1,2-a]pyridine-3-carbaldehyde
Source: Acta Crystallogr E Crystallogr Commun. 2015 Nov 21;71(Pt 12):o979–80. doi: 10.1107/S2056989015021957 (PMC4719933; doi:10.1107/S2056989015021957)
Supplement: Supplementary file 2 [file e-71-0o979-Isup2.hkl]

data_I                                                                          
_shelx_title ' EL15_D584_DRX2 in P2(1)/c'                                       
_shelx_refln_list_code          4                                               
_shelx_F_calc_maximum      255.62                                               
_exptl_crystal_F_000       616.00                                               
_reflns_d_resolution_high  0.7401                                               
                                                                                
loop_                                                                           
 _space_group_symop_operation_xyz                                               
 'x, y, z'                                                                      
 '-x, y+1/2, -z+1/2'                                                            
 '-x, -y, -z'                                                                   
 'x, -y-1/2, z-1/2'                                                             
                                                                                
_cell_length_a    10.8516                                                       
_cell_length_b    12.0710                                                       
_cell_length_c    10.2631                                                       
_cell_angle_alpha  90.000                                                       
_cell_angle_beta   93.200                                                       
_cell_angle_gamma  90.000                                                       
                                                                                
_shelx_F_squared_multiplier     1.000                                           
                                                                                
loop_                                                                           
 _refln_index_h                                                                 
 _refln_index_k                                                                 
 _refln_index_l                                                                 
 _refln_F_squared_calc                                                          
 _refln_F_squared_meas                                                          
 _refln_F_squared_sigma                                                         
 _refln_observed_status                                                         
   2   0   0         10.23         15.15         0.99 o                         
   3   0   0       4599.40       4697.98        50.78 o                         
   4   0   0        362.42        384.60         9.83 o                         
   5   0   0        891.31        803.33        18.17 o                         
   6   0   0        142.69        161.64         7.85 o                         
   7   0   0       1273.21       1396.73        26.76 o                         
   8   0   0        598.33        607.15        18.82 o                         
   9   0   0         29.25         35.08         4.73 o                         
  10   0   0          0.52          1.25         3.46 o                         
  11   0   0          6.39          1.31         8.06 o                         
  12   0   0          1.54          4.53         4.43 o                         
  13   0   0         49.72         54.20         8.25 o                         
  14   0   0         27.67         29.43         7.82 o                         
   1   1   0        930.92        883.84         7.22 o                         
   2   1   0        636.72        602.56         5.16 o                         
   3   1   0          1.86          5.08         0.86 o                         
   4   1   0        661.72        631.44         7.47 o                         
   5   1   0          0.30          1.75         1.44 o                         
   6   1   0          6.00          9.14         1.84 o                         
   7   1   0        502.63        539.33         9.45 o                         
   8   1   0         57.28         65.00         4.01 o                         
   9   1   0          0.03         -2.38         2.38 o                         
  10   1   0          0.03          0.12         2.47 o                         
  11   1   0          4.27         10.88         3.19 o                         
  12   1   0          3.72          3.20         3.23 o                         
  13   1   0          8.24          8.88         3.93 o                         
  14   1   0          0.10         -0.25         3.78 o                         
   0   2   0       7967.85       7691.23        65.48 o                         
   1   2   0        741.77        703.94         5.34 o                         
   2   2   0        561.26        504.69         4.63 o                         
   3   2   0       3022.84       2866.29        30.01 o                         
   4   2   0          0.03         -0.23         1.21 o                         
   5   2   0        568.11        540.91         8.35 o                         
   6   2   0        433.54        393.35         7.48 o                         
   7   2   0        339.33        347.90        11.28 o                         
   8   2   0        352.81        368.69         9.62 o                         
   9   2   0         21.50         21.58         3.18 o                         
  10   2   0          0.50         -2.53         2.53 o                         
  11   2   0        114.23        122.91         7.21 o                         
  12   2   0         13.52          9.17         5.15 o                         
  13   2   0          2.86          2.91         3.47 o                         
  14   2   0          4.59          2.59         4.12 o                         
   1   3   0        995.06        957.88         6.96 o                         
   2   3   0        110.85         90.40         1.91 o                         
   3   3   0        114.85        100.97         2.70 o                         
   4   3   0         53.85         56.28         2.51 o                         
   5   3   0        364.80        355.98         6.04 o                         
   6   3   0        169.77        197.33         4.85 o                         
   7   3   0        475.78        468.50         8.61 o                         
   8   3   0        648.66        641.42        11.62 o                         
   9   3   0         13.48         11.37         3.21 o                         
  10   3   0         20.14         24.11         3.33 o                         
  11   3   0          7.30         11.64         3.41 o                         
  12   3   0          0.07          3.19         3.11 o                         
  13   3   0          9.03         12.47         3.79 o                         
  14   3   0          3.44         10.25         4.55 o                         
   0   4   0       1416.90       1311.14        16.30 o                         
   1   4   0          0.15          0.46         0.90 o                         
   2   4   0       1957.95       2005.06        19.74 o                         
   3   4   0        194.02        197.17         4.01 o                         
   4   4   0        615.02        602.80         7.97 o                         
   5   4   0        254.62        273.79         4.82 o                         
   6   4   0        746.92        709.12        10.39 o                         
   7   4   0        183.33        171.55         5.31 o                         
   8   4   0          7.51          8.77         2.37 o                         
   9   4   0        324.77        316.15         7.92 o                         
  10   4   0          0.48          0.67         2.71 o                         
  11   4   0         48.96         48.41         4.39 o                         
  12   4   0         10.03          7.92         3.48 o                         
  13   4   0          2.08         -3.84         3.84 o                         
  14   4   0          1.74          1.31         4.55 o                         
   1   5   0       2264.86       2234.92        20.49 o                         
   2   5   0        986.57       1018.25        11.06 o                         
   3   5   0          0.72          0.12         1.11 o                         
   4   5   0          5.97          3.64         1.32 o                         
   5   5   0        251.07        238.52         4.55 o                         
   6   5   0        277.00        297.78         5.55 o                         
   7   5   0          0.51          1.01         1.65 o                         
   8   5   0        146.42        152.15         4.68 o                         
   9   5   0        207.15        206.40         9.04 o                         
  10   5   0         69.17         83.73         5.04 o                         
  11   5   0          4.83          4.72         2.99 o                         
  12   5   0          0.43         -0.72         3.80 o                         
  13   5   0          1.87          0.71         4.26 o                         
   0   6   0       1802.62       1872.46        25.07 o                         
   1   6   0       3457.66       3749.89        34.97 o                         
   2   6   0         25.90         20.34         1.81 o                         
   3   6   0        487.88        514.19         6.80 o                         
   4   6   0          3.99          9.55         1.64 o                         
   5   6   0         22.09         30.36         1.99 o                         
   6   6   0         23.54         20.29         1.98 o                         
   7   6   0        131.34        130.10         4.04 o                         
   8   6   0        395.85        415.53         7.75 o                         
   9   6   0        136.29        144.41         5.59 o                         
  10   6   0         15.22         15.13         3.65 o                         
  11   6   0          4.91          2.92         3.78 o                         
  12   6   0          0.00          3.89         4.07 o                         
  13   6   0          0.08         -0.44         4.12 o                         
   1   7   0        417.14        441.45         6.12 o                         
   2   7   0          4.58          6.55         1.55 o                         
   3   7   0          5.71          3.79         1.71 o                         
   4   7   0          2.73         -0.85         1.61 o                         
   5   7   0        364.29        360.84         6.60 o                         
   6   7   0         44.20         45.10         2.48 o                         
   7   7   0        102.51         92.46         3.74 o                         
   8   7   0         49.37         46.65         3.30 o                         
   9   7   0         36.41         35.44         4.24 o                         
  10   7   0          1.39         -0.64         3.34 o                         
  11   7   0          1.27         -0.67         3.64 o                         
  12   7   0         14.32         10.78         4.51 o                         
  13   7   0         14.60         21.84         5.32 o                         
   0   8   0          5.58         -0.43         1.92 o                         
   1   8   0         18.10         37.72         2.26 o                         
   2   8   0          2.36          1.83         1.77 o                         
   3   8   0        132.61        146.10         4.18 o                         
   4   8   0         42.48         40.14         2.69 o                         
   5   8   0         21.52         22.73         2.48 o                         
   6   8   0         23.96         31.27         2.40 o                         
   7   8   0        152.19        155.74         4.60 o                         
   8   8   0        278.74        273.57         7.45 o                         
   9   8   0         13.02          7.12         3.00 o                         
  10   8   0         19.97         29.15         4.06 o                         
  11   8   0         34.88         40.92         4.67 o                         
  12   8   0         37.67         45.00         6.98 o                         
   1   9   0        321.93        331.49         5.76 o                         
   2   9   0        160.59        150.19         4.37 o                         
   3   9   0        192.51        180.60         6.41 o                         
   4   9   0         12.72          8.28         2.08 o                         
   5   9   0         37.89         48.12         3.14 o                         
   6   9   0        556.95        536.17         8.50 o                         
   7   9   0        343.48        321.34         7.89 o                         
   8   9   0        143.30        134.78         6.08 o                         
   9   9   0          6.40          2.13         2.82 o                         
  10   9   0          0.14         -1.12         3.15 o                         
  11   9   0          9.89          4.37         3.85 o                         
  12   9   0         23.11         27.73         4.89 o                         
   0  10   0        328.14        268.99         8.23 o                         
   1  10   0        172.88        155.02         4.58 o                         
   2  10   0         95.88         96.87         3.93 o                         
   3  10   0        180.04        196.48         5.34 o                         
   4  10   0         54.15         55.71         3.06 o                         
   5  10   0          4.32          2.68         2.00 o                         
   6  10   0        189.93        200.73         6.38 o                         
   7  10   0         29.58         31.19         3.61 o                         
   8  10   0          0.07         -1.88         2.77 o                         
   9  10   0          9.95          9.70         3.36 o                         
  10  10   0         55.10         59.99         5.31 o                         
  11  10   0          1.07         -1.87         4.83 o                         
   1  11   0        137.74        132.69         4.46 o                         
   2  11   0         19.85         12.23         2.34 o                         
   3  11   0         34.80         39.15         2.98 o                         
   4  11   0        304.42        292.90         6.20 o                         
   5  11   0         87.26         84.17         3.79 o                         
   6  11   0         13.28          8.91         2.74 o                         
   7  11   0          6.24          5.68         3.01 o                         
   8  11   0          5.15          7.45         3.27 o                         
   9  11   0         55.08         62.79         5.00 o                         
  10  11   0          3.81          3.21         4.12 o                         
   0  12   0          0.43         -1.15         3.11 o                         
   1  12   0        155.08        159.49         5.33 o                         
   2  12   0         97.90        101.57         5.49 o                         
   3  12   0          0.20         -1.66         2.12 o                         
   4  12   0          0.39          2.62         2.12 o                         
   5  12   0         21.12         21.34         2.91 o                         
   6  12   0         18.87         19.30         3.16 o                         
   7  12   0         14.30         21.47         3.28 o                         
   8  12   0          0.90          1.12         3.21 o                         
   9  12   0          9.26         11.66         4.20 o                         
   1  13   0         22.37         29.78         3.29 o                         
   2  13   0          9.18         11.66         2.66 o                         
   3  13   0          6.64          5.82         2.48 o                         
   4  13   0        119.11        116.83         4.90 o                         
   5  13   0          5.76          8.12         2.77 o                         
   6  13   0         14.24         14.45         3.12 o                         
   7  13   0          0.30         -2.80         2.80 o                         
   8  13   0          1.43          1.23         3.73 o                         
   0  14   0         51.32         51.54         5.52 o                         
   1  14   0         27.08         26.12         3.23 o                         
   2  14   0          6.61          3.20         2.61 o                         
   3  14   0         20.56         23.23         3.23 o                         
   4  14   0          5.58          6.40         2.95 o                         
   5  14   0          2.92          0.18         2.78 o                         
   6  14   0          3.04          1.25         3.50 o                         
   7  14   0         30.70         44.39         5.04 o                         
   1  15   0          1.91          2.19         2.91 o                         
   2  15   0          1.57          2.81         2.95 o                         
   3  15   0          0.00          1.87         2.79 o                         
   4  15   0          0.30         -2.62         3.03 o                         
   5  15   0          3.01          3.55         3.81 o                         
   0  16   0        103.23        124.32        10.34 o                         
   1  16   0         32.43         45.73         4.29 o                         
   2  16   0          5.20          2.94         3.34 o                         
 -14   1   1          0.23         -0.61         4.33 o                         
 -13   1   1          3.14          4.15         3.52 o                         
 -12   1   1        108.05        111.06         6.35 o                         
 -11   1   1         65.63         76.32         5.15 o                         
 -10   1   1          6.81          5.85         2.73 o                         
  -9   1   1          0.21          2.71         2.27 o                         
  -8   1   1        145.79        154.66         5.24 o                         
  -7   1   1         23.22         25.17         2.47 o                         
  -6   1   1          0.14          0.72         1.54 o                         
  -5   1   1       1131.71       1190.77        15.59 o                         
  -4   1   1        508.69        466.07         6.53 o                         
  -3   1   1         72.22         77.24         2.85 o                         
  -2   1   1        516.25        463.37         4.12 o                         
  -1   1   1        981.53        948.54         8.22 o                         
   0   1   1        374.16        314.37         6.03 o                         
   1   1   1          1.74         -0.47         0.47 o                         
   2   1   1       1562.43       1485.99        11.74 o                         
   3   1   1       4098.83       4049.84        41.56 o                         
   4   1   1        375.39        380.20         5.61 o                         
   5   1   1        719.78        697.00         9.88 o                         
   6   1   1        587.51        574.05         9.05 o                         
   7   1   1        206.66        202.83         5.62 o                         
   8   1   1          3.04          4.35         2.40 o                         
   9   1   1         15.77         14.14         2.95 o                         
  10   1   1          3.53          5.06         2.76 o                         
  11   1   1          0.89          0.42         2.82 o                         
  12   1   1          0.87          6.61         3.52 o                         
  13   1   1          3.63          1.83         3.69 o                         
  14   1   1          2.66          5.00         4.08 o                         
 -14   2   1          1.06          2.83         4.15 o                         
 -13   2   1          0.20         -0.13         3.21 o                         
 -12   2   1         42.09         43.28         4.65 o                         
 -11   2   1         67.71         68.22         7.08 o                         
 -10   2   1         31.23         44.43         4.04 o                         
  -9   2   1          3.00         -2.37         2.40 o                         
  -8   2   1         31.97         32.70         3.12 o                         
  -7   2   1         88.37         99.20         4.35 o                         
  -6   2   1        136.91        131.24         4.43 o                         
  -5   2   1        330.58        337.47         5.99 o                         
  -4   2   1        790.10        760.83        10.32 o                         
  -3   2   1        939.56        929.66         9.71 o                         
  -2   2   1       1955.71       1831.81        15.38 o                         
  -1   2   1       1437.81       1343.68         9.04 o                         
   0   2   1      15181.53      15140.78        94.23 o                         
   1   2   1       1286.97       1295.70         9.77 o                         
   2   2   1       2407.18       2276.92        18.91 o                         
   3   2   1       4069.54       3846.39        39.74 o                         
   4   2   1        204.53        201.85         3.53 o                         
   5   2   1        146.48        134.23         4.28 o                         
   6   2   1         91.19         93.56         3.15 o                         
   7   2   1        119.84        134.46         4.74 o                         
   8   2   1         74.32         77.38         4.23 o                         
   9   2   1         59.48         54.38         4.05 o                         
  10   2   1         47.24         47.13         4.11 o                         
  11   2   1         30.61         33.51         4.00 o                         
  12   2   1         92.12         93.88         5.97 o                         
  13   2   1        158.60        171.22         8.67 o                         
  14   2   1         66.35         61.41         6.17 o                         
 -14   3   1          0.72          2.23         4.25 o                         
 -13   3   1         10.86         12.75         4.34 o                         
 -12   3   1        139.48        145.83         7.11 o                         
 -11   3   1        273.46        307.63         9.10 o                         
 -10   3   1        197.61        203.69         7.24 o                         
  -9   3   1         21.82         24.06         4.32 o                         
  -8   3   1          4.47          8.34         2.46 o                         
  -7   3   1        153.41        151.44         5.23 o                         
  -6   3   1         16.83         21.14         2.26 o                         
  -5   3   1          0.02          1.06         1.43 o                         
  -4   3   1        307.91        323.70         5.63 o                         
  -3   3   1        385.41        340.88         4.85 o                         
  -2   3   1       4109.22       3887.79        36.70 o                         
  -1   3   1       2460.75       2338.55        15.83 o                         
   0   3   1        789.78        799.07         5.68 o                         
   1   3   1       1746.71       1684.75        14.62 o                         
   2   3   1        933.88        881.80         9.60 o                         
   3   3   1         45.01         44.11         1.57 o                         
   4   3   1         38.33         35.80         1.34 o                         
   5   3   1        280.41        251.40         4.40 o                         
   6   3   1          0.29          1.30         1.26 o                         
   7   3   1          6.22          5.19         1.88 o                         
   8   3   1          5.34          5.83         2.27 o                         
   9   3   1          2.76          2.48         2.42 o                         
  10   3   1         53.11         56.58         4.51 o                         
  11   3   1         82.49         81.26         5.31 o                         
  12   3   1          0.23         -2.76         3.01 o                         
  13   3   1          3.43          5.39         3.59 o                         
  14   3   1          4.65          6.91         4.77 o                         
 -14   4   1          5.06          1.29         4.42 o                         
 -13   4   1          1.39          3.51         4.04 o                         
 -12   4   1         15.11         18.83         4.40 o                         
 -11   4   1        103.45        116.70         6.13 o                         
 -10   4   1          2.91          0.12         2.53 o                         
  -9   4   1        364.56        350.84         8.34 o                         
  -8   4   1        204.44        201.31         6.97 o                         
  -7   4   1         40.14         39.19         3.58 o                         
  -6   4   1          3.66          4.16         1.83 o                         
  -5   4   1        201.05        196.26         3.96 o                         
  -4   4   1         15.70         22.54         1.52 o                         
  -3   4   1          0.07         -0.85         0.85 o                         
  -2   4   1         15.15         23.14         1.30 o                         
  -1   4   1        626.66        572.90         5.68 o                         
   0   4   1        109.00         96.51         1.86 o                         
   1   4   1        200.18        220.55         3.22 o                         
   2   4   1        164.08        160.29         2.74 o                         
   3   4   1        497.65        514.60         6.93 o                         
   4   4   1        744.60        701.10         9.48 o                         
   5   4   1        178.57        202.03         3.54 o                         
   6   4   1        929.95        906.61        10.91 o                         
   7   4   1          2.03          0.07         1.50 o                         
   8   4   1        130.05        135.27         6.35 o                         
   9   4   1          7.66          7.38         3.08 o                         
  10   4   1         46.31         51.60         4.35 o                         
  11   4   1         25.98         26.69         3.92 o                         
  12   4   1         90.19         85.87         5.85 o                         
  13   4   1         60.51         78.72         6.44 o                         
  14   4   1         12.29          6.96         4.38 o                         
 -13   5   1          3.69          6.15         4.31 o                         
 -12   5   1          3.50          1.63         3.91 o                         
 -11   5   1         73.97         85.08         6.65 o                         
 -10   5   1         34.48         35.39         3.72 o                         
  -9   5   1          5.47          3.26         2.55 o                         
  -8   5   1        162.49        146.97         4.86 o                         
  -7   5   1         11.24          7.10         1.82 o                         
  -6   5   1         44.00         41.83         2.39 o                         
  -5   5   1         12.42         16.89         1.68 o                         
  -4   5   1       2839.82       2849.57        28.17 o                         
  -3   5   1          2.87          7.09         1.12 o                         
  -2   5   1        295.55        307.94         4.63 o                         
  -1   5   1        552.94        593.79         6.32 o                         
   0   5   1        160.47        152.82         2.66 o                         
   1   5   1        418.74        446.48         5.54 o                         
   2   5   1          1.36          0.08         1.03 o                         
   3   5   1          4.49         10.32         1.17 o                         
   4   5   1        188.12        208.06         4.02 o                         
   5   5   1        224.99        231.51         4.67 o                         
   6   5   1          1.75          2.42         1.54 o                         
   7   5   1         99.70        100.59         3.96 o                         
   8   5   1        182.76        184.16         6.91 o                         
   9   5   1         40.25         46.24         4.03 o                         
  10   5   1          0.21         -2.27         2.27 o                         
  11   5   1         53.36         53.86         4.65 o                         
  12   5   1          0.18         -2.17         3.45 o                         
  13   5   1          4.98         -0.39         4.23 o                         
 -13   6   1          1.20          2.78         4.30 o                         
 -12   6   1          1.88         -2.38         4.08 o                         
 -11   6   1          2.95          3.70         3.69 o                         
 -10   6   1         62.86         60.88         5.39 o                         
  -9   6   1        115.98        112.62         4.60 o                         
  -8   6   1          1.72         -0.51         1.85 o                         
  -7   6   1          0.41         -1.77         1.77 o                         
  -6   6   1        246.32        242.53         5.96 o                         
  -5   6   1         27.44         28.39         1.88 o                         
  -4   6   1        292.12        296.88         4.82 o                         
  -3   6   1        250.61        271.58         4.63 o                         
  -2   6   1        143.12        160.89         3.25 o                         
  -1   6   1        109.50        123.74         2.64 o                         
   0   6   1          8.35          3.95         1.22 o                         
   1   6   1        136.41        148.51         3.14 o                         
   2   6   1          9.78          8.26         1.49 o                         
   3   6   1        562.76        603.08         7.58 o                         
   4   6   1         14.96         13.73         1.67 o                         
   5   6   1          6.73          5.54         2.05 o                         
   6   6   1        167.29        175.14         4.11 o                         
   7   6   1          8.55          9.64         1.93 o                         
   8   6   1          1.83          1.06         2.19 o                         
   9   6   1         29.58         26.26         3.17 o                         
  10   6   1        110.84        118.36         6.27 o                         
  11   6   1          6.40          5.31         3.46 o                         
  12   6   1          4.43          7.95         4.27 o                         
  13   6   1         17.92          6.02         4.55 o                         
 -13   7   1          0.13         -2.33         4.34 o                         
 -12   7   1          0.04          3.76         4.05 o                         
 -11   7   1         12.40         11.10         4.12 o                         
 -10   7   1         61.26         66.74         5.82 o                         
  -9   7   1         25.90         28.62         4.34 o                         
  -8   7   1        252.10        249.09         6.40 o                         
  -7   7   1        146.07        142.39         4.02 o                         
  -6   7   1         52.10         57.70         2.41 o                         
  -5   7   1         71.72         76.72         2.45 o                         
  -4   7   1         11.57          9.63         1.51 o                         
  -3   7   1          0.94          3.25         1.43 o                         
  -2   7   1        109.78        115.78         3.09 o                         
  -1   7   1       1161.08       1231.16        12.66 o                         
   0   7   1         36.13         37.71         1.94 o                         
   1   7   1         17.06         20.18         1.72 o                         
   2   7   1         31.79         41.95         2.71 o                         
   3   7   1        118.91        119.18         3.50 o                         
   4   7   1        155.78        170.50         4.33 o                         
   5   7   1         92.27         93.66         3.31 o                         
   6   7   1        840.45        833.41        11.06 o                         
   7   7   1        261.86        256.90         6.25 o                         
   8   7   1        219.63        214.17         7.55 o                         
   9   7   1         10.26          9.85         2.64 o                         
  10   7   1          0.01         -2.87         2.87 o                         
  11   7   1          0.00         -3.21         3.21 o                         
  12   7   1         90.89        104.22        10.04 o                         
  13   7   1          2.67         10.38         5.56 o                         
 -12   8   1          0.03          0.17         3.68 o                         
 -11   8   1         25.41         33.35         4.53 o                         
 -10   8   1         59.00         52.97         4.87 o                         
  -9   8   1          5.53          6.97         3.16 o                         
  -8   8   1         56.87         60.68         3.61 o                         
  -7   8   1          0.25          1.57         1.98 o                         
  -6   8   1        274.83        264.50         6.14 o                         
  -5   8   1         15.57         14.04         1.73 o                         
  -4   8   1        211.64        221.92         4.74 o                         
  -3   8   1         42.56         41.51         2.28 o                         
  -2   8   1          3.67          3.00         1.69 o                         
  -1   8   1          2.16          1.08         1.46 o                         
   0   8   1          0.70          2.39         1.49 o                         
   1   8   1        141.36        142.08         5.22 o                         
   2   8   1        240.39        237.29         4.75 o                         
   3   8   1        138.73        137.25         3.90 o                         
   4   8   1          8.69          9.48         2.07 o                         
   5   8   1         77.36         77.50         3.44 o                         
   6   8   1         50.90         53.15         2.85 o                         
   7   8   1          4.18          7.12         2.23 o                         
   8   8   1          0.68          1.78         2.18 o                         
   9   8   1          0.03          3.01         2.90 o                         
  10   8   1         12.13         11.72         3.43 o                         
  11   8   1         47.92         42.31         4.66 o                         
  12   8   1          0.32         -1.73         3.99 o                         
 -12   9   1          2.25          2.64         3.80 o                         
 -11   9   1          0.12         -2.21         3.44 o                         
 -10   9   1         19.36         21.49         4.14 o                         
  -9   9   1         45.85         46.54         4.56 o                         
  -8   9   1          6.01          3.39         2.87 o                         
  -7   9   1          0.13          0.33         2.21 o                         
  -6   9   1          1.03          4.56         2.20 o                         
  -5   9   1         30.32         26.75         2.84 o                         
  -4   9   1        405.90        386.47         6.77 o                         
  -3   9   1         71.54         69.38         3.28 o                         
  -2   9   1        146.36        147.16         4.47 o                         
  -1   9   1          1.42         -0.37         1.53 o                         
   0   9   1         20.23         23.89         2.72 o                         
   1   9   1          0.94         -0.15         1.70 o                         
   2   9   1          0.05          1.57         1.74 o                         
   3   9   1         58.83         57.93         2.98 o                         
   4   9   1          2.20          0.56         1.80 o                         
   5   9   1          0.04         -1.63         1.63 o                         
   6   9   1         42.18         37.83         3.45 o                         
   7   9   1         67.72         78.30         4.09 o                         
   8   9   1          4.81          7.52         2.91 o                         
   9   9   1         32.12         41.96         4.08 o                         
  10   9   1          0.67         -0.27         3.14 o                         
  11   9   1          0.51         -3.28         3.28 o                         
  12   9   1          0.03         -2.74         4.34 o                         
 -11  10   1          1.27          2.98         4.10 o                         
 -10  10   1          0.62          0.59         3.91 o                         
  -9  10   1         15.72         15.33         3.90 o                         
  -8  10   1          3.20          7.62         3.12 o                         
  -7  10   1          6.57          2.13         2.88 o                         
  -6  10   1         12.92         14.71         2.74 o                         
  -5  10   1         37.14         44.43         3.99 o                         
  -4  10   1         59.52         51.42         2.99 o                         
  -3  10   1        321.23        326.57         6.41 o                         
  -2  10   1        300.00        267.78         5.73 o                         
  -1  10   1        246.09        234.74         5.34 o                         
   0  10   1         21.62         25.05         2.36 o                         
   1  10   1          3.28          2.71         1.85 o                         
   2  10   1        152.74        158.90         4.74 o                         
   3  10   1         40.30         53.70         4.66 o                         
   4  10   1         85.06         91.63         3.61 o                         
   5  10   1        702.85        642.13         9.96 o                         
   6  10   1        158.23        155.14         6.10 o                         
   7  10   1         11.31          9.25         2.95 o                         
   8  10   1          0.86          1.01         2.76 o                         
   9  10   1         11.66          3.78         3.07 o                         
  10  10   1          3.88          3.37         3.90 o                         
  11  10   1          5.11         -0.04         3.90 o                         
 -10  11   1         12.39         11.12         4.20 o                         
  -9  11   1          1.00         -0.71         3.42 o                         
  -8  11   1          2.57         -1.42         2.98 o                         
  -7  11   1         11.91          6.60         2.86 o                         
  -6  11   1          0.52         -0.38         2.17 o                         
  -5  11   1         82.59         83.72         4.24 o                         
  -4  11   1         65.81         69.32         3.55 o                         
  -3  11   1       1205.73       1128.64        14.52 o                         
  -2  11   1         72.30         63.32         3.63 o                         
  -1  11   1        102.94        119.36         4.46 o                         
   0  11   1        136.41        145.09         4.65 o                         
   1  11   1         18.89         15.96         2.24 o                         
   2  11   1          9.92         10.89         2.16 o                         
   3  11   1         87.71         83.60         4.05 o                         
   4  11   1        464.39        433.87         8.35 o                         
   5  11   1         27.93         26.00         3.63 o                         
   6  11   1         16.23         15.76         3.21 o                         
   7  11   1         54.24         51.41         4.45 o                         
   8  11   1         44.66         52.44         4.62 o                         
   9  11   1         10.45         19.90         4.15 o                         
  10  11   1          3.64         -1.48         3.81 o                         
  -9  12   1          0.69          2.37         3.74 o                         
  -8  12   1         24.78         33.01         4.34 o                         
  -7  12   1          9.53          9.22         3.06 o                         
  -6  12   1          4.89          3.26         2.61 o                         
  -5  12   1          3.70         -2.00         2.34 o                         
  -4  12   1          2.15          4.13         2.20 o                         
  -3  12   1          6.18          8.50         2.46 o                         
  -2  12   1        439.55        404.25         7.67 o                         
  -1  12   1          5.82          2.28         2.31 o                         
   0  12   1          8.20          3.65         2.40 o                         
   1  12   1          0.23          2.83         2.18 o                         
   2  12   1         10.58          8.07         2.27 o                         
   3  12   1         10.46         11.44         2.42 o                         
   4  12   1         13.46          7.15         2.46 o                         
   5  12   1        152.29        147.00         5.58 o                         
   6  12   1          0.49         -2.50         2.50 o                         
   7  12   1          8.36         11.06         3.25 o                         
   8  12   1          5.60          2.05         3.62 o                         
   9  12   1          1.02         -2.20         3.71 o                         
  -8  13   1         15.30         12.40         4.45 o                         
  -7  13   1          0.94         -3.01         3.01 o                         
  -6  13   1         13.88         16.13         4.07 o                         
  -5  13   1          6.99          9.35         2.86 o                         
  -4  13   1         30.11         30.34         3.09 o                         
  -3  13   1         15.03         15.08         2.99 o                         
  -2  13   1          1.67          3.16         2.71 o                         
  -1  13   1          5.81         -0.74         2.31 o                         
   0  13   1         41.32         34.04         3.33 o                         
   1  13   1          6.31          8.14         2.56 o                         
   2  13   1         15.89         16.42         2.70 o                         
   3  13   1         43.18         42.03         3.61 o                         
   4  13   1        179.40        182.54         6.25 o                         
   5  13   1         44.47         54.09         4.21 o                         
   6  13   1          0.05          1.48         2.87 o                         
   7  13   1          0.00          2.74         3.17 o                         
   8  13   1          1.77         -1.76         3.61 o                         
  -7  14   1         11.63         15.92         3.88 o                         
  -6  14   1          5.93          3.47         3.80 o                         
  -5  14   1          0.49         -2.96         3.00 o                         
  -4  14   1          6.21         12.26         3.03 o                         
  -3  14   1          0.91          1.37         2.45 o                         
  -2  14   1          4.69          5.07         2.67 o                         
  -1  14   1          0.89          0.86         2.79 o                         
   0  14   1          0.35          3.78         2.85 o                         
   1  14   1          1.15          2.72         2.59 o                         
   2  14   1          0.62          2.33         2.41 o                         
   3  14   1         40.74         46.72         3.91 o                         
   4  14   1         11.86          7.87         3.12 o                         
   5  14   1         14.54         21.02         3.67 o                         
   6  14   1          0.11         -1.27         3.16 o                         
   7  14   1         53.11         64.53         5.51 o                         
  -5  15   1         79.91         88.35         5.90 o                         
  -4  15   1         20.35         31.69         4.13 o                         
  -3  15   1          3.63          3.33         3.35 o                         
  -2  15   1          0.27         -0.15         2.81 o                         
  -1  15   1         76.52         84.02         5.01 o                         
   0  15   1          2.81         -2.18         2.58 o                         
   1  15   1          7.98          7.21         3.17 o                         
   2  15   1          3.62         -3.28         3.40 o                         
   3  15   1          0.01         -1.58         2.92 o                         
   4  15   1         13.21         21.08         3.79 o                         
   5  15   1          4.16          5.18         3.59 o                         
  -2  16   1          2.21         -0.24         3.59 o                         
  -1  16   1          7.80          7.64         3.65 o                         
   0  16   1         24.69         28.04         4.17 o                         
   1  16   1          0.46          0.34         3.47 o                         
   2  16   1          0.20         -3.47         3.47 o                         
 -14   0   2          0.15         -3.76         5.81 o                         
 -13   0   2         19.12         33.06         6.79 o                         
 -12   0   2          1.53          0.22         4.23 o                         
 -11   0   2          9.19         10.08         4.76 o                         
 -10   0   2         62.89         69.06         6.15 o                         
  -9   0   2          0.22         -1.84         3.12 o                         
  -8   0   2        264.41        266.03         8.94 o                         
  -7   0   2         16.71         27.09         3.66 o                         
  -6   0   2        597.60        716.13        15.10 o                         
  -5   0   2        152.11        183.55         5.82 o                         
  -4   0   2       1425.69       1525.46        26.73 o                         
  -3   0   2       1425.87       1459.02        22.41 o                         
  -2   0   2       1510.95       1480.87        17.56 o                         
  -1   0   2       1879.61       1902.32        31.10 o                         
   0   0   2        129.38        107.65         1.98 o                         
   1   0   2       5502.89       5461.53        77.89 o                         
   2   0   2         67.99         61.15         2.60 o                         
   3   0   2       2832.30       2625.16        35.34 o                         
   4   0   2        581.03        569.97        11.20 o                         
   5   0   2        185.03        178.82         5.75 o                         
   6   0   2        633.80        617.07        13.40 o                         
   7   0   2        188.15        201.91         8.70 o                         
   8   0   2          6.29          9.49         3.76 o                         
   9   0   2         86.53         85.64         9.30 o                         
  10   0   2          2.23          2.73         4.25 o                         
  11   0   2         24.67         30.73         7.52 o                         
  12   0   2         19.79         20.01         7.36 o                         
  13   0   2          3.00         -2.27         5.03 o                         
  14   0   2          8.39         -0.38         5.55 o                         
 -14   1   2          0.44         -4.09         4.32 o                         
 -13   1   2          9.41          9.88         3.53 o                         
 -12   1   2        150.44        161.49         7.44 o                         
 -11   1   2        174.50        165.19         7.07 o                         
 -10   1   2         15.08         13.67         3.17 o                         
  -9   1   2         27.36         31.88         3.20 o                         
  -8   1   2         33.94         37.07         3.07 o                         
  -7   1   2         10.03          8.17         2.04 o                         
  -6   1   2        188.67        196.21         4.59 o                         
  -5   1   2       1630.56       1821.06        22.62 o                         
  -4   1   2        161.59        175.59         3.80 o                         
  -3   1   2          5.21          0.56         0.79 o                         
  -2   1   2        426.79        412.49         4.07 o                         
  -1   1   2        299.13        288.45         3.80 o                         
   0   1   2       1121.56       1011.14         8.42 o                         
   1   1   2       4555.06       4399.40        39.19 o                         
   2   1   2      65339.06      69224.15       885.73 o                         
   3   1   2        848.16        876.29         9.13 o                         
   4   1   2         66.31         65.09         2.00 o                         
   5   1   2          3.02          4.35         1.16 o                         
   6   1   2          2.14          3.75         1.64 o                         
   7   1   2         71.23         67.55         3.40 o                         
   8   1   2          2.11          3.64         2.12 o                         
   9   1   2        245.08        251.09         7.71 o                         
  10   1   2          4.57          5.39         2.97 o                         
  11   1   2         26.70         29.60         4.12 o                         
  12   1   2          2.96          4.60         3.45 o                         
  13   1   2          0.85         -1.12         3.66 o                         
  14   1   2          0.47         -3.27         3.92 o                         
 -14   2   2          1.87          2.97         4.12 o                         
 -13   2   2          1.84         -3.25         3.25 o                         
 -12   2   2          1.17          1.92         3.02 o                         
 -11   2   2         10.91         12.16         3.32 o                         
 -10   2   2         19.29         22.50         3.29 o                         
  -9   2   2          9.42          6.95         2.70 o                         
  -8   2   2         63.66         60.28         3.79 o                         
  -7   2   2         20.52         20.03         3.64 o                         
  -6   2   2         88.33        107.48         3.73 o                         
  -5   2   2       4153.49       4369.95        48.13 o                         
  -4   2   2        647.64        655.83         8.11 o                         
  -3   2   2        432.22        431.05         5.35 o                         
  -2   2   2        355.90        378.51         4.13 o                         
  -1   2   2        107.64        119.83         1.70 o                         
   0   2   2          0.33         -0.47         0.47 o                         
   1   2   2       1291.72       1303.86        15.38 o                         
   2   2   2       7638.28       7490.36        79.81 o                         
   3   2   2        917.32        873.98        10.07 o                         
   4   2   2        137.38        121.63         2.98 o                         
   5   2   2        156.52        145.11         3.49 o                         
   6   2   2         13.60         15.32         1.73 o                         
   7   2   2          0.76         -0.87         1.53 o                         
   8   2   2          1.46         -1.60         2.04 o                         
   9   2   2         73.14         72.35         4.24 o                         
  10   2   2        257.66        248.99         7.58 o                         
  11   2   2          2.17          4.27         2.95 o                         
  12   2   2         13.58         12.54         3.94 o                         
  13   2   2          0.22         -3.88         4.15 o                         
  14   2   2          0.62          3.83         3.96 o                         
 -14   3   2          5.28          6.82         4.56 o                         
 -13   3   2          2.35          9.07         4.30 o                         
 -12   3   2          4.67          6.47         3.30 o                         
 -11   3   2          1.68         -0.76         2.64 o                         
 -10   3   2          0.79          0.35         2.60 o                         
  -9   3   2        265.04        281.58         7.44 o                         
  -8   3   2         11.61         12.21         2.58 o                         
  -7   3   2         26.75         27.55         2.71 o                         
  -6   3   2        426.41        417.60         7.98 o                         
  -5   3   2         21.74         22.79         1.74 o                         
  -4   3   2        349.49        351.75         5.02 o                         
  -3   3   2        175.97        157.35         3.13 o                         
  -2   3   2        592.10        595.31         6.63 o                         
  -1   3   2       1006.27        917.22         7.95 o                         
   0   3   2        134.68        141.94         1.82 o                         
   1   3   2        936.39        839.22         8.19 o                         
   2   3   2         85.44         65.07         1.73 o                         
   3   3   2       1394.11       1378.27        17.25 o                         
   4   3   2        481.91        521.80         7.56 o                         
   5   3   2        162.07        158.10         4.84 o                         
   6   3   2         50.59         46.79         2.24 o                         
   7   3   2         11.72         15.85         1.91 o                         
   8   3   2         57.30         63.06         3.80 o                         
   9   3   2        299.53        292.03         7.15 o                         
  10   3   2         19.49         25.53         3.46 o                         
  11   3   2        143.65        139.32         6.74 o                         
  12   3   2          0.29          0.58         3.08 o                         
  13   3   2         26.42         20.80         4.62 o                         
  14   3   2          0.05          2.42         4.06 o                         
 -14   4   2          0.18         -2.25         4.13 o                         
 -13   4   2          0.23          2.91         4.11 o                         
 -12   4   2          1.16         -1.12         3.52 o                         
 -11   4   2          1.28          3.77         4.48 o                         
 -10   4   2          8.98         12.78         3.01 o                         
  -9   4   2        120.93        122.50         5.25 o                         
  -8   4   2         12.56         17.18         3.17 o                         
  -7   4   2         27.56         31.27         2.90 o                         
  -6   4   2        580.10        573.30         9.98 o                         
  -5   4   2        381.43        448.58         7.49 o                         
  -4   4   2        494.97        582.83         8.38 o                         
  -3   4   2       1069.77       1066.42        12.78 o                         
  -2   4   2         69.80         80.15         2.18 o                         
  -1   4   2        479.45        504.71         4.83 o                         
   0   4   2        167.60        187.15         2.38 o                         
   1   4   2        122.40        140.29         2.64 o                         
   2   4   2          0.31         -0.17         0.89 o                         
   3   4   2       3865.10       3865.99        42.89 o                         
   4   4   2        204.06        212.08         4.63 o                         
   5   4   2         38.10         35.25         2.51 o                         
   6   4   2         37.72         34.07         2.62 o                         
   7   4   2         98.98        102.39         4.37 o                         
   8   4   2         81.15         80.54         2.83 o                         
   9   4   2          9.90          5.84         2.72 o                         
  10   4   2        191.57        202.75         6.87 o                         
  11   4   2         75.63         88.38         5.66 o                         
  12   4   2          7.39          9.47         3.56 o                         
  13   4   2          1.47         -3.73         3.73 o                         
 -13   5   2          0.27         -4.09         4.09 o                         
 -12   5   2          0.40          2.69         3.75 o                         
 -11   5   2          1.04          4.92         3.58 o                         
 -10   5   2         96.71         80.80         6.01 o                         
  -9   5   2         19.09         20.01         2.81 o                         
  -8   5   2        123.15        120.03         7.41 o                         
  -7   5   2         74.83         74.47         3.81 o                         
  -6   5   2        534.10        508.41         8.05 o                         
  -5   5   2         43.77         47.49         2.90 o                         
  -4   5   2        509.90        505.27         7.46 o                         
  -3   5   2        387.25        409.51         6.34 o                         
  -2   5   2        400.39        387.78         4.98 o                         
  -1   5   2          0.00         -0.78         0.78 o                         
   0   5   2        280.25        311.56         3.72 o                         
   1   5   2        766.84        797.12         8.35 o                         
   2   5   2       1086.97       1098.83        11.70 o                         
   3   5   2        587.09        600.75         7.70 o                         
   4   5   2        199.67        207.40         4.57 o                         
   5   5   2          0.15          0.32         1.87 o                         
   6   5   2         21.73         23.36         2.38 o                         
   7   5   2         34.35         36.93         3.02 o                         
   8   5   2          8.12          5.69         2.30 o                         
   9   5   2          0.35          2.21         2.29 o                         
  10   5   2         45.50         52.38         4.12 o                         
  11   5   2          0.52          1.03         2.74 o                         
  12   5   2          1.16          6.71         3.38 o                         
  13   5   2          5.92          4.48         4.18 o                         
 -13   6   2         12.22         14.11         4.75 o                         
 -12   6   2         41.54         36.68         5.19 o                         
 -11   6   2        118.09        131.59         7.65 o                         
 -10   6   2          2.88          1.35         2.80 o                         
  -9   6   2          6.87          2.12         3.01 o                         
  -8   6   2         25.37         31.95         2.70 o                         
  -7   6   2        860.88        841.99        12.84 o                         
  -6   6   2         50.12         48.02         3.12 o                         
  -5   6   2         24.49         21.63         2.18 o                         
  -4   6   2        569.91        617.96         8.66 o                         
  -3   6   2         55.89         56.08         2.37 o                         
  -2   6   2        110.46        113.00         2.91 o                         
  -1   6   2        285.87        290.25         4.03 o                         
   0   6   2        290.55        277.35         4.30 o                         
   1   6   2       1159.05       1129.70        12.00 o                         
   2   6   2        379.70        407.96         5.93 o                         
   3   6   2        492.88        517.72         6.69 o                         
   4   6   2          0.59         -0.33         1.57 o                         
   5   6   2          4.70          6.26         1.97 o                         
   6   6   2          1.71         -1.95         1.95 o                         
   7   6   2          4.34          6.48         2.30 o                         
   8   6   2          1.74         -0.19         2.40 o                         
   9   6   2         17.53         20.48         2.99 o                         
  10   6   2          0.00          1.89         2.58 o                         
  11   6   2          1.01         -1.44         2.74 o                         
  12   6   2          7.46          2.47         3.84 o                         
  13   6   2          1.56          1.06         4.06 o                         
 -13   7   2          0.57          0.35         4.23 o                         
 -12   7   2          0.48         -3.42         4.05 o                         
 -11   7   2         29.06         18.75         5.83 o                         
 -10   7   2         15.51         12.46         4.32 o                         
  -9   7   2         10.71         10.89         2.96 o                         
  -8   7   2          2.99          5.64         2.35 o                         
  -7   7   2        162.69        160.29         5.37 o                         
  -6   7   2        766.06        728.18        10.47 o                         
  -5   7   2         54.40         61.00         3.21 o                         
  -4   7   2        236.86        246.72         5.29 o                         
  -3   7   2          0.98          2.87         0.97 o                         
  -2   7   2         44.87         43.40         2.10 o                         
  -1   7   2         39.14         35.29         1.88 o                         
   0   7   2        173.23        141.11         3.38 o                         
   1   7   2       1127.09       1195.40        12.93 o                         
   2   7   2        279.19        296.72         5.88 o                         
   3   7   2        248.81        294.91         4.82 o                         
   4   7   2          0.46          1.55         1.37 o                         
   5   7   2         53.26         52.53         3.26 o                         
   6   7   2         52.96         53.82         4.17 o                         
   7   7   2          8.24         11.28         2.29 o                         
   8   7   2         58.75         55.19         3.67 o                         
   9   7   2        153.67        151.90         6.34 o                         
  10   7   2         81.40         79.41         5.28 o                         
  11   7   2          0.02          0.63         3.42 o                         
  12   7   2         12.83          8.50         5.67 o                         
 -12   8   2          4.96          6.20         3.92 o                         
 -11   8   2          6.52          5.46         3.50 o                         
 -10   8   2         40.06         48.39         4.77 o                         
  -9   8   2          4.34          0.51         2.88 o                         
  -8   8   2         68.25         58.00         3.81 o                         
  -7   8   2          0.00          1.39         2.46 o                         
  -6   8   2        558.41        539.46         8.86 o                         
  -5   8   2       1037.53        953.46        12.80 o                         
  -4   8   2       1395.90       1350.05        16.26 o                         
  -3   8   2        193.17        190.12         4.99 o                         
  -2   8   2          0.70         -1.00         1.34 o                         
  -1   8   2        380.93        377.25         5.80 o                         
   0   8   2        201.95        216.73         4.31 o                         
   1   8   2        148.72        159.75         4.00 o                         
   2   8   2          3.66          2.22         1.48 o                         
   3   8   2          6.95          3.93         1.55 o                         
   4   8   2         56.00         58.30         2.59 o                         
   5   8   2          9.26          4.04         2.29 o                         
   6   8   2          0.01         -2.01         2.01 o                         
   7   8   2         23.10         23.39         2.71 o                         
   8   8   2         30.45         30.18         3.00 o                         
   9   8   2         50.76         48.54         3.70 o                         
  10   8   2         11.69         12.34         3.49 o                         
  11   8   2         13.65         10.80         5.31 o                         
  12   8   2          5.92          6.77         4.57 o                         
 -12   9   2          2.16          3.13         3.88 o                         
 -11   9   2         19.82         20.63         4.30 o                         
 -10   9   2         40.47         45.21         4.85 o                         
  -9   9   2         22.05         30.35         4.27 o                         
  -8   9   2          6.93         -3.25         3.25 o                         
  -7   9   2          4.64         -0.12         2.23 o                         
  -6   9   2         83.90         93.17         5.21 o                         
  -5   9   2         50.27         49.77         3.14 o                         
  -4   9   2          6.16          9.54         2.13 o                         
  -3   9   2        295.27        305.25         5.55 o                         
  -2   9   2         14.06          8.15         2.88 o                         
  -1   9   2          0.07         -1.02         1.60 o                         
   0   9   2         12.83         13.79         2.01 o                         
   1   9   2        375.67        357.80         5.99 o                         
   2   9   2         18.19         13.45         2.03 o                         
   3   9   2         48.09         50.46         2.72 o                         
   4   9   2         34.00         28.85         2.36 o                         
   5   9   2          0.18         -1.42         1.42 o                         
   6   9   2          0.52         -2.29         2.29 o                         
   7   9   2         17.49         17.94         2.70 o                         
   8   9   2         31.69         30.43         3.17 o                         
   9   9   2         63.03         65.56         4.72 o                         
  10   9   2         35.48         32.70         6.19 o                         
  11   9   2          3.17          4.96         3.89 o                         
 -11  10   2          0.32          0.50         4.24 o                         
 -10  10   2          0.10          0.35         3.46 o                         
  -9  10   2         22.65         16.62         4.28 o                         
  -8  10   2          0.50          1.16         3.05 o                         
  -7  10   2         72.50         89.45         4.89 o                         
  -6  10   2        289.59        291.41         6.79 o                         
  -5  10   2         89.55         87.57         3.89 o                         
  -4  10   2        161.58        163.82         4.80 o                         
  -3  10   2        120.25        118.00         4.34 o                         
  -2  10   2        390.69        377.85         6.89 o                         
  -1  10   2        108.52        111.15         3.86 o                         
   0  10   2         69.28         77.17         3.40 o                         
   1  10   2          4.36          3.11         1.88 o                         
   2  10   2         85.09         89.91         3.73 o                         
   3  10   2          0.00         -1.20         1.55 o                         
   4  10   2          2.95         -1.19         1.56 o                         
   5  10   2         47.49         44.19         3.48 o                         
   6  10   2         64.59         64.38         4.24 o                         
   7  10   2         25.67         30.66         3.57 o                         
   8  10   2         85.57         79.47         5.55 o                         
   9  10   2         12.46         11.62         3.77 o                         
  10  10   2          8.10          9.24         4.12 o                         
  11  10   2         18.33         28.31         5.68 o                         
 -10  11   2         26.46         30.58         5.79 o                         
  -9  11   2         25.19         30.19         4.54 o                         
  -8  11   2         30.52         30.77         5.27 o                         
  -7  11   2          8.97          6.59         3.37 o                         
  -6  11   2         19.91         25.24         2.85 o                         
  -5  11   2          4.38          2.68         2.26 o                         
  -4  11   2         35.18         40.58         2.96 o                         
  -3  11   2         21.81         22.80         2.99 o                         
  -2  11   2         13.11         14.42         2.44 o                         
  -1  11   2        117.87        118.40         4.20 o                         
   0  11   2          2.91          4.09         1.91 o                         
   1  11   2        118.84        100.86         4.58 o                         
   2  11   2        106.58        102.13         4.09 o                         
   3  11   2        186.73        191.50         5.07 o                         
   4  11   2          9.70          7.34         2.24 o                         
   5  11   2         21.30         22.96         3.20 o                         
   6  11   2         62.74         53.08         4.76 o                         
   7  11   2          6.91          5.32         3.40 o                         
   8  11   2         13.35          7.47         3.73 o                         
   9  11   2          1.71         -3.33         3.33 o                         
  10  11   2          2.96          6.05         4.49 o                         
  -9  12   2          0.62         -3.58         3.58 o                         
  -8  12   2         36.33         42.39         5.03 o                         
  -7  12   2         10.10         12.62         3.62 o                         
  -6  12   2         19.29         13.68         2.93 o                         
  -5  12   2         44.03         53.26         3.66 o                         
  -4  12   2          1.19         -2.00         2.07 o                         
  -3  12   2         64.98         64.03         3.79 o                         
  -2  12   2          8.87          6.85         2.40 o                         
  -1  12   2         45.50         37.69         3.32 o                         
   0  12   2         25.90         23.00         2.63 o                         
   1  12   2         24.26         22.57         2.67 o                         
   2  12   2        124.31        127.66         4.83 o                         
   3  12   2         63.92         65.14         3.48 o                         
   4  12   2          1.66          0.16         2.27 o                         
   5  12   2         39.17         35.16         3.66 o                         
   6  12   2         17.66         12.79         3.53 o                         
   7  12   2         28.90         25.66         4.54 o                         
   8  12   2         12.20         16.49         4.62 o                         
   9  12   2          4.17          2.99         4.17 o                         
  -8  13   2          1.33         -1.65         3.75 o                         
  -7  13   2          7.16          6.00         3.64 o                         
  -6  13   2          0.00          0.26         2.98 o                         
  -5  13   2         12.31         13.74         3.06 o                         
  -4  13   2          5.82          7.92         2.71 o                         
  -3  13   2         11.64         10.66         2.76 o                         
  -2  13   2          2.51          4.04         2.48 o                         
  -1  13   2         18.09         15.88         2.93 o                         
   0  13   2         40.90         37.56         3.14 o                         
   1  13   2         73.10         75.45         4.07 o                         
   2  13   2         15.83         13.69         2.71 o                         
   3  13   2         50.54         52.48         4.06 o                         
   4  13   2         44.53         35.36         3.66 o                         
   5  13   2         11.32          7.05         3.00 o                         
   6  13   2         21.32         24.58         4.08 o                         
   7  13   2         22.67         22.12         4.18 o                         
   8  13   2          0.00          1.92         3.40 o                         
  -7  14   2         22.55         22.51         4.66 o                         
  -6  14   2         14.07         14.71         4.01 o                         
  -5  14   2          0.96         -3.06         3.06 o                         
  -4  14   2         20.56         19.29         3.26 o                         
  -3  14   2         40.29         47.31         4.29 o                         
  -2  14   2         82.82         83.26         4.81 o                         
  -1  14   2         14.71         11.98         3.10 o                         
   0  14   2         18.65         22.76         3.33 o                         
   1  14   2         20.45         17.71         2.94 o                         
   2  14   2         22.41         23.74         3.49 o                         
   3  14   2          8.39         12.14         3.20 o                         
   4  14   2          1.53         -0.84         3.02 o                         
   5  14   2          3.85          3.67         3.37 o                         
   6  14   2          4.56         -0.59         3.24 o                         
   7  14   2          7.51          3.24         3.60 o                         
  -5  15   2         11.34         13.30         4.18 o                         
  -4  15   2         34.53         42.53         4.98 o                         
  -3  15   2         16.41         16.92         5.47 o                         
  -2  15   2         13.17         11.66         3.83 o                         
  -1  15   2          2.32         -1.64         3.06 o                         
   0  15   2         10.66         18.16         3.65 o                         
   1  15   2          0.00         -0.47         3.26 o                         
   2  15   2          3.02          8.65         3.62 o                         
   3  15   2          0.97          4.78         3.32 o                         
   4  15   2          5.25         -0.63         3.26 o                         
   5  15   2          2.04          8.41         3.66 o                         
  -2  16   2          1.76          1.65         3.56 o                         
  -1  16   2          8.43         15.72         3.96 o                         
   0  16   2          1.20          1.12         3.82 o                         
   1  16   2          6.07          0.04         4.00 o                         
 -14   1   3          2.89          3.67         4.14 o                         
 -13   1   3          0.15         -2.97         2.97 o                         
 -12   1   3         15.17         15.78         3.59 o                         
 -11   1   3          8.71          6.40         2.77 o                         
 -10   1   3         91.85        105.88         5.16 o                         
  -9   1   3        382.50        397.70         8.32 o                         
  -8   1   3         87.67        102.15         5.86 o                         
  -7   1   3        112.63        100.56         3.99 o                         
  -6   1   3        569.75        586.53         9.25 o                         
  -5   1   3        382.83        388.97         6.55 o                         
  -4   1   3         38.66         28.18         1.55 o                         
  -3   1   3       1706.52       1660.60        17.14 o                         
  -2   1   3         53.53         45.42         1.53 o                         
  -1   1   3       2247.88       2203.04        22.75 o                         
   0   1   3       3926.79       3733.60        42.59 o                         
   1   1   3       1421.42       1399.83        14.13 o                         
   2   1   3      13116.58      13293.96       140.94 o                         
   3   1   3        201.16        186.37         3.95 o                         
   4   1   3        219.66        215.71         3.86 o                         
   5   1   3       2378.95       2281.48        26.16 o                         
   6   1   3          7.27          5.34         1.62 o                         
   7   1   3        167.57        166.30         4.69 o                         
   8   1   3        108.83        101.73         4.71 o                         
   9   1   3          0.74         -1.28         2.22 o                         
  10   1   3         48.34         48.63         4.51 o                         
  11   1   3          0.65         -2.56         2.96 o                         
  12   1   3          1.37         -0.98         3.22 o                         
  13   1   3         16.50         11.81         5.20 o                         
  14   1   3         15.07          7.63         5.14 o                         
 -14   2   3          0.11         -1.27         5.28 o                         
 -13   2   3         17.50         21.46         4.45 o                         
 -12   2   3          5.75          4.21         2.93 o                         
 -11   2   3         13.73         14.15         3.96 o                         
 -10   2   3        386.30        362.18         8.82 o                         
  -9   2   3         48.21         45.04         3.73 o                         
  -8   2   3         11.21         10.00         2.36 o                         
  -7   2   3          8.16          4.88         2.01 o                         
  -6   2   3         26.74         24.45         2.14 o                         
  -5   2   3         13.34         12.70         1.51 o                         
  -4   2   3         24.41         30.59         1.63 o                         
  -3   2   3        666.33        709.80         8.06 o                         
  -2   2   3         32.08         25.98         1.39 o                         
  -1   2   3          0.03         -0.25         0.53 o                         
   0   2   3        433.72        428.68         4.01 o                         
   1   2   3        485.20        446.36         4.28 o                         
   2   2   3       1592.70       1547.79        18.70 o                         
   3   2   3        108.59        105.38         2.56 o                         
   4   2   3          6.89          7.22         1.17 o                         
   5   2   3         36.81         40.61         1.84 o                         
   6   2   3         38.93         40.11         2.29 o                         
   7   2   3        149.39        150.95         4.49 o                         
   8   2   3         49.85         49.76         4.29 o                         
   9   2   3         31.62         32.78         3.25 o                         
  10   2   3         40.80         47.81         4.00 o                         
  11   2   3          6.96         12.00         3.51 o                         
  12   2   3         12.84         13.56         3.98 o                         
  13   2   3         29.86         27.80         4.93 o                         
  14   2   3          1.08          4.04         4.35 o                         
 -14   3   3          7.99          7.24         4.27 o                         
 -13   3   3          5.71          5.20         3.91 o                         
 -12   3   3          0.42         -0.14         3.40 o                         
 -11   3   3         15.30         13.24         3.29 o                         
 -10   3   3         33.23         29.56         4.25 o                         
  -9   3   3        311.89        300.55         9.74 o                         
  -8   3   3          9.77         12.97         2.58 o                         
  -7   3   3          8.81          9.14         2.21 o                         
  -6   3   3        226.48        211.58         4.71 o                         
  -5   3   3          4.67          7.00         1.27 o                         
  -4   3   3       1506.34       1529.75        18.15 o                         
  -3   3   3        575.09        583.46         7.04 o                         
  -2   3   3       1658.80       1816.51        17.31 o                         
  -1   3   3        917.69        880.71         7.93 o                         
   0   3   3         14.98         12.44         0.75 o                         
   1   3   3         13.51         14.16         1.31 o                         
   2   3   3       1302.24       1338.15        15.87 o                         
   3   3   3          3.74          3.98         0.84 o                         
   4   3   3        960.91        906.65        12.35 o                         
   5   3   3        203.73        206.42         5.15 o                         
   6   3   3        129.38        139.47         4.78 o                         
   7   3   3        125.33        115.70         3.41 o                         
   8   3   3        176.36        167.85         6.52 o                         
   9   3   3          2.05          2.24         2.33 o                         
  10   3   3         23.42         22.62         3.27 o                         
  11   3   3         23.64         28.89         4.06 o                         
  12   3   3          2.79          7.95         3.41 o                         
  13   3   3          3.74          6.94         6.60 o                         
 -14   4   3          0.28         -3.92         3.92 o                         
 -13   4   3          0.48         -4.00         4.00 o                         
 -12   4   3          0.66          0.14         3.49 o                         
 -11   4   3         12.98         10.34         3.72 o                         
 -10   4   3          1.92         -2.43         2.43 o                         
  -9   4   3        438.11        422.78         9.22 o                         
  -8   4   3        135.62        146.79         5.87 o                         
  -7   4   3         42.04         41.20         2.93 o                         
  -6   4   3          1.87         -0.62         1.62 o                         
  -5   4   3        478.85        483.71         8.75 o                         
  -4   4   3        207.33        222.78         4.20 o                         
  -3   4   3          4.39          6.76         0.95 o                         
  -2   4   3       3103.25       3334.66        31.92 o                         
  -1   4   3        923.22        863.05         7.50 o                         
   0   4   3       1087.96       1060.78         9.52 o                         
   1   4   3         45.37         40.21         1.61 o                         
   2   4   3         27.22         24.63         1.53 o                         
   3   4   3        288.38        287.89         4.56 o                         
   4   4   3        311.49        300.26         5.55 o                         
   5   4   3         16.69         10.44         1.95 o                         
   6   4   3         73.81         72.07         3.91 o                         
   7   4   3          1.12         -1.44         1.96 o                         
   8   4   3          0.11          0.20         2.15 o                         
   9   4   3         27.35         26.21         3.14 o                         
  10   4   3         47.16         40.59         3.81 o                         
  11   4   3          1.26         -1.36         3.43 o                         
  12   4   3          1.24         -3.15         3.15 o                         
  13   4   3         10.68          6.63         5.14 o                         
 -13   5   3          4.03         10.13         4.33 o                         
 -12   5   3          3.57          7.04         4.01 o                         
 -11   5   3          2.06         -0.53         3.28 o                         
 -10   5   3        142.66        140.52         7.39 o                         
  -9   5   3         62.70         60.70         5.71 o                         
  -8   5   3        226.05        229.52         6.52 o                         
  -7   5   3       1273.03       1214.59        18.89 o                         
  -6   5   3        132.52        133.06         5.28 o                         
  -5   5   3         18.07         19.97         1.92 o                         
  -4   5   3        304.84        264.80         4.71 o                         
  -3   5   3         61.63         72.57         2.50 o                         
  -2   5   3        390.67        400.67         5.08 o                         
  -1   5   3        422.41        459.85         5.20 o                         
   0   5   3        646.64        639.14         6.67 o                         
   1   5   3        593.81        585.70         7.00 o                         
   2   5   3         88.28         99.60         2.41 o                         
   3   5   3        395.89        390.69         5.53 o                         
   4   5   3        199.31        200.72         4.43 o                         
   5   5   3        137.10        144.09         4.55 o                         
   6   5   3          0.19          0.32         2.12 o                         
   7   5   3         17.47         19.78         2.74 o                         
   8   5   3          1.12          1.43         2.21 o                         
   9   5   3         26.25         27.76         3.36 o                         
  10   5   3         14.63         12.87         3.05 o                         
  11   5   3          1.41         -0.94         3.26 o                         
  12   5   3         14.52         16.97         3.80 o                         
  13   5   3          1.81          1.03         3.99 o                         
 -13   6   3         12.59         18.49         5.06 o                         
 -12   6   3         13.12         18.76         4.48 o                         
 -11   6   3          7.95          4.35         4.39 o                         
 -10   6   3          3.45         11.36         3.30 o                         
  -9   6   3         41.61         43.32         4.20 o                         
  -8   6   3         12.77         12.83         2.88 o                         
  -7   6   3          1.33         -1.31         2.25 o                         
  -6   6   3        294.04        292.73         6.26 o                         
  -5   6   3        195.78        184.30         5.17 o                         
  -4   6   3          3.11         -1.49         1.90 o                         
  -3   6   3          4.35          4.71         1.45 o                         
  -2   6   3        410.17        432.96         5.69 o                         
  -1   6   3          6.97          4.73         1.06 o                         
   0   6   3        114.46        134.68         2.82 o                         
   1   6   3        447.89        447.82         5.84 o                         
   2   6   3         45.37         54.16         2.13 o                         
   3   6   3         28.04         24.89         1.60 o                         
   4   6   3        173.52        163.58         4.49 o                         
   5   6   3         44.89         50.27         3.66 o                         
   6   6   3          0.57         -0.58         1.97 o                         
   7   6   3        149.75        154.68         5.10 o                         
   8   6   3        297.90        308.12        10.18 o                         
   9   6   3        177.08        178.66         6.92 o                         
  10   6   3         90.46         86.93         5.42 o                         
  11   6   3          0.01          1.05         2.88 o                         
  12   6   3          0.60          0.30         3.77 o                         
  13   6   3          1.82          3.28         7.94 o                         
 -13   7   3          0.36         -3.88         4.48 o                         
 -12   7   3         25.57         26.62         5.28 o                         
 -11   7   3          8.31          0.69         4.53 o                         
 -10   7   3         23.04         26.73         3.84 o                         
  -9   7   3        190.48        182.29         9.12 o                         
  -8   7   3         14.57         12.28         2.80 o                         
  -7   7   3         13.70          7.37         2.41 o                         
  -6   7   3          1.25         -2.06         2.06 o                         
  -5   7   3          9.95          7.88         2.25 o                         
  -4   7   3        703.98        681.83         9.78 o                         
  -3   7   3          1.79         -0.52         1.50 o                         
  -2   7   3          1.35          0.62         1.07 o                         
  -1   7   3          6.03          7.20         1.47 o                         
   0   7   3        123.21        118.28         3.34 o                         
   1   7   3         11.58         11.85         1.53 o                         
   2   7   3        451.41        435.98         6.94 o                         
   3   7   3        182.48        176.37         3.94 o                         
   4   7   3        129.46        125.31         4.06 o                         
   5   7   3        163.10        164.88         5.03 o                         
   6   7   3         17.72         16.68         2.49 o                         
   7   7   3         28.94         30.56         2.81 o                         
   8   7   3          1.90          5.18         2.39 o                         
   9   7   3          1.61          1.39         2.50 o                         
  10   7   3          9.35          7.13         2.95 o                         
  11   7   3          8.02          7.90         3.61 o                         
  12   7   3         13.56         19.66         5.35 o                         
 -12   8   3          3.72          7.02         4.45 o                         
 -11   8   3          0.54          3.03         3.45 o                         
 -10   8   3          2.95          5.96         3.35 o                         
  -9   8   3          0.03         -0.66         2.46 o                         
  -8   8   3          2.84          7.83         2.82 o                         
  -7   8   3          0.02          1.16         2.29 o                         
  -6   8   3        320.99        322.29         7.03 o                         
  -5   8   3         44.16         47.05         3.19 o                         
  -4   8   3          0.18         -0.59         1.67 o                         
  -3   8   3          9.00          8.41         2.04 o                         
  -2   8   3         41.58         51.61         2.32 o                         
  -1   8   3        151.36        153.52         3.81 o                         
   0   8   3        643.20        602.15         7.95 o                         
   1   8   3        430.56        475.06         7.15 o                         
   2   8   3          0.45         -1.75         1.75 o                         
   3   8   3          1.53          2.20         1.69 o                         
   4   8   3         25.13         26.41         2.65 o                         
   5   8   3         82.61         83.24         3.94 o                         
   6   8   3         73.79         90.23         4.77 o                         
   7   8   3          5.33          3.97         2.94 o                         
   8   8   3        247.84        238.46         8.19 o                         
   9   8   3         17.13         13.62         3.47 o                         
  10   8   3         27.41         26.44         3.94 o                         
  11   8   3          2.40         -0.37         4.18 o                         
  12   8   3          3.42          7.76         4.61 o                         
 -11   9   3          0.71         -3.51         3.86 o                         
 -10   9   3          3.48          5.59         3.41 o                         
  -9   9   3          7.41         14.94         3.68 o                         
  -8   9   3         48.34         47.56         3.78 o                         
  -7   9   3         17.51         11.54         2.67 o                         
  -6   9   3        364.71        384.90         7.31 o                         
  -5   9   3         31.01         33.07         2.88 o                         
  -4   9   3          1.38          1.23         2.00 o                         
  -3   9   3          1.11          1.60         1.79 o                         
  -2   9   3        177.38        171.32         4.44 o                         
  -1   9   3       1323.17       1265.38        14.23 o                         
   0   9   3        110.93         96.77         3.45 o                         
   1   9   3         99.28         88.82         3.34 o                         
   2   9   3        138.02        133.19         4.60 o                         
   3   9   3         18.61         19.81         2.31 o                         
   4   9   3         45.49         49.47         3.01 o                         
   5   9   3          9.54         11.98         2.38 o                         
   6   9   3          4.74          1.46         2.20 o                         
   7   9   3        420.18        414.84         9.76 o                         
   8   9   3         59.32         61.17         4.41 o                         
   9   9   3          0.17         -2.66         2.66 o                         
  10   9   3          0.62          3.62         4.15 o                         
  11   9   3         10.04          9.47         4.66 o                         
 -11  10   3          6.28          7.33         4.26 o                         
 -10  10   3          6.03         11.04         4.12 o                         
  -9  10   3          4.49          1.43         3.33 o                         
  -8  10   3         24.28         44.98         3.88 o                         
  -7  10   3         81.85         72.51         4.75 o                         
  -6  10   3          1.84          0.43         2.45 o                         
  -5  10   3         47.24         41.93         3.41 o                         
  -4  10   3         86.33         91.55         4.05 o                         
  -3  10   3        208.05        208.07         5.49 o                         
  -2  10   3        466.70        441.85         8.82 o                         
  -1  10   3        742.04        711.15         9.55 o                         
   0  10   3          3.35         -0.36         1.68 o                         
   1  10   3        246.18        229.85         5.38 o                         
   2  10   3         30.20         30.34         2.85 o                         
   3  10   3          9.68          9.71         2.06 o                         
   4  10   3        100.59        102.21         4.78 o                         
   5  10   3         24.36         20.12         3.22 o                         
   6  10   3         42.38         41.06         4.03 o                         
   7  10   3          0.34          0.79         2.96 o                         
   8  10   3         27.03         36.42         4.14 o                         
   9  10   3         74.82         72.85         6.28 o                         
  10  10   3         22.17         24.95         5.42 o                         
 -10  11   3          1.86         -3.27         6.03 o                         
  -9  11   3          0.02         -3.96         3.96 o                         
  -8  11   3          7.66         10.74         3.86 o                         
  -7  11   3          8.44          0.89         2.82 o                         
  -6  11   3         13.83         16.62         3.21 o                         
  -5  11   3         20.59         28.96         3.38 o                         
  -4  11   3         86.91         82.51         3.98 o                         
  -3  11   3         35.53         37.44         3.08 o                         
  -2  11   3         52.09         52.23         3.38 o                         
  -1  11   3          0.58          0.36         1.82 o                         
   0  11   3        436.15        422.66         9.07 o                         
   1  11   3          2.61         -0.67         1.87 o                         
   2  11   3          9.01         12.04         2.41 o                         
   3  11   3          1.68          3.95         2.05 o                         
   4  11   3          1.57          1.41         2.33 o                         
   5  11   3          5.00          2.22         2.71 o                         
   6  11   3         34.60         36.66         3.91 o                         
   7  11   3         57.44         58.47         6.58 o                         
   8  11   3          8.31         12.69         4.19 o                         
   9  11   3          5.23          3.05         4.05 o                         
  10  11   3          0.07          5.93         4.38 o                         
  -9  12   3          0.32         -0.92         3.98 o                         
  -8  12   3         14.92         15.60         4.56 o                         
  -7  12   3         35.76         55.97         5.29 o                         
  -6  12   3          1.32          0.84         2.70 o                         
  -5  12   3          3.80          6.40         2.86 o                         
  -4  12   3         16.82         21.07         3.16 o                         
  -3  12   3          9.27          9.24         2.57 o                         
  -2  12   3         43.13         42.51         3.43 o                         
  -1  12   3        238.09        233.17         6.49 o                         
   0  12   3         35.13         33.80         2.82 o                         
   1  12   3         51.21         53.10         3.43 o                         
   2  12   3          2.68          1.51         2.39 o                         
   3  12   3         20.86         20.81         3.08 o                         
   4  12   3         22.57         23.28         3.19 o                         
   5  12   3          0.73         -2.11         2.89 o                         
   6  12   3        271.54        268.54         9.09 o                         
   7  12   3         45.83         56.54         5.30 o                         
   8  12   3         11.16          2.50         6.46 o                         
   9  12   3          0.82          3.56         4.38 o                         
  -8  13   3          0.01         -3.74         3.74 o                         
  -7  13   3          2.11          5.55         3.98 o                         
  -6  13   3          4.11          1.06         3.62 o                         
  -5  13   3         33.27         34.39         4.33 o                         
  -4  13   3          1.35         -1.74         2.94 o                         
  -3  13   3          4.91          9.80         4.42 o                         
  -2  13   3          0.30          1.64         2.70 o                         
  -1  13   3          1.87          0.00         2.33 o                         
   0  13   3         13.56         14.87         2.74 o                         
   1  13   3         23.92         26.29         3.46 o                         
   2  13   3          0.13          1.17         2.68 o                         
   3  13   3          0.16         -0.40         2.72 o                         
   4  13   3          4.66         10.68         3.19 o                         
   5  13   3         67.32         77.79         5.02 o                         
   6  13   3          0.00         -1.82         3.05 o                         
   7  13   3         46.49         51.07         5.10 o                         
   8  13   3         11.60         13.98         4.37 o                         
  -6  14   3          2.44         -0.02         4.00 o                         
  -5  14   3          4.11          6.50         3.78 o                         
  -4  14   3          5.71          3.68         3.70 o                         
  -3  14   3          0.27         -3.14         3.14 o                         
  -2  14   3         16.79         14.93         3.93 o                         
  -1  14   3          5.24         10.02         3.72 o                         
   0  14   3          9.14          8.79         3.38 o                         
   1  14   3         34.24         41.08         4.35 o                         
   2  14   3          3.25          0.37         2.95 o                         
   3  14   3         16.09         13.11         3.48 o                         
   4  14   3          2.75          5.19         3.24 o                         
   5  14   3          9.60          6.58         3.42 o                         
   6  14   3          2.10          1.25         3.47 o                         
  -4  15   3          1.51          0.40         3.44 o                         
  -3  15   3          3.18         -0.79         4.38 o                         
  -2  15   3         17.13          9.02         4.08 o                         
  -1  15   3          0.25         -1.60         3.74 o                         
   0  15   3          6.19         -3.61         3.93 o                         
   1  15   3         12.13         10.32         4.01 o                         
   2  15   3         65.95         73.66         5.69 o                         
   3  15   3         14.19          8.49         3.77 o                         
   4  15   3          0.14          2.34         3.35 o                         
 -14   0   4          1.70         -3.48         6.26 o                         
 -13   0   4          9.76         16.53         6.46 o                         
 -12   0   4          1.79          1.01         3.67 o                         
 -11   0   4         26.77         14.25         4.37 o                         
 -10   0   4        978.24        973.40        21.93 o                         
  -9   0   4        420.99        417.11        18.84 o                         
  -8   0   4        124.56        111.65         6.54 o                         
  -7   0   4         36.72         45.62         4.29 o                         
  -6   0   4        353.84        375.74        13.06 o                         
  -5   0   4        350.95        345.70         8.66 o                         
  -4   0   4         47.91         56.07         3.53 o                         
  -3   0   4       1801.88       1884.96        28.72 o                         
  -2   0   4         12.39         12.58         2.00 o                         
  -1   0   4        131.75        123.66         3.10 o                         
   0   0   4        379.83        370.79         6.65 o                         
   1   0   4        805.64        780.45        11.05 o                         
   2   0   4       1458.31       1408.93        24.27 o                         
   3   0   4       4590.87       4592.65       105.83 o                         
   4   0   4       6955.63       6949.69       130.48 o                         
   5   0   4         94.74        104.54         5.64 o                         
   6   0   4        239.77        245.13         7.64 o                         
   7   0   4          6.57          6.47         2.80 o                         
   8   0   4        112.64        121.76         6.84 o                         
   9   0   4        106.25        102.10        13.68 o                         
  10   0   4         13.29          7.89         4.63 o                         
  11   0   4         44.78         40.88         6.80 o                         
  12   0   4         28.62         23.30         6.83 o                         
  13   0   4         28.07         22.76         6.86 o                         
 -14   1   4         15.97         19.41         4.68 o                         
 -13   1   4          7.68          6.99         3.90 o                         
 -12   1   4          0.62          0.32         2.97 o                         
 -11   1   4          3.98          2.17         2.59 o                         
 -10   1   4          3.54         -1.54         2.51 o                         
  -9   1   4         22.99         26.78         2.96 o                         
  -8   1   4         14.23         15.79         2.53 o                         
  -7   1   4         90.91         98.90         4.05 o                         
  -6   1   4         76.50         86.22         3.50 o                         
  -5   1   4         31.16         25.68         2.06 o                         
  -4   1   4        482.47        595.30         8.05 o                         
  -3   1   4       1186.04       1276.11        16.60 o                         
  -2   1   4        290.82        312.90         5.86 o                         
  -1   1   4        138.62        140.68         2.86 o                         
   0   1   4         78.43         87.60         2.93 o                         
   1   1   4        657.89        658.73         7.89 o                         
   2   1   4         74.23         76.34         2.52 o                         
   3   1   4       1603.87       1651.31        23.34 o                         
   4   1   4       1226.49       1177.12        16.47 o                         
   5   1   4        632.12        589.50         9.71 o                         
   6   1   4          7.00          6.10         1.72 o                         
   7   1   4          5.01          7.73         2.13 o                         
   8   1   4        105.22        107.83         4.28 o                         
   9   1   4         11.93          8.34         2.66 o                         
  10   1   4          0.89         -0.99         2.90 o                         
  11   1   4          0.89         -1.37         2.95 o                         
  12   1   4         26.90         25.05         4.46 o                         
  13   1   4          6.57          6.56         5.10 o                         
 -14   2   4          0.69          0.79         3.87 o                         
 -13   2   4          0.05         -0.18         3.54 o                         
 -12   2   4          2.06         -3.10         3.32 o                         
 -11   2   4          0.22          6.61         3.19 o                         
 -10   2   4         40.15         40.61         4.07 o                         
  -9   2   4        356.94        350.65         7.69 o                         
  -8   2   4          0.24         -0.03         2.10 o                         
  -7   2   4        113.09        124.06         5.06 o                         
  -6   2   4         80.22         90.38         3.82 o                         
  -5   2   4         80.92         76.44         3.04 o                         
  -4   2   4        103.15        127.21         3.50 o                         
  -3   2   4          5.89         10.07         1.13 o                         
  -2   2   4       1384.51       1408.21        14.02 o                         
  -1   2   4         82.03         74.14         1.58 o                         
   0   2   4         42.54         52.91         1.82 o                         
   1   2   4          1.79         -0.03         0.74 o                         
   2   2   4         78.44         90.34         2.38 o                         
   3   2   4        128.68        110.24         3.08 o                         
   4   2   4       3397.58       3253.05        41.20 o                         
   5   2   4        641.08        655.22        10.52 o                         
   6   2   4         43.69         51.81         2.51 o                         
   7   2   4          0.21          0.08         1.61 o                         
   8   2   4         13.44         14.37         2.73 o                         
   9   2   4          3.40          5.06         2.48 o                         
  10   2   4         35.44         36.29         3.84 o                         
  11   2   4        139.24        156.87         9.37 o                         
  12   2   4          5.12          1.31         3.50 o                         
  13   2   4         38.35         35.87         5.16 o                         
 -13   3   4          1.49          6.68         4.06 o                         
 -12   3   4          0.00         -0.47         3.40 o                         
 -11   3   4          1.68          1.31         3.18 o                         
 -10   3   4         18.46         19.52         3.09 o                         
  -9   3   4          1.38         -1.35         2.12 o                         
  -8   3   4         26.80         25.99         3.07 o                         
  -7   3   4        178.00        180.39         5.61 o                         
  -6   3   4         14.83         17.45         2.68 o                         
  -5   3   4        168.58        187.69         4.21 o                         
  -4   3   4         30.40         43.90         1.90 o                         
  -3   3   4       4125.07       4491.68        46.81 o                         
  -2   3   4       1113.93       1176.30        12.83 o                         
  -1   3   4        511.28        521.71         5.12 o                         
   0   3   4        204.63        193.24         2.29 o                         
   1   3   4          8.10          7.02         0.98 o                         
   2   3   4          6.63          5.55         1.31 o                         
   3   3   4         50.13         56.20         2.21 o                         
   4   3   4       1296.30       1282.11        15.52 o                         
   5   3   4       2082.97       2023.59        25.29 o                         
   6   3   4          0.30          0.61         2.33 o                         
   7   3   4          2.44          1.28         2.16 o                         
   8   3   4         32.86         30.06         3.25 o                         
   9   3   4          2.02          1.75         2.47 o                         
  10   3   4          6.32          5.37         2.97 o                         
  11   3   4         12.65          6.62         3.86 o                         
  12   3   4         75.96         90.74         6.97 o                         
  13   3   4         14.12          7.62         4.53 o                         
 -13   4   4          0.14          2.65         4.15 o                         
 -12   4   4          4.69          8.61         3.98 o                         
 -11   4   4          0.02         -0.66         3.07 o                         
 -10   4   4        119.48        110.61         6.63 o                         
  -9   4   4          1.79          2.85         3.74 o                         
  -8   4   4        202.27        191.78         7.69 o                         
  -7   4   4        155.94        173.83         6.94 o                         
  -6   4   4         14.18         15.92         1.71 o                         
  -5   4   4          0.24         -0.15         1.11 o                         
  -4   4   4         25.97         28.97         1.41 o                         
  -3   4   4        227.51        244.35         3.95 o                         
  -2   4   4        217.96        255.57         4.23 o                         
  -1   4   4         64.81         60.74         1.59 o                         
   0   4   4        795.96        800.87         7.67 o                         
   1   4   4        222.32        219.04         3.88 o                         
   2   4   4        240.41        217.88         3.91 o                         
   3   4   4        302.94        296.62         4.53 o                         
   4   4   4         64.74         60.32         2.25 o                         
   5   4   4          3.07          4.04         1.53 o                         
   6   4   4        187.53        191.38         5.45 o                         
   7   4   4          3.13          4.03         2.38 o                         
   8   4   4          2.18          3.52         2.37 o                         
   9   4   4          1.23          2.36         2.49 o                         
  10   4   4          0.52         -0.49         2.68 o                         
  11   4   4         17.62         13.70         4.43 o                         
  12   4   4          3.83          5.44         3.46 o                         
  13   4   4          8.52          4.88         5.07 o                         
 -13   5   4          7.56         10.85         5.17 o                         
 -12   5   4          4.40          1.48         3.61 o                         
 -11   5   4          5.88          1.07         3.47 o                         
 -10   5   4         32.86         32.93         4.52 o                         
  -9   5   4        229.86        231.39         9.01 o                         
  -8   5   4          0.01          1.32         2.84 o                         
  -7   5   4         57.32         67.78         4.50 o                         
  -6   5   4          2.24          0.10         1.65 o                         
  -5   5   4         35.20         35.98         2.29 o                         
  -4   5   4        205.51        190.49         4.53 o                         
  -3   5   4         12.04         18.64         1.85 o                         
  -2   5   4       1144.04       1287.18        14.35 o                         
  -1   5   4         59.25         58.64         2.23 o                         
   0   5   4         89.34         94.83         2.06 o                         
   1   5   4         40.03         39.97         1.97 o                         
   2   5   4         42.63         46.68         2.19 o                         
   3   5   4        181.43        177.03         4.07 o                         
   4   5   4        110.05        103.33         4.57 o                         
   5   5   4        400.70        423.17         7.72 o                         
   6   5   4          1.52          1.58         2.00 o                         
   7   5   4          0.04         -1.96         1.96 o                         
   8   5   4          2.54         -2.12         2.12 o                         
   9   5   4          3.90          4.71         2.63 o                         
  10   5   4          2.70          0.56         2.70 o                         
  11   5   4          6.09          5.50         4.71 o                         
  12   5   4         12.30         11.42         4.69 o                         
  13   5   4          0.61         -4.67         4.67 o                         
 -13   6   4          9.96         12.20         7.17 o                         
 -12   6   4         10.48         16.13         4.97 o                         
 -11   6   4          0.36         -2.34         2.95 o                         
 -10   6   4          3.97          6.28         3.23 o                         
  -9   6   4         70.50         60.38         4.75 o                         
  -8   6   4        113.93         97.99         5.11 o                         
  -7   6   4         54.54         57.31         4.76 o                         
  -6   6   4        138.80        120.59         4.86 o                         
  -5   6   4         33.92         40.08         2.13 o                         
  -4   6   4        793.28        763.95         9.94 o                         
  -3   6   4         81.71         81.42         4.15 o                         
  -2   6   4       1148.64       1145.20        12.06 o                         
  -1   6   4         36.67         41.43         1.86 o                         
   0   6   4         77.44         78.11         2.38 o                         
   1   6   4        226.70        208.71         3.55 o                         
   2   6   4          6.95          2.24         1.48 o                         
   3   6   4        320.54        329.60         7.09 o                         
   4   6   4        468.15        484.92         7.84 o                         
   5   6   4          3.06          2.77         1.70 o                         
   6   6   4          1.75         -0.05         1.92 o                         
   7   6   4          6.07          8.98         2.17 o                         
   8   6   4         43.95         43.06         3.53 o                         
   9   6   4          0.12         -2.60         2.60 o                         
  10   6   4         30.21         33.02         4.63 o                         
  11   6   4         12.96         14.52         4.19 o                         
  12   6   4          0.76         -2.09         3.79 o                         
 -12   7   4         16.28         12.83         4.93 o                         
 -11   7   4          8.02          5.09         3.61 o                         
 -10   7   4          0.58          2.90         2.83 o                         
  -9   7   4        124.29        125.28         5.74 o                         
  -8   7   4          3.47          6.34         2.63 o                         
  -7   7   4         21.59         21.82         2.99 o                         
  -6   7   4        115.53        103.51         3.76 o                         
  -5   7   4        461.19        448.88         7.25 o                         
  -4   7   4         37.21         34.69         1.83 o                         
  -3   7   4        657.61        615.19         8.94 o                         
  -2   7   4        142.18        138.04         3.48 o                         
  -1   7   4         22.29         25.76         1.88 o                         
   0   7   4        143.51        140.01         3.19 o                         
   1   7   4        114.44        115.56         3.06 o                         
   2   7   4        157.48        159.87         3.13 o                         
   3   7   4          2.68          4.92         1.58 o                         
   4   7   4         84.22         82.50         2.97 o                         
   5   7   4          9.89         10.62         3.09 o                         
   6   7   4          0.24          0.19         1.67 o                         
   7   7   4         13.09         12.50         3.17 o                         
   8   7   4          1.22          3.47         2.52 o                         
   9   7   4          3.94          2.57         3.09 o                         
  10   7   4          2.40          5.05         3.51 o                         
  11   7   4          7.00          1.45         4.69 o                         
  12   7   4          0.00         -4.07         5.02 o                         
 -12   8   4          4.22          7.41         4.24 o                         
 -11   8   4          3.95          4.25         4.00 o                         
 -10   8   4          5.57          6.80         3.15 o                         
  -9   8   4         15.72         20.11         3.21 o                         
  -8   8   4          5.38          7.62         3.30 o                         
  -7   8   4          4.31          1.81         2.40 o                         
  -6   8   4         22.63         23.82         2.91 o                         
  -5   8   4        311.10        307.66         6.59 o                         
  -4   8   4        186.82        185.29         4.94 o                         
  -3   8   4         71.39         71.99         3.25 o                         
  -2   8   4        298.53        292.41         5.37 o                         
  -1   8   4        360.26        355.21         5.83 o                         
   0   8   4         38.23         39.79         2.46 o                         
   1   8   4         28.22         27.12         1.98 o                         
   2   8   4         69.06         68.68         2.36 o                         
   3   8   4        470.17        450.56         6.64 o                         
   4   8   4         36.96         32.18         2.16 o                         
   5   8   4          0.46         -1.65         1.65 o                         
   6   8   4          0.35         -1.50         2.39 o                         
   7   8   4          3.79          2.08         2.66 o                         
   8   8   4          1.11          2.99         2.87 o                         
   9   8   4          1.88          4.73         3.14 o                         
  10   8   4         27.13         19.59         4.21 o                         
  11   8   4         66.23         69.61         6.71 o                         
 -11   9   4          0.93          3.27         4.09 o                         
 -10   9   4          0.83         -1.76         3.75 o                         
  -9   9   4          0.18          2.12         2.98 o                         
  -8   9   4          0.59          2.07         2.70 o                         
  -7   9   4         15.57          8.30         2.67 o                         
  -6   9   4        111.06        107.57         4.91 o                         
  -5   9   4         48.85         38.38         3.23 o                         
  -4   9   4       1327.15       1301.04        16.33 o                         
  -3   9   4        543.29        514.84         8.69 o                         
  -2   9   4        380.12        387.68         6.64 o                         
  -1   9   4         30.08         29.95         2.61 o                         
   0   9   4        172.56        162.62         4.71 o                         
   1   9   4        119.57        127.37         4.33 o                         
   2   9   4        355.99        355.97         6.06 o                         
   3   9   4         34.07         36.06         2.46 o                         
   4   9   4        149.56        158.19         5.48 o                         
   5   9   4          2.84          9.11         2.76 o                         
   6   9   4          0.63         -1.35         2.58 o                         
   7   9   4         23.04         22.82         3.95 o                         
   8   9   4          1.16         -2.26         2.92 o                         
   9   9   4          3.50          5.66         3.25 o                         
  10   9   4          4.79         -1.09         3.97 o                         
  11   9   4          2.46          3.14         4.48 o                         
 -11  10   4          0.00         -0.62         4.15 o                         
 -10  10   4          0.03          0.31         4.00 o                         
  -9  10   4          3.95          6.39         4.31 o                         
  -8  10   4         70.94         76.63         5.59 o                         
  -7  10   4          0.58         -1.63         2.57 o                         
  -6  10   4          0.01         -0.80         2.55 o                         
  -5  10   4         22.73         17.54         2.94 o                         
  -4  10   4          0.84          0.01         2.34 o                         
  -3  10   4          0.40         -0.51         1.88 o                         
  -2  10   4         50.40         48.87         3.73 o                         
  -1  10   4        540.93        533.02         8.58 o                         
   0  10   4          7.95          8.82         2.10 o                         
   1  10   4         32.23         37.57         3.13 o                         
   2  10   4         37.16         37.08         2.70 o                         
   3  10   4        197.01        190.87         5.69 o                         
   4  10   4         14.89         15.34         2.66 o                         
   5  10   4          3.57          5.71         2.82 o                         
   6  10   4         33.65         41.12         4.52 o                         
   7  10   4          0.00         -0.14         3.23 o                         
   8  10   4         11.14         14.16         3.45 o                         
   9  10   4         19.17         10.75         4.23 o                         
  10  10   4          0.65         -2.83         4.06 o                         
 -10  11   4          0.09         -0.41         4.53 o                         
  -9  11   4          7.27          0.69         4.32 o                         
  -8  11   4          0.02         -0.59         3.70 o                         
  -7  11   4          5.70          4.21         3.30 o                         
  -6  11   4          0.07         -0.80         2.81 o                         
  -5  11   4         15.89         10.87         3.14 o                         
  -4  11   4         22.86         16.45         3.20 o                         
  -3  11   4          8.46          9.87         2.93 o                         
  -2  11   4         49.17         52.35         3.61 o                         
  -1  11   4        269.99        264.62         6.80 o                         
   0  11   4          9.02          3.96         2.25 o                         
   1  11   4         74.67         75.41         3.92 o                         
   2  11   4         21.80         22.45         2.79 o                         
   3  11   4        114.17        123.53         5.28 o                         
   4  11   4         47.84         54.02         4.03 o                         
   5  11   4         24.28         21.05         3.39 o                         
   6  11   4          0.00          4.45         3.23 o                         
   7  11   4         40.58         37.38         4.82 o                         
   8  11   4         13.87         10.75         4.27 o                         
   9  11   4         20.75         15.10         4.84 o                         
  -9  12   4         28.05         36.25         6.19 o                         
  -8  12   4         39.74         35.81         5.05 o                         
  -7  12   4         30.06         20.88         3.96 o                         
  -6  12   4          5.26          5.33         3.23 o                         
  -5  12   4          1.52          3.99         3.10 o                         
  -4  12   4         28.80         30.66         4.42 o                         
  -3  12   4         10.30         15.92         3.54 o                         
  -2  12   4         41.35         44.46         4.42 o                         
  -1  12   4         73.11         82.44         4.79 o                         
   0  12   4          8.75          7.81         2.60 o                         
   1  12   4          0.35         -0.25         2.48 o                         
   2  12   4         12.77         16.65         3.08 o                         
   3  12   4         21.79         20.59         3.23 o                         
   4  12   4         97.92        106.06         5.41 o                         
   5  12   4         74.23         75.85         4.87 o                         
   6  12   4          0.19          0.53         3.28 o                         
   7  12   4         21.16         19.60         4.00 o                         
   8  12   4          0.55          0.81         4.21 o                         
  -8  13   4          3.72          4.18         4.05 o                         
  -7  13   4          0.54         -2.20         3.74 o                         
  -6  13   4         81.31        107.31         6.60 o                         
  -5  13   4          0.10          1.60         4.00 o                         
  -4  13   4         31.90         31.26         4.30 o                         
  -3  13   4         14.43         13.03         5.20 o                         
  -2  13   4          5.23          1.17         3.26 o                         
  -1  13   4         50.87         63.25         6.84 o                         
   0  13   4         27.18         18.15         3.85 o                         
   1  13   4          0.47         -2.26         2.75 o                         
   2  13   4          3.32          2.43         2.84 o                         
   3  13   4         59.30         55.30         4.48 o                         
   4  13   4          2.60          0.47         2.99 o                         
   5  13   4          0.87         -2.42         2.88 o                         
   6  13   4          2.48          6.09         3.49 o                         
   7  13   4          0.01          2.20         3.31 o                         
  -6  14   4          1.33         -3.96         3.96 o                         
  -5  14   4          3.95          1.38         3.87 o                         
  -4  14   4          0.65          0.06         3.59 o                         
  -3  14   4          2.27          4.52         3.71 o                         
  -2  14   4         19.02         20.09         4.35 o                         
  -1  14   4         13.97         16.12         3.98 o                         
   0  14   4          1.04          1.92         4.76 o                         
   1  14   4         45.43         54.65         6.42 o                         
   2  14   4          3.04          7.25         3.29 o                         
   3  14   4         12.75         13.60         3.43 o                         
   4  14   4          6.08          3.68         3.31 o                         
   5  14   4          0.30         -3.46         3.46 o                         
  -4  15   4          9.23          8.35         4.07 o                         
  -3  15   4          2.92         -2.84         5.17 o                         
  -2  15   4          0.36         -1.08         3.77 o                         
  -1  15   4          2.72          4.42         4.90 o                         
   0  15   4         10.15         12.19         6.02 o                         
   1  15   4          4.76          1.32         3.68 o                         
   2  15   4          0.21         -1.69         3.79 o                         
   3  15   4          4.52          1.57         3.78 o                         
 -13   1   5          4.55          1.15         5.20 o                         
 -12   1   5          0.09          5.36         3.20 o                         
 -11   1   5         32.81         39.58         3.80 o                         
 -10   1   5          0.69          0.80         2.24 o                         
  -9   1   5         34.28         38.85         3.22 o                         
  -8   1   5        264.23        241.61         6.08 o                         
  -7   1   5         10.53         13.87         2.58 o                         
  -6   1   5         58.40         55.38         3.30 o                         
  -5   1   5         54.98         48.88         2.92 o                         
  -4   1   5         57.45         83.04         2.97 o                         
  -3   1   5        820.94        864.96        12.31 o                         
  -2   1   5         41.17         41.94         1.50 o                         
  -1   1   5         10.98         14.68         1.26 o                         
   0   1   5        117.28        119.93         2.83 o                         
   1   1   5        114.29        114.30         2.14 o                         
   2   1   5        207.43        210.54         4.58 o                         
   3   1   5        165.05        147.70         4.62 o                         
   4   1   5        413.25        406.19         8.71 o                         
   5   1   5        178.67        173.90         5.69 o                         
   6   1   5          1.10         -1.20         2.02 o                         
   7   1   5         90.47         92.45         6.60 o                         
   8   1   5         10.15         13.91         2.44 o                         
   9   1   5          0.25          1.11         2.63 o                         
  10   1   5          0.21          2.81         2.86 o                         
  11   1   5          8.99          9.64         3.64 o                         
  12   1   5         11.16          7.27         4.21 o                         
  13   1   5          0.49         -4.05         4.05 o                         
 -13   2   5         20.74         15.59         5.05 o                         
 -12   2   5          1.55          2.12         4.05 o                         
 -11   2   5         13.12         11.47         3.63 o                         
 -10   2   5         59.99         65.33         4.05 o                         
  -9   2   5         60.96         60.42         3.75 o                         
  -8   2   5         17.80         21.99         3.04 o                         
  -7   2   5       1667.62       1620.36        23.24 o                         
  -6   2   5         38.51         42.29         3.08 o                         
  -5   2   5         94.89         95.43         3.69 o                         
  -4   2   5         32.72         38.03         2.27 o                         
  -3   2   5         48.07         60.99         2.94 o                         
  -2   2   5         59.41         62.94         2.51 o                         
  -1   2   5         11.81          9.36         0.84 o                         
   0   2   5        545.82        597.14         8.32 o                         
   1   2   5       1020.47       1007.05        11.03 o                         
   2   2   5         74.40         73.72         1.98 o                         
   3   2   5       1040.08       1000.89        14.22 o                         
   4   2   5       2783.25       2748.89        37.04 o                         
   5   2   5        298.70        289.04         7.25 o                         
   6   2   5        109.08        106.24         4.39 o                         
   7   2   5         49.05         41.56         2.97 o                         
   8   2   5         31.79         38.47         4.62 o                         
   9   2   5          0.61         -1.34         2.47 o                         
  10   2   5          1.87          4.67         3.36 o                         
  11   2   5          2.74          5.17         3.21 o                         
  12   2   5          0.21         -4.53         4.53 o                         
  13   2   5          0.27          0.18         5.13 o                         
 -13   3   5          2.34         -2.40         4.37 o                         
 -12   3   5         25.59         34.26         5.53 o                         
 -11   3   5          0.05         -2.80         2.80 o                         
 -10   3   5          0.02         -3.11         3.11 o                         
  -9   3   5          0.56          2.55         3.09 o                         
  -8   3   5          1.36          2.81         2.64 o                         
  -7   3   5        102.94        103.04         5.85 o                         
  -6   3   5         21.58         31.74         3.06 o                         
  -5   3   5        158.96        174.39         4.11 o                         
  -4   3   5          0.82          4.90         1.46 o                         
  -3   3   5        247.73        234.60         5.69 o                         
  -2   3   5          0.20          2.29         0.93 o                         
  -1   3   5        239.65        260.99         3.69 o                         
   0   3   5       1323.55       1440.22        15.05 o                         
   1   3   5         44.95         37.18         1.36 o                         
   2   3   5         87.21         91.76         2.58 o                         
   3   3   5        160.55        157.25         4.41 o                         
   4   3   5          3.48          6.40         1.51 o                         
   5   3   5         31.19         28.92         2.50 o                         
   6   3   5         15.14         13.61         2.69 o                         
   7   3   5         19.51         18.98         2.96 o                         
   8   3   5         21.99         19.91         4.01 o                         
   9   3   5         13.87         13.10         3.96 o                         
  10   3   5         10.89          8.25         3.40 o                         
  11   3   5          0.03         -1.62         3.20 o                         
  12   3   5          0.34         -2.62         4.56 o                         
  13   3   5          1.18         -4.84         4.84 o                         
 -13   4   5          6.62          7.28         7.24 o                         
 -12   4   5         23.48         30.26         5.43 o                         
 -11   4   5          2.51         -3.25         3.25 o                         
 -10   4   5          5.90          3.52         3.24 o                         
  -9   4   5         18.57         19.50         3.66 o                         
  -8   4   5        265.99        226.83         8.00 o                         
  -7   4   5         50.82         43.59         4.11 o                         
  -6   4   5        239.98        252.74         5.24 o                         
  -5   4   5        137.88        132.79         3.92 o                         
  -4   4   5        290.51        298.78         5.22 o                         
  -3   4   5        286.95        290.06         5.42 o                         
  -2   4   5        260.37        277.05         3.95 o                         
  -1   4   5        108.05        108.95         2.03 o                         
   0   4   5         10.70         14.06         1.18 o                         
   1   4   5        128.70        114.06         2.77 o                         
   2   4   5         86.85         76.60         2.82 o                         
   3   4   5         24.37         24.69         2.13 o                         
   4   4   5        494.08        511.66         8.27 o                         
   5   4   5         33.49         36.10         2.52 o                         
   6   4   5        117.72        115.94         4.82 o                         
   7   4   5         85.98         80.82         4.28 o                         
   8   4   5          2.11         -0.86         2.43 o                         
   9   4   5         43.01         47.26         4.18 o                         
  10   4   5          0.97          0.28         2.87 o                         
  11   4   5         23.95         19.40         5.29 o                         
  12   4   5         10.32          3.94         4.08 o                         
 -13   5   5          0.65         -3.20         4.44 o                         
 -12   5   5          6.47          1.87         4.27 o                         
 -11   5   5         20.39         22.49         4.99 o                         
 -10   5   5          1.34         -0.09         3.04 o                         
  -9   5   5         38.54         36.47         4.42 o                         
  -8   5   5         19.53         12.47         3.00 o                         
  -7   5   5        418.54        386.95        12.23 o                         
  -6   5   5         12.98         19.01         2.60 o                         
  -5   5   5        206.71        184.48         5.34 o                         
  -4   5   5         42.12         44.90         1.73 o                         
  -3   5   5         72.12         87.82         4.22 o                         
  -2   5   5        475.54        476.96         6.99 o                         
  -1   5   5         40.05         44.48         1.60 o                         
   0   5   5         53.91         69.23         1.92 o                         
   1   5   5        178.79        180.28         3.64 o                         
   2   5   5        122.84        122.73         3.67 o                         
   3   5   5          1.24          2.05         1.33 o                         
   4   5   5         18.85         21.39         1.56 o                         
   5   5   5         67.30         61.91         3.87 o                         
   6   5   5        322.93        305.07         6.66 o                         
   7   5   5          0.03         -0.88         1.97 o                         
   8   5   5         15.44         15.85         2.85 o                         
   9   5   5         10.92          9.80         3.44 o                         
  10   5   5         56.05         67.80         6.07 o                         
  11   5   5         53.56         52.83         5.94 o                         
  12   5   5         19.50         17.90         4.69 o                         
 -12   6   5          1.96         -1.89         3.74 o                         
 -11   6   5          0.42         -3.39         3.39 o                         
 -10   6   5          1.99          4.00         3.55 o                         
  -9   6   5          1.52          0.76         2.76 o                         
  -8   6   5         35.25         38.77         3.53 o                         
  -7   6   5         56.19         44.34         3.49 o                         
  -6   6   5         68.80         68.39         3.89 o                         
  -5   6   5        695.84        675.92        10.89 o                         
  -4   6   5         21.29         21.54         2.47 o                         
  -3   6   5          1.13          0.61         1.19 o                         
  -2   6   5         31.71         33.28         2.00 o                         
  -1   6   5         58.41         54.33         1.95 o                         
   0   6   5          6.19          5.04         0.88 o                         
   1   6   5         47.85         50.51         2.47 o                         
   2   6   5        477.93        455.74         7.09 o                         
   3   6   5         32.96         35.69         2.25 o                         
   4   6   5         34.79         37.09         2.88 o                         
   5   6   5          7.55          6.10         2.55 o                         
   6   6   5         10.59         10.40         2.56 o                         
   7   6   5         38.04         47.70         5.55 o                         
   8   6   5          0.06         -2.87         2.87 o                         
   9   6   5          3.11          5.47         3.31 o                         
  10   6   5         17.63         20.37         4.26 o                         
  11   6   5         14.85          5.11         4.20 o                         
  12   6   5         12.70         11.28         4.71 o                         
 -12   7   5          0.34         -3.58         3.58 o                         
 -11   7   5          0.00         -0.31         3.34 o                         
 -10   7   5         37.43         38.47         4.31 o                         
  -9   7   5          1.30         -1.98         2.76 o                         
  -8   7   5         10.32          8.25         2.73 o                         
  -7   7   5          0.63         -2.93         2.93 o                         
  -6   7   5        189.60        164.68         5.80 o                         
  -5   7   5         75.18         75.27         3.78 o                         
  -4   7   5        336.57        323.99         7.98 o                         
  -3   7   5          3.82          1.64         1.92 o                         
  -2   7   5        216.51        214.07         4.55 o                         
  -1   7   5          1.34          3.92         1.30 o                         
   0   7   5         46.31         51.91         2.01 o                         
   1   7   5        466.61        454.23         6.63 o                         
   2   7   5        650.89        641.37         9.38 o                         
   3   7   5        157.36        173.47         4.83 o                         
   4   7   5          2.90          0.77         1.86 o                         
   5   7   5          5.12          1.53         2.29 o                         
   6   7   5          1.31          2.47         2.42 o                         
   7   7   5         51.82         55.91         4.60 o                         
   8   7   5          0.86         -1.75         2.70 o                         
   9   7   5          3.35          1.79         3.27 o                         
  10   7   5        131.79        143.12         8.49 o                         
  11   7   5         27.19         26.80         5.09 o                         
 -11   8   5          5.77          3.72         4.02 o                         
 -10   8   5         25.58         39.57         4.51 o                         
  -9   8   5          0.22          1.10         3.08 o                         
  -8   8   5         34.42         31.47         3.94 o                         
  -7   8   5         37.29         28.68         3.62 o                         
  -6   8   5         25.63         17.67         2.75 o                         
  -5   8   5         58.36         52.71         3.70 o                         
  -4   8   5        147.40        157.08         5.23 o                         
  -3   8   5         10.83         15.08         2.43 o                         
  -2   8   5         95.12        108.47         3.30 o                         
  -1   8   5         26.50         25.14         2.12 o                         
   0   8   5          1.37          3.11         1.58 o                         
   1   8   5        659.15        646.69         9.22 o                         
   2   8   5         15.58         16.09         2.24 o                         
   3   8   5          4.95          7.13         2.01 o                         
   4   8   5         28.28         20.44         2.69 o                         
   5   8   5         66.19         72.34         4.82 o                         
   6   8   5         26.39         21.44         3.71 o                         
   7   8   5          4.21          2.32         3.15 o                         
   8   8   5          0.02         -1.05         2.70 o                         
   9   8   5        120.31        119.82         6.79 o                         
  10   8   5          2.78          7.97         3.73 o                         
  11   8   5          0.69          0.55         3.56 o                         
 -11   9   5          1.58         -3.70         3.70 o                         
 -10   9   5          0.11          1.09         3.38 o                         
  -9   9   5         12.58         10.55         3.68 o                         
  -8   9   5         22.29         27.68         3.98 o                         
  -7   9   5         14.51         11.56         3.32 o                         
  -6   9   5          1.33          0.14         2.55 o                         
  -5   9   5         28.58         24.41         3.22 o                         
  -4   9   5        100.32        100.81         4.74 o                         
  -3   9   5        283.00        282.37         7.30 o                         
  -2   9   5        213.11        208.54         4.73 o                         
  -1   9   5         62.29         71.76         3.17 o                         
   0   9   5        179.27        180.50         4.51 o                         
   1   9   5        164.88        163.85         4.65 o                         
   2   9   5         38.16         36.41         2.79 o                         
   3   9   5          7.11          3.95         2.32 o                         
   4   9   5         43.08         45.74         3.56 o                         
   5   9   5          4.79          3.09         2.94 o                         
   6   9   5         27.76         23.83         3.92 o                         
   7   9   5         20.79         20.20         3.93 o                         
   8   9   5         34.06         29.60         3.92 o                         
   9   9   5          1.15         -1.09         3.26 o                         
  10   9   5          1.22          3.12         3.77 o                         
 -10  10   5          0.14         -2.90         3.95 o                         
  -9  10   5          1.17         -0.91         3.33 o                         
  -8  10   5          8.30         15.18         3.70 o                         
  -7  10   5         22.11         27.26         3.71 o                         
  -6  10   5          1.48          3.87         2.74 o                         
  -5  10   5          8.45          7.75         3.15 o                         
  -4  10   5        241.10        245.12         8.09 o                         
  -3  10   5          0.34          2.38         2.83 o                         
  -2  10   5         70.52         62.58         4.37 o                         
  -1  10   5         52.65         50.25         3.20 o                         
   0  10   5         93.92         84.30         3.82 o                         
   1  10   5        134.35        128.12         6.33 o                         
   2  10   5         92.23         82.33         4.10 o                         
   3  10   5          0.81         -2.14         2.14 o                         
   4  10   5         38.44         42.50         3.70 o                         
   5  10   5          0.53         -1.70         2.67 o                         
   6  10   5          0.03         -1.65         3.05 o                         
   7  10   5          0.00         -1.06         3.32 o                         
   8  10   5          0.60          2.37         3.29 o                         
   9  10   5         34.77         30.91         4.40 o                         
  -9  11   5          1.63          2.14         3.91 o                         
  -8  11   5          0.80          0.32         3.51 o                         
  -7  11   5          0.80         -2.98         2.98 o                         
  -6  11   5         16.39         18.34         3.86 o                         
  -5  11   5          2.29         -1.79         2.90 o                         
  -4  11   5         63.41         68.91         5.03 o                         
  -3  11   5          0.06         -2.65         2.65 o                         
  -2  11   5         50.87         54.67         4.51 o                         
  -1  11   5         23.60         19.75         3.50 o                         
   0  11   5         10.58          6.38         2.29 o                         
   1  11   5        114.11        113.69         4.87 o                         
   2  11   5          0.52         -2.14         2.14 o                         
   3  11   5         13.62         20.13         2.93 o                         
   4  11   5          0.00          5.14         2.64 o                         
   5  11   5          0.35         -0.14         2.81 o                         
   6  11   5          2.40         -2.43         2.98 o                         
   7  11   5          0.21          5.36         3.41 o                         
   8  11   5         49.51         48.40         5.49 o                         
   9  11   5         47.04         47.81         5.82 o                         
  -8  12   5          6.88         11.03         4.51 o                         
  -7  12   5          5.94          3.83         3.71 o                         
  -6  12   5         14.34         14.64         3.80 o                         
  -5  12   5          8.12          3.72         3.42 o                         
  -4  12   5          8.86         11.47         3.47 o                         
  -3  12   5          0.50          0.01         2.99 o                         
  -2  12   5         13.57         19.79         3.77 o                         
  -1  12   5         47.68         39.93         4.63 o                         
   0  12   5         20.00         16.54         3.53 o                         
   1  12   5         10.57          8.47         2.64 o                         
   2  12   5         27.82         30.13         3.36 o                         
   3  12   5         37.35         40.48         3.80 o                         
   4  12   5          2.84          0.15         3.14 o                         
   5  12   5          1.35          1.51         3.08 o                         
   6  12   5          1.68         -0.50         3.25 o                         
   7  12   5          1.34          0.80         3.41 o                         
   8  12   5          4.55          8.61         5.02 o                         
  -7  13   5          5.31         10.46         4.57 o                         
  -6  13   5          3.71          6.35         3.86 o                         
  -5  13   5         37.85         53.61         5.36 o                         
  -4  13   5          0.00          1.50         3.50 o                         
  -3  13   5          4.92          4.03         3.41 o                         
  -2  13   5          9.37         10.60         3.63 o                         
  -1  13   5          3.50         -1.70         3.20 o                         
   0  13   5         22.55         21.23         4.36 o                         
   1  13   5         18.47         10.86         3.63 o                         
   2  13   5         96.74         94.09         6.11 o                         
   3  13   5          0.70         -1.43         2.72 o                         
   4  13   5          7.15         11.40         3.30 o                         
   5  13   5         10.03         14.19         3.59 o                         
   6  13   5          0.56          1.50         3.35 o                         
  -5  14   5          4.91          5.17         4.03 o                         
  -4  14   5          0.12          6.37         3.82 o                         
  -3  14   5         53.43         76.28         6.04 o                         
  -2  14   5          3.72         -3.46         3.46 o                         
  -1  14   5         14.85         22.83         4.42 o                         
   0  14   5         33.18         34.57         5.14 o                         
   1  14   5          9.71          5.32         3.48 o                         
   2  14   5          3.80          4.04         3.59 o                         
   3  14   5          3.23          6.57         3.85 o                         
   4  14   5         30.33         30.59         4.34 o                         
   5  14   5         12.70         15.21         3.82 o                         
  -2  15   5          0.03         -1.19         3.65 o                         
  -1  15   5          2.02         -1.39         4.01 o                         
   0  15   5         23.90         27.53         5.22 o                         
   1  15   5         10.03         17.12         4.42 o                         
 -13   0   6          0.04         -1.27        10.75 o                         
 -12   0   6         12.13         12.54         5.54 o                         
 -11   0   6          0.00         -3.87         4.93 o                         
 -10   0   6          4.69          4.77         3.47 o                         
  -9   0   6          1.54          6.04         5.00 o                         
  -8   0   6         56.40         51.77         5.83 o                         
  -7   0   6       1414.20       1449.84        32.40 o                         
  -6   0   6          2.27          5.92         3.11 o                         
  -5   0   6        162.86        178.00         6.52 o                         
  -4   0   6        261.88        271.63         9.13 o                         
  -3   0   6          0.76          0.60         2.37 o                         
  -2   0   6          0.19          1.80         0.91 o                         
  -1   0   6          3.62          5.39         1.04 o                         
   0   0   6        229.87        231.13         5.02 o                         
   1   0   6        463.40        472.09         9.24 o                         
   2   0   6         24.55         26.64         2.22 o                         
   3   0   6        117.84        119.40        11.07 o                         
   4   0   6          6.80          8.03         3.18 o                         
   5   0   6        115.69        103.53         6.60 o                         
   6   0   6        933.23        888.23        21.94 o                         
   7   0   6        497.33        510.38        15.16 o                         
   8   0   6          8.23          4.05         4.38 o                         
   9   0   6          0.13         -2.64         5.13 o                         
  10   0   6         67.22         70.99        10.29 o                         
  11   0   6          0.00         -5.58         5.58 o                         
  12   0   6          9.45         14.55         7.60 o                         
 -13   1   6          0.28         -6.71         6.71 o                         
 -12   1   6          2.39          1.52         4.45 o                         
 -11   1   6         23.50         27.43         4.84 o                         
 -10   1   6          0.04          3.31         3.00 o                         
  -9   1   6          0.31          1.75         2.35 o                         
  -8   1   6        800.45        750.15        17.46 o                         
  -7   1   6        623.77        561.83        11.35 o                         
  -6   1   6         49.34         42.05         3.41 o                         
  -5   1   6          6.09         13.47         2.05 o                         
  -4   1   6        427.70        436.97         7.30 o                         
  -3   1   6        145.51        163.49         3.18 o                         
  -2   1   6         69.67         79.07         2.15 o                         
  -1   1   6         53.68         51.90         1.75 o                         
   0   1   6        122.87        131.83         3.41 o                         
   1   1   6          7.67          7.83         1.55 o                         
   2   1   6          9.06          8.74         1.48 o                         
   3   1   6        171.37        171.36         6.23 o                         
   4   1   6        105.24        101.24         4.65 o                         
   5   1   6        177.41        172.22         5.59 o                         
   6   1   6        368.10        358.53         8.39 o                         
   7   1   6        104.29        111.00         6.98 o                         
   8   1   6         54.65         56.68         4.00 o                         
   9   1   6          0.04         -0.89         3.00 o                         
  10   1   6         15.02         12.75         4.70 o                         
  11   1   6         20.96         29.21         5.74 o                         
  12   1   6         19.64         19.63         6.30 o                         
 -13   2   6          0.97         -3.64         4.17 o                         
 -12   2   6         14.20         14.09         5.06 o                         
 -11   2   6         16.22         27.51         4.71 o                         
 -10   2   6          7.93         11.50         3.61 o                         
  -9   2   6         20.09         15.42         2.99 o                         
  -8   2   6         36.72         23.15         3.01 o                         
  -7   2   6          4.48          3.14         2.59 o                         
  -6   2   6          0.00          1.61         2.07 o                         
  -5   2   6        736.29        714.26        11.30 o                         
  -4   2   6         30.91         34.51         2.31 o                         
  -3   2   6         78.39         87.49         2.30 o                         
  -2   2   6        920.22        963.85         9.92 o                         
  -1   2   6       1763.66       1764.13        23.04 o                         
   0   2   6          2.63          2.58         1.50 o                         
   1   2   6        286.70        278.30         5.01 o                         
   2   2   6        434.72        454.49         6.10 o                         
   3   2   6        158.55        166.97         3.50 o                         
   4   2   6        462.64        432.50         9.51 o                         
   5   2   6        456.78        448.49         9.84 o                         
   6   2   6        195.62        188.26         6.09 o                         
   7   2   6        129.40        138.96         5.44 o                         
   8   2   6         13.86         18.38         4.93 o                         
   9   2   6         21.22         23.83         4.14 o                         
  10   2   6          6.43          6.55         5.27 o                         
  11   2   6          1.36         -4.12         4.41 o                         
  12   2   6          1.71          0.57         5.40 o                         
 -13   3   6          9.82         18.33         5.83 o                         
 -12   3   6          1.13         -1.53         4.47 o                         
 -11   3   6         12.33         25.24         5.31 o                         
 -10   3   6          1.73         -3.70         4.61 o                         
  -9   3   6         11.17          7.07         3.11 o                         
  -8   3   6         98.04         89.55         5.34 o                         
  -7   3   6        377.13        348.31         9.58 o                         
  -6   3   6        134.51        125.62         9.02 o                         
  -5   3   6        110.72        122.80         4.80 o                         
  -4   3   6          0.41          0.76         1.42 o                         
  -3   3   6        265.93        250.68         4.63 o                         
  -2   3   6        514.84        531.77         5.93 o                         
  -1   3   6        325.43        344.53         5.19 o                         
   0   3   6       1222.80       1243.01        17.31 o                         
   1   3   6          1.45          2.05         1.14 o                         
   2   3   6         56.02         64.68         1.81 o                         
   3   3   6         30.36         36.31         1.94 o                         
   4   3   6         45.38         53.54         3.79 o                         
   5   3   6         64.66         69.92         3.76 o                         
   6   3   6        265.73        248.31         6.48 o                         
   7   3   6         12.69         11.21         3.47 o                         
   8   3   6         15.25          6.48         3.53 o                         
   9   3   6          4.04          6.70         3.52 o                         
  10   3   6          3.15         -1.39         3.45 o                         
  11   3   6          0.84          4.89         4.67 o                         
  12   3   6          1.60         -0.43         5.16 o                         
 -13   4   6          4.10          0.39         5.05 o                         
 -12   4   6          0.03         -1.65         4.41 o                         
 -11   4   6          5.01          1.02         3.74 o                         
 -10   4   6          3.13          8.21         3.88 o                         
  -9   4   6          0.10          1.06         3.58 o                         
  -8   4   6        202.80        204.06         7.85 o                         
  -7   4   6        214.25        203.37         7.45 o                         
  -6   4   6         70.16         70.06         4.46 o                         
  -5   4   6         34.56         32.29         2.84 o                         
  -4   4   6          0.03         -1.29         1.29 o                         
  -3   4   6         14.22         20.56         2.62 o                         
  -2   4   6        155.89        153.98         3.25 o                         
  -1   4   6        346.15        386.00         5.38 o                         
   0   4   6       1107.74       1166.82        12.80 o                         
   1   4   6        210.96        203.62         4.17 o                         
   2   4   6         51.61         50.41         2.46 o                         
   3   4   6        105.79        106.40         3.33 o                         
   4   4   6          1.87          0.85         1.01 o                         
   5   4   6         44.69         50.60         2.86 o                         
   6   4   6         85.70         72.40         5.08 o                         
   7   4   6        179.18        173.10         8.02 o                         
   8   4   6          1.96         -2.88         3.03 o                         
   9   4   6          1.36          0.16         3.46 o                         
  10   4   6          0.01         -1.03         3.56 o                         
  11   4   6          0.01          0.09         3.86 o                         
  12   4   6          1.49          2.95         5.18 o                         
 -12   5   6          4.02          3.96         4.97 o                         
 -11   5   6          8.39         12.54         4.52 o                         
 -10   5   6          1.00         -3.58         3.58 o                         
  -9   5   6          5.75          6.25         4.20 o                         
  -8   5   6         62.15         36.05         4.21 o                         
  -7   5   6         81.72         74.65         4.13 o                         
  -6   5   6        216.34        212.72         6.38 o                         
  -5   5   6         71.93         79.00         2.98 o                         
  -4   5   6          3.98          4.67         2.03 o                         
  -3   5   6         33.74         34.02         2.07 o                         
  -2   5   6        251.94        256.48         4.38 o                         
  -1   5   6        183.21        190.77         3.18 o                         
   0   5   6        144.47        152.13         3.08 o                         
   1   5   6        102.14        109.97         3.42 o                         
   2   5   6          0.70          1.97         1.96 o                         
   3   5   6         93.55         92.37         3.22 o                         
   4   5   6        173.34        167.03         4.93 o                         
   5   5   6         65.23         61.87         3.80 o                         
   6   5   6         59.53         58.85         4.99 o                         
   7   5   6         61.50         54.17         4.94 o                         
   8   5   6         12.15          4.27         3.62 o                         
   9   5   6          0.29          0.55         3.98 o                         
  10   5   6         25.50         33.21         5.00 o                         
  11   5   6          0.21         -0.01         4.81 o                         
  12   5   6          7.48          6.65         4.79 o                         
 -12   6   6          0.39         -1.42         4.02 o                         
 -11   6   6          0.41          4.13         3.82 o                         
 -10   6   6         54.58         56.41         4.81 o                         
  -9   6   6          2.18          1.09         2.80 o                         
  -8   6   6         85.29         80.26         5.03 o                         
  -7   6   6        366.66        341.72         8.41 o                         
  -6   6   6         14.62          7.52         2.91 o                         
  -5   6   6        218.02        213.51         6.30 o                         
  -4   6   6         17.21         17.59         1.70 o                         
  -3   6   6          0.10         -0.97         0.98 o                         
  -2   6   6        123.30        134.23         3.40 o                         
  -1   6   6         40.47         44.41         1.71 o                         
   0   6   6          0.34          0.85         1.13 o                         
   1   6   6          0.13          1.10         1.38 o                         
   2   6   6         52.74         54.26         2.51 o                         
   3   6   6        114.81        108.81         4.07 o                         
   4   6   6          0.01         -1.65         1.65 o                         
   5   6   6        187.82        185.70         6.51 o                         
   6   6   6         19.21         22.77         3.31 o                         
   7   6   6         30.70         33.13         3.80 o                         
   8   6   6         11.78          4.31         3.34 o                         
   9   6   6          6.14          8.02         3.89 o                         
  10   6   6          0.31          0.29         3.86 o                         
  11   6   6          4.09          0.75         5.96 o                         
 -11   7   6          9.12         13.70         3.95 o                         
 -10   7   6          3.05         -2.44         3.51 o                         
  -9   7   6          0.32          1.75         2.97 o                         
  -8   7   6         13.33          8.24         3.23 o                         
  -7   7   6         21.19         13.31         3.31 o                         
  -6   7   6          1.46          0.87         2.60 o                         
  -5   7   6         18.05         15.45         3.18 o                         
  -4   7   6         18.79         21.02         2.74 o                         
  -3   7   6         47.34         47.77         2.54 o                         
  -2   7   6         18.86         22.97         3.04 o                         
  -1   7   6         27.65         31.78         2.23 o                         
   0   7   6        386.09        400.83         6.70 o                         
   1   7   6        195.58        203.85         4.57 o                         
   2   7   6         66.24         70.86         3.55 o                         
   3   7   6         37.40         35.05         2.80 o                         
   4   7   6         34.42         37.47         3.37 o                         
   5   7   6        132.87        132.15         7.04 o                         
   6   7   6        154.92        150.69         6.62 o                         
   7   7   6         25.68         23.27         4.20 o                         
   8   7   6          3.22          3.64         2.88 o                         
   9   7   6          3.04          5.00         3.42 o                         
  10   7   6          0.01         -3.23         3.61 o                         
  11   7   6          0.47          4.55         4.33 o                         
 -11   8   6          6.81         11.50         3.89 o                         
 -10   8   6          0.45          0.73         3.55 o                         
  -9   8   6          0.54          3.14         3.14 o                         
  -8   8   6         21.04         21.47         3.70 o                         
  -7   8   6          1.92         -0.35         2.91 o                         
  -6   8   6         63.24         60.59         4.84 o                         
  -5   8   6          6.42         10.21         2.63 o                         
  -4   8   6        277.34        257.20         6.81 o                         
  -3   8   6        495.83        488.56         9.60 o                         
  -2   8   6        751.14        718.73        16.30 o                         
  -1   8   6        425.74        433.08         8.05 o                         
   0   8   6          0.65         -1.26         1.60 o                         
   1   8   6         85.53         89.85         3.73 o                         
   2   8   6        131.67        122.86         4.58 o                         
   3   8   6         18.69         18.85         2.64 o                         
   4   8   6        379.65        369.09         8.16 o                         
   5   8   6         26.40         23.97         3.48 o                         
   6   8   6         10.26         12.82         3.31 o                         
   7   8   6         14.44         14.21         3.53 o                         
   8   8   6          0.22          0.97         3.03 o                         
   9   8   6         15.76         15.83         3.94 o                         
  10   8   6          0.21          0.85         3.85 o                         
 -10   9   6          2.23         -0.84         3.73 o                         
  -9   9   6          1.59         -0.91         3.26 o                         
  -8   9   6          1.50         -1.04         3.08 o                         
  -7   9   6          3.50         -2.55         3.95 o                         
  -6   9   6         51.64         42.04         4.11 o                         
  -5   9   6          0.28         -2.43         2.43 o                         
  -4   9   6         38.35         37.08         4.12 o                         
  -3   9   6        140.37        136.17         6.76 o                         
  -2   9   6         48.58         54.35         4.53 o                         
  -1   9   6        223.58        223.70         6.13 o                         
   0   9   6        508.51        503.55         8.49 o                         
   1   9   6        822.49        798.83        11.99 o                         
   2   9   6         12.04          8.00         2.32 o                         
   3   9   6          6.98          7.04         2.46 o                         
   4   9   6         33.53         34.15         3.31 o                         
   5   9   6         53.19         40.93         3.90 o                         
   6   9   6          0.04          0.30         3.04 o                         
   7   9   6          2.64         -0.87         3.27 o                         
   8   9   6          3.61          2.62         3.37 o                         
   9   9   6          0.15         -2.61         3.40 o                         
  10   9   6          9.57         21.11         4.49 o                         
 -10  10   6          0.06         -0.25         3.94 o                         
  -9  10   6          1.89          2.04         3.45 o                         
  -8  10   6         11.36         10.01         3.90 o                         
  -7  10   6         15.85          5.19         3.38 o                         
  -6  10   6          0.06          3.16         2.85 o                         
  -5  10   6          6.74          3.82         3.02 o                         
  -4  10   6          1.21          1.75         2.79 o                         
  -3  10   6          9.93          5.58         3.03 o                         
  -2  10   6        234.12        227.52         7.47 o                         
  -1  10   6          0.91         -2.34         2.34 o                         
   0  10   6        114.41        132.08         5.30 o                         
   1  10   6        208.52        208.29         7.56 o                         
   2  10   6         15.40         18.99         2.70 o                         
   3  10   6         27.88         25.42         4.03 o                         
   4  10   6          0.10         -2.33         2.33 o                         
   5  10   6         75.18         86.52         5.74 o                         
   6  10   6          4.10         -2.73         2.73 o                         
   7  10   6          6.41         -2.09         3.42 o                         
   8  10   6          0.01         -3.08         3.71 o                         
   9  10   6         11.59         10.85         4.10 o                         
  -9  11   6          5.65          9.72         4.35 o                         
  -8  11   6         12.31         13.79         4.17 o                         
  -7  11   6         33.63         34.44         5.05 o                         
  -6  11   6         17.27         18.00         3.83 o                         
  -5  11   6         28.35         22.16         5.05 o                         
  -4  11   6         13.41         12.69         3.62 o                         
  -3  11   6         65.28         66.63         5.28 o                         
  -2  11   6         50.08         58.88         4.78 o                         
  -1  11   6          2.34          2.36         2.89 o                         
   0  11   6         11.71         16.84         3.29 o                         
   1  11   6          1.23         -2.62         2.62 o                         
   2  11   6          2.64          2.97         2.51 o                         
   3  11   6         11.07          9.34         2.71 o                         
   4  11   6         17.23         16.83         3.05 o                         
   5  11   6         50.91         51.68         4.58 o                         
   6  11   6         69.15         81.30         5.95 o                         
   7  11   6          1.38         -1.11         3.12 o                         
   8  11   6         10.24          4.94         4.23 o                         
  -7  12   6          0.20         -3.82         3.82 o                         
  -6  12   6          6.99         14.09         3.93 o                         
  -5  12   6         25.03         17.62         3.95 o                         
  -4  12   6         12.58         14.10         3.85 o                         
  -3  12   6          1.01         -1.49         3.03 o                         
  -2  12   6          4.40          0.24         3.56 o                         
  -1  12   6          0.62         -2.02         2.85 o                         
   0  12   6          2.81          3.23         3.37 o                         
   1  12   6          4.53          3.78         2.97 o                         
   2  12   6          0.88          1.61         2.86 o                         
   3  12   6          4.50          0.03         2.67 o                         
   4  12   6          1.50          6.56         2.87 o                         
   5  12   6        112.57        123.69         6.29 o                         
   6  12   6          1.52         -2.64         3.25 o                         
   7  12   6          0.14          1.00         4.41 o                         
  -6  13   6         43.91         46.73         5.38 o                         
  -5  13   6          0.91          3.45         3.64 o                         
  -4  13   6          0.69         -3.42         3.53 o                         
  -3  13   6         14.54         15.20         4.26 o                         
  -2  13   6          1.05         -3.11         3.31 o                         
  -1  13   6          3.44         -3.14         3.42 o                         
   0  13   6         45.70         44.64         5.21 o                         
   1  13   6         29.44         36.57         5.40 o                         
   2  13   6         24.36         14.47         3.86 o                         
   3  13   6         53.93         65.70         5.46 o                         
   4  13   6          5.30          0.04         3.31 o                         
   5  13   6          0.60          5.11         4.16 o                         
  -4  14   6         49.77         44.19         5.51 o                         
  -3  14   6         19.23         16.72         4.89 o                         
  -2  14   6         22.84         19.71         4.66 o                         
  -1  14   6          0.59         -1.05         4.17 o                         
   0  14   6          0.57          4.19         5.28 o                         
   1  14   6          2.35          0.81         4.73 o                         
   2  14   6          1.06         -1.42         4.44 o                         
   3  14   6         14.99          8.37         4.81 o                         
 -13   1   7          4.55          7.02         9.16 o                         
 -12   1   7          0.85          3.24         9.49 o                         
 -11   1   7          4.92         14.21         5.66 o                         
 -10   1   7          4.35         -2.09         4.62 o                         
  -9   1   7         16.33         20.43         4.45 o                         
  -8   1   7         80.39         94.30         5.67 o                         
  -7   1   7         32.18         35.14         3.45 o                         
  -6   1   7         17.32         10.77         2.78 o                         
  -5   1   7        868.22        864.71        14.38 o                         
  -4   1   7         59.40         65.40         2.59 o                         
  -3   1   7         55.42         59.55         2.22 o                         
  -2   1   7          6.68          6.68         0.81 o                         
  -1   1   7         10.06         14.61         1.27 o                         
   0   1   7         92.80        103.20         3.19 o                         
   1   1   7         20.73         21.30         1.59 o                         
   2   1   7          3.27          3.96         1.02 o                         
   3   1   7        234.55        231.28         5.00 o                         
   4   1   7         80.88         78.88         4.46 o                         
   5   1   7        269.15        275.32         7.21 o                         
   6   1   7        171.95        162.74         6.08 o                         
   7   1   7         35.86         37.76         3.70 o                         
   8   1   7          2.16          0.20         3.03 o                         
   9   1   7          1.53          0.44         3.15 o                         
  10   1   7         10.03         11.94         4.89 o                         
  11   1   7          0.19         -4.15         4.15 o                         
  12   1   7          0.76          0.56         4.93 o                         
 -12   2   7          6.64         -0.85         5.96 o                         
 -11   2   7         10.87         22.01         5.94 o                         
 -10   2   7         46.41         32.65         6.30 o                         
  -9   2   7          6.43         10.63         5.18 o                         
  -8   2   7         10.84          7.21         3.73 o                         
  -7   2   7         42.16         50.05         4.02 o                         
  -6   2   7          8.06         12.09         2.29 o                         
  -5   2   7         14.64         14.56         2.35 o                         
  -4   2   7         62.79         59.57         2.41 o                         
  -3   2   7          6.26          8.73         1.36 o                         
  -2   2   7         32.93         42.48         2.01 o                         
  -1   2   7        105.67        111.39         3.68 o                         
   0   2   7         83.91         88.18         3.53 o                         
   1   2   7          0.47          0.91         1.67 o                         
   2   2   7        203.71        216.96         5.71 o                         
   3   2   7        124.17        121.87         4.69 o                         
   4   2   7         23.55         30.22         2.57 o                         
   5   2   7         29.01         33.73         3.40 o                         
   6   2   7          8.43          6.00         2.40 o                         
   7   2   7        120.13        115.10         9.48 o                         
   8   2   7         20.40         20.14         4.00 o                         
   9   2   7         13.18          9.89         3.74 o                         
  10   2   7         20.24         14.55         6.39 o                         
  11   2   7          0.16         -3.03         5.39 o                         
  12   2   7          2.81          3.71         5.11 o                         
 -12   3   7          2.85         10.44         6.51 o                         
 -11   3   7         30.25         23.20         6.39 o                         
 -10   3   7          4.27          1.14         5.09 o                         
  -9   3   7          2.78          4.33         4.16 o                         
  -8   3   7         31.04         37.49         5.01 o                         
  -7   3   7         25.59         25.10         4.29 o                         
  -6   3   7         71.38         71.42         5.18 o                         
  -5   3   7        544.71        524.16        10.86 o                         
  -4   3   7         71.56         76.78         3.22 o                         
  -3   3   7         95.62         83.03         2.49 o                         
  -2   3   7          9.62          9.71         1.16 o                         
  -1   3   7         95.48        105.89         2.86 o                         
   0   3   7         28.13         28.28         2.43 o                         
   1   3   7         15.81         16.98         1.51 o                         
   2   3   7         23.00         25.93         1.65 o                         
   3   3   7         36.69         35.61         2.78 o                         
   4   3   7         64.35         59.26         3.67 o                         
   5   3   7        230.40        206.12         6.72 o                         
   6   3   7        531.08        497.32        12.48 o                         
   7   3   7        123.04        121.49         6.94 o                         
   8   3   7         43.24         43.58         4.91 o                         
   9   3   7          0.43          2.90         3.90 o                         
  10   3   7          0.03          4.43         3.74 o                         
  11   3   7          6.71         -3.26         5.87 o                         
 -12   4   7          0.22          1.09         5.93 o                         
 -11   4   7          3.25          2.08         5.69 o                         
 -10   4   7          6.62         12.51         5.38 o                         
  -9   4   7         15.57         10.42         5.75 o                         
  -8   4   7          0.68         -2.93         2.93 o                         
  -7   4   7          0.23          1.62         3.01 o                         
  -6   4   7         29.33         18.68         3.12 o                         
  -5   4   7        130.25        125.31         5.52 o                         
  -4   4   7         21.90         18.93         2.82 o                         
  -3   4   7          5.66          9.24         1.63 o                         
  -2   4   7         54.64         59.34         2.50 o                         
  -1   4   7        134.79        134.97         4.17 o                         
   0   4   7         49.76         51.07         2.89 o                         
   1   4   7         62.86         66.76         6.07 o                         
   2   4   7         79.50         77.48         2.60 o                         
   3   4   7          0.24         -1.09         1.82 o                         
   4   4   7         34.49         39.36         2.89 o                         
   5   4   7        191.87        184.23         6.22 o                         
   6   4   7         23.70         28.61         4.49 o                         
   7   4   7          2.07          0.89         3.12 o                         
   8   4   7         40.54         38.83         4.92 o                         
   9   4   7          1.81         -0.23         3.84 o                         
  10   4   7          2.51          7.38         4.04 o                         
  11   4   7          1.23         -1.60         4.66 o                         
 -12   5   7          6.94         18.45         5.30 o                         
 -11   5   7         22.18         18.64         7.11 o                         
 -10   5   7         15.40         18.96         4.82 o                         
  -9   5   7          1.76         -0.26         3.14 o                         
  -8   5   7         37.20         42.08         4.21 o                         
  -7   5   7          8.14          7.10         2.98 o                         
  -6   5   7        161.16        149.68         6.32 o                         
  -5   5   7        151.97        142.85         5.93 o                         
  -4   5   7        107.56        116.23         4.35 o                         
  -3   5   7        103.64         93.32         3.88 o                         
  -2   5   7         55.92         60.47         2.70 o                         
  -1   5   7        113.53        123.15         4.73 o                         
   0   5   7         83.83         70.47         3.15 o                         
   1   5   7         35.24         43.50         2.15 o                         
   2   5   7          0.66         -1.37         1.37 o                         
   3   5   7         14.85         18.88         2.13 o                         
   4   5   7        163.11        176.12         5.27 o                         
   5   5   7         28.66         33.92         4.05 o                         
   6   5   7         40.85         34.60         3.83 o                         
   7   5   7          4.35          4.93         3.48 o                         
   8   5   7          6.84         -1.80         6.63 o                         
   9   5   7          9.72          3.16         3.73 o                         
  10   5   7          0.62         -2.29         3.96 o                         
  11   5   7          0.04          3.36         4.19 o                         
 -11   6   7         25.47         30.54         5.16 o                         
 -10   6   7         14.97         23.84         4.73 o                         
  -9   6   7          0.12          3.55         3.34 o                         
  -8   6   7          4.20         -2.82         2.82 o                         
  -7   6   7          2.04          3.37         2.93 o                         
  -6   6   7         11.45         16.27         3.21 o                         
  -5   6   7         66.18         66.67         4.53 o                         
  -4   6   7        163.28        154.93         6.27 o                         
  -3   6   7         13.67         12.73         2.22 o                         
  -2   6   7         60.36         60.91         3.43 o                         
  -1   6   7        264.52        285.39         8.62 o                         
   0   6   7          5.69          4.89         2.48 o                         
   1   6   7         32.72         36.88         3.20 o                         
   2   6   7          6.08          3.23         1.72 o                         
   3   6   7        114.80        119.45         4.34 o                         
   4   6   7        231.86        241.51         8.09 o                         
   5   6   7          0.41          0.11         2.63 o                         
   6   6   7          3.17          1.92         2.85 o                         
   7   6   7         29.78         25.78         4.03 o                         
   8   6   7         27.11         18.90         4.16 o                         
   9   6   7          3.33         -2.23         3.67 o                         
  10   6   7          4.04          0.31         4.11 o                         
  11   6   7          0.41          3.30         4.31 o                         
 -11   7   7         13.39         19.51         5.96 o                         
 -10   7   7          0.82          1.33         3.87 o                         
  -9   7   7          7.79          9.62         3.84 o                         
  -8   7   7          3.02         -1.94         3.18 o                         
  -7   7   7          4.25          6.61         3.13 o                         
  -6   7   7          0.42         -3.08         3.08 o                         
  -5   7   7          0.31          2.96         2.56 o                         
  -4   7   7         54.21         48.33         3.82 o                         
  -3   7   7        327.54        327.60         8.10 o                         
  -2   7   7         50.53         61.00         3.23 o                         
  -1   7   7          4.83          4.89         2.07 o                         
   0   7   7         20.45         23.38         2.41 o                         
   1   7   7         13.45         10.72         2.04 o                         
   2   7   7          0.45         -0.42         1.70 o                         
   3   7   7        371.78        381.39         7.87 o                         
   4   7   7         10.38          9.13         2.57 o                         
   5   7   7          0.01          0.42         2.89 o                         
   6   7   7          9.59         11.42         3.44 o                         
   7   7   7         15.06         17.50         3.99 o                         
   8   7   7         35.64         35.43         4.76 o                         
   9   7   7          8.91          8.27         3.99 o                         
  10   7   7          0.37          8.10         4.55 o                         
 -10   8   7          9.04          8.69         4.88 o                         
  -9   8   7          0.03          0.18         4.64 o                         
  -8   8   7          5.70          7.44         3.55 o                         
  -7   8   7          0.38          5.65         3.17 o                         
  -6   8   7          3.47          5.16         3.18 o                         
  -5   8   7         34.09         38.90         3.85 o                         
  -4   8   7        125.86        115.17         5.45 o                         
  -3   8   7          1.86          1.91         2.29 o                         
  -2   8   7        164.85        158.41         6.24 o                         
  -1   8   7         18.05         25.21         2.81 o                         
   0   8   7          0.14          0.10         1.86 o                         
   1   8   7          0.47          3.52         1.97 o                         
   2   8   7          0.62         -0.82         2.03 o                         
   3   8   7          4.71          4.82         2.13 o                         
   4   8   7        104.40         90.89         4.65 o                         
   5   8   7          0.10         -2.16         2.41 o                         
   6   8   7         17.45         21.83         3.67 o                         
   7   8   7          8.44         -0.04         3.07 o                         
   8   8   7          4.42          0.18         3.75 o                         
   9   8   7         19.01         30.36         5.44 o                         
 -10   9   7          3.52         -0.31         4.09 o                         
  -9   9   7          9.40         19.75         4.65 o                         
  -8   9   7         19.79         16.08         4.06 o                         
  -7   9   7          0.91          0.25         3.46 o                         
  -6   9   7          3.58         -2.71         2.71 o                         
  -5   9   7          4.41          3.96         3.30 o                         
  -4   9   7          1.05         -1.31         2.35 o                         
  -3   9   7          3.04          2.49         2.84 o                         
  -2   9   7         91.03        104.47         5.55 o                         
  -1   9   7          0.92          3.53         2.33 o                         
   0   9   7         55.93         57.10         3.80 o                         
   1   9   7         58.00         61.52         3.74 o                         
   2   9   7         32.48         33.52         2.92 o                         
   3   9   7         92.88         95.86         4.53 o                         
   4   9   7         11.12         16.23         2.79 o                         
   5   9   7          0.12          1.12         2.61 o                         
   6   9   7          0.51         -0.22         3.09 o                         
   7   9   7         10.60          9.17         4.10 o                         
   8   9   7         10.47         14.51         4.09 o                         
   9   9   7          0.00          1.84         4.16 o                         
  -9  10   7          2.33         -3.59         4.02 o                         
  -8  10   7          0.49         -1.95         3.59 o                         
  -7  10   7         10.88         10.82         3.62 o                         
  -6  10   7          7.39          3.70         3.21 o                         
  -5  10   7          0.05         -1.01         2.94 o                         
  -4  10   7         28.85         16.73         3.56 o                         
  -3  10   7         12.04         14.15         3.29 o                         
  -2  10   7         38.12         43.98         4.40 o                         
  -1  10   7        151.46        149.06         6.24 o                         
   0  10   7        143.64        154.75         8.00 o                         
   1  10   7         20.86         15.74         3.14 o                         
   2  10   7         31.39         37.31         4.63 o                         
   3  10   7          9.47          4.37         2.84 o                         
   4  10   7          9.68          9.17         3.26 o                         
   5  10   7         19.97         22.21         4.37 o                         
   6  10   7          0.35         -3.37         3.37 o                         
   7  10   7          8.84         14.04         4.49 o                         
   8  10   7          1.93         -3.85         3.85 o                         
  -8  11   7          0.12         -0.69         3.92 o                         
  -7  11   7          0.00          4.22         3.91 o                         
  -6  11   7          0.80         -3.30         3.30 o                         
  -5  11   7          2.18          1.76         3.61 o                         
  -4  11   7         14.42         14.25         4.13 o                         
  -3  11   7         21.55         18.92         4.50 o                         
  -2  11   7        113.87        127.03         7.83 o                         
  -1  11   7          7.15          0.84         4.30 o                         
   0  11   7          2.41         -2.53         4.17 o                         
   1  11   7         22.57         25.92         4.59 o                         
   2  11   7          5.51          0.62         3.36 o                         
   3  11   7          0.28         -2.00         3.11 o                         
   4  11   7          1.92          2.13         3.02 o                         
   5  11   7         11.60         16.63         4.16 o                         
   6  11   7          6.45          8.24         4.29 o                         
   7  11   7          0.57         -3.95         3.96 o                         
  -7  12   7          1.55         -4.42         4.86 o                         
  -6  12   7          0.21         -4.56         4.56 o                         
  -5  12   7          1.47          0.49         3.85 o                         
  -4  12   7         16.31         30.66         4.94 o                         
  -3  12   7         20.09         24.78         6.93 o                         
  -2  12   7         21.30         18.95         4.82 o                         
  -1  12   7         13.85         15.15         5.16 o                         
   0  12   7        122.95        126.11         9.07 o                         
   1  12   7         19.05         14.67         4.45 o                         
   2  12   7          0.65         -3.77         3.77 o                         
   3  12   7         12.10         14.24         4.16 o                         
   4  12   7         49.66         57.72         5.72 o                         
   5  12   7          0.24          3.11         4.27 o                         
   6  12   7          4.69          5.18         4.34 o                         
  -5  13   7          0.54          1.21         5.56 o                         
  -4  13   7          3.90          5.22         4.31 o                         
  -3  13   7          3.40          8.27         4.50 o                         
  -2  13   7          1.30          1.84         4.38 o                         
  -1  13   7         31.74         28.96         7.50 o                         
   0  13   7          0.16         -3.66         5.39 o                         
   1  13   7          9.95          5.63         5.19 o                         
   2  13   7          1.95         -4.08         4.08 o                         
   3  13   7          0.37         -0.68         4.36 o                         
   4  13   7         18.89         15.10         4.98 o                         
  -1  14   7          6.98         13.78         7.83 o                         
   0  14   7          1.09          0.92         4.88 o                         
 -12   0   8          6.20         -8.86         8.86 o                         
 -11   0   8          4.66         -8.22         8.22 o                         
 -10   0   8         25.41         19.61        12.02 o                         
  -9   0   8        108.73        111.34        17.08 o                         
  -8   0   8          0.19         -3.74         3.74 o                         
  -7   0   8         86.59        103.70        16.45 o                         
  -6   0   8        711.94        665.67        37.35 o                         
  -5   0   8        674.86        619.92        27.22 o                         
  -4   0   8          9.12         11.84         3.17 o                         
  -3   0   8        126.62        131.75         4.53 o                         
  -2   0   8        388.83        398.90         6.98 o                         
  -1   0   8        283.15        274.90         8.12 o                         
   0   0   8          5.21          5.04         1.65 o                         
   1   0   8          1.01          1.32         2.07 o                         
   2   0   8         51.08         66.95         4.30 o                         
   3   0   8        106.60        115.54         7.72 o                         
   4   0   8          0.19          2.64         3.12 o                         
   5   0   8         79.48         86.19         6.51 o                         
   6   0   8          0.19          1.48         7.55 o                         
   7   0   8         15.76         15.16        11.49 o                         
   8   0   8         26.32         24.91         6.92 o                         
   9   0   8         55.06         58.80        14.55 o                         
  10   0   8         19.16          4.43         6.71 o                         
  11   0   8          0.07         -1.45         6.92 o                         
 -12   1   8         19.45          9.76         8.19 o                         
 -11   1   8         15.45         17.71         8.95 o                         
 -10   1   8          7.42         13.92         7.60 o                         
  -9   1   8          1.79          3.11         4.52 o                         
  -8   1   8          0.19         -4.09         4.09 o                         
  -7   1   8          0.04         -3.60         3.60 o                         
  -6   1   8        136.93        113.79         6.40 o                         
  -5   1   8       1470.61       1440.55        24.57 o                         
  -4   1   8          0.97          3.53         2.23 o                         
  -3   1   8        574.95        577.73         8.19 o                         
  -2   1   8         12.35         15.63         1.35 o                         
  -1   1   8         93.19         90.78         3.09 o                         
   0   1   8         57.61         64.49         3.25 o                         
   1   1   8         33.10         33.89         2.43 o                         
   2   1   8         45.40         43.13         2.58 o                         
   3   1   8         47.15         49.74         3.73 o                         
   4   1   8         93.04        100.19         5.15 o                         
   5   1   8         11.13         15.61         2.78 o                         
   6   1   8         35.30         29.84         3.48 o                         
   7   1   8         45.01         42.45         4.62 o                         
   8   1   8        149.60        140.94         7.70 o                         
   9   1   8          4.56         -2.06         4.11 o                         
  10   1   8          7.39         -3.77         4.50 o                         
  11   1   8          1.59         -2.70         4.82 o                         
 -12   2   8          2.05          4.29         9.49 o                         
 -11   2   8          5.67          7.63         7.74 o                         
 -10   2   8          0.00         -5.59         5.69 o                         
  -9   2   8          5.19          8.33         5.54 o                         
  -8   2   8          0.77         -4.50         4.50 o                         
  -7   2   8         37.91         31.07         6.13 o                         
  -6   2   8         13.51          7.30         3.59 o                         
  -5   2   8        383.84        369.70         9.47 o                         
  -4   2   8          3.50          4.71         2.12 o                         
  -3   2   8         39.67         45.32         1.90 o                         
  -2   2   8         44.80         45.33         2.59 o                         
  -1   2   8          6.93          5.88         1.66 o                         
   0   2   8          6.64          6.24         1.74 o                         
   1   2   8         55.07         65.07         3.68 o                         
   2   2   8        374.32        380.15         7.05 o                         
   3   2   8          3.48          5.51         1.64 o                         
   4   2   8          0.79          0.31         2.31 o                         
   5   2   8          1.51          2.52         2.97 o                         
   6   2   8         12.65         10.31         4.31 o                         
   7   2   8         13.37         11.44         3.61 o                         
   8   2   8         20.04         16.17         4.06 o                         
   9   2   8          2.84         -2.24         4.01 o                         
  10   2   8          7.06         11.95         5.18 o                         
  11   2   8          0.27         -1.55         4.88 o                         
 -12   3   8          6.21         10.49         8.46 o                         
 -11   3   8          4.44          4.71         5.93 o                         
 -10   3   8          1.09         -3.33         4.86 o                         
  -9   3   8          1.96          8.15         6.43 o                         
  -8   3   8          5.59          8.18         4.18 o                         
  -7   3   8          0.67          0.06         3.55 o                         
  -6   3   8        243.95        225.88         8.32 o                         
  -5   3   8        258.44        253.43         8.12 o                         
  -4   3   8         23.83         27.09         2.97 o                         
  -3   3   8          0.40          1.22         1.19 o                         
  -2   3   8         81.80         80.60         2.82 o                         
  -1   3   8          0.23          0.91         1.96 o                         
   0   3   8         82.03         92.35         7.59 o                         
   1   3   8        237.51        235.11         5.87 o                         
   2   3   8         82.34         93.67         3.69 o                         
   3   3   8         53.57         49.66         3.02 o                         
   4   3   8         12.05         11.52         2.55 o                         
   5   3   8          1.62         -2.37         2.37 o                         
   6   3   8        190.55        175.24        12.21 o                         
   7   3   8         30.64         28.93         4.36 o                         
   8   3   8          5.94          8.33         3.83 o                         
   9   3   8         21.80         21.85         4.52 o                         
  10   3   8          3.11          4.76         4.82 o                         
  11   3   8          1.59          1.08         4.96 o                         
 -11   4   8          8.61         10.04         6.60 o                         
 -10   4   8         25.85         38.37         6.41 o                         
  -9   4   8          4.63          0.37         4.15 o                         
  -8   4   8          1.55          4.19         4.13 o                         
  -7   4   8          4.66          4.08         3.13 o                         
  -6   4   8         18.34          8.44         3.11 o                         
  -5   4   8         19.96         11.72         3.49 o                         
  -4   4   8        122.61        125.96         6.10 o                         
  -3   4   8        136.28        133.18         4.89 o                         
  -2   4   8          0.06         -1.61         1.80 o                         
  -1   4   8          0.16          0.48         1.83 o                         
   0   4   8        534.32        526.15        11.63 o                         
   1   4   8        157.45        160.28         6.42 o                         
   2   4   8         17.19         16.42         2.38 o                         
   3   4   8         19.35         19.57         3.91 o                         
   4   4   8         21.82         20.01         2.86 o                         
   5   4   8         70.17         66.77         5.00 o                         
   6   4   8         26.76         37.92         5.66 o                         
   7   4   8          7.78          9.72         3.61 o                         
   8   4   8          9.85         11.80         3.87 o                         
   9   4   8         13.87          7.87         4.10 o                         
  10   4   8          0.34         -3.84         3.84 o                         
 -11   5   8          0.81         -0.12         4.12 o                         
 -10   5   8          2.01         -1.11         3.55 o                         
  -9   5   8          0.81         -3.69         3.69 o                         
  -8   5   8         10.62         18.73         4.08 o                         
  -7   5   8          8.99          1.74         3.26 o                         
  -6   5   8         24.16         22.67         3.83 o                         
  -5   5   8        245.19        226.72        11.27 o                         
  -4   5   8        107.24        102.35         5.75 o                         
  -3   5   8          0.48         -0.89         1.72 o                         
  -2   5   8          0.02         -0.50         1.71 o                         
  -1   5   8         50.20         55.99         3.41 o                         
   0   5   8         28.57         23.92         3.09 o                         
   1   5   8          3.38          1.10         1.81 o                         
   2   5   8         26.60         31.78         3.01 o                         
   3   5   8         78.27         86.29         4.54 o                         
   4   5   8          3.20         -0.01         3.48 o                         
   5   5   8          5.60          6.24         4.18 o                         
   6   5   8          2.11         -2.32         3.74 o                         
   7   5   8         43.37         44.03         5.15 o                         
   8   5   8         15.43         14.90         4.20 o                         
   9   5   8         10.08         12.27         4.91 o                         
  10   5   8          4.21         10.74         7.15 o                         
 -11   6   8          1.99          4.44         4.33 o                         
 -10   6   8          0.00         -3.87         3.87 o                         
  -9   6   8          6.38          7.45         4.16 o                         
  -8   6   8         11.47          5.96         3.70 o                         
  -7   6   8          2.75          5.37         3.91 o                         
  -6   6   8        220.79        213.89        13.35 o                         
  -5   6   8         20.79         22.64         3.53 o                         
  -4   6   8          0.02         -1.18         2.34 o                         
  -3   6   8          9.75          7.20         2.10 o                         
  -2   6   8          5.84          6.70         2.04 o                         
  -1   6   8         39.89         34.20         3.63 o                         
   0   6   8         18.80         17.48         3.20 o                         
   1   6   8          9.21         10.87         2.60 o                         
   2   6   8         19.84         18.60         2.93 o                         
   3   6   8          0.03         -2.25         2.25 o                         
   4   6   8         30.81         33.60         4.08 o                         
   5   6   8         18.24         12.61         4.87 o                         
   6   6   8         74.14         73.60         6.85 o                         
   7   6   8         44.69         37.96         5.78 o                         
   8   6   8         35.85         41.75         5.51 o                         
   9   6   8         30.74         28.13         5.60 o                         
  10   6   8          1.24         -4.93         4.93 o                         
 -10   7   8          4.78          5.88         4.67 o                         
  -9   7   8          0.29         -0.19         4.02 o                         
  -8   7   8         24.88         24.81         4.63 o                         
  -7   7   8          0.01          0.71         3.35 o                         
  -6   7   8         42.51         44.07         4.38 o                         
  -5   7   8         56.04         52.73         4.55 o                         
  -4   7   8        102.96         86.98         5.05 o                         
  -3   7   8         37.49         37.84         3.50 o                         
  -2   7   8          6.20          2.42         2.45 o                         
  -1   7   8         33.12         35.94         3.80 o                         
   0   7   8         56.38         55.31         5.23 o                         
   1   7   8         19.05         19.95         3.26 o                         
   2   7   8         49.86         55.57         4.42 o                         
   3   7   8         51.82         53.99         4.47 o                         
   4   7   8         58.53         57.93         5.26 o                         
   5   7   8         13.85         19.05         5.13 o                         
   6   7   8         55.66         64.36         6.03 o                         
   7   7   8         53.06         45.79         5.63 o                         
   8   7   8          2.26         -3.72         3.72 o                         
   9   7   8          1.80         -3.91         3.91 o                         
 -10   8   8          3.61          6.49         4.58 o                         
  -9   8   8          8.80          2.58         4.23 o                         
  -8   8   8          4.60          1.81         3.99 o                         
  -7   8   8          3.06          0.05         3.50 o                         
  -6   8   8          1.70          6.59         3.24 o                         
  -5   8   8         11.78         11.72         3.47 o                         
  -4   8   8         42.80         37.60         4.76 o                         
  -3   8   8         17.31         17.04         3.76 o                         
  -2   8   8          2.07          2.28         3.19 o                         
  -1   8   8          3.07          0.51         2.84 o                         
   0   8   8          8.08          7.24         3.26 o                         
   1   8   8        125.36        131.03         6.07 o                         
   2   8   8        454.95        465.92        14.20 o                         
   3   8   8        420.81        420.28        10.80 o                         
   4   8   8          1.82          3.30         3.60 o                         
   5   8   8         14.26         10.63         4.08 o                         
   6   8   8          8.42          7.53         4.31 o                         
   7   8   8          0.83          6.29         4.16 o                         
   8   8   8         12.15          7.88         4.47 o                         
   9   8   8          7.64          1.11         4.47 o                         
  -9   9   8          2.04          3.92         4.44 o                         
  -8   9   8          0.91          0.66         3.90 o                         
  -7   9   8          0.02         -2.40         3.32 o                         
  -6   9   8          1.56         -1.79         3.55 o                         
  -5   9   8          2.16          6.10         3.77 o                         
  -4   9   8          0.93         -0.32         3.44 o                         
  -3   9   8          1.72          1.51         4.07 o                         
  -2   9   8         29.95         28.19         4.97 o                         
  -1   9   8        140.59        142.60         8.38 o                         
   0   9   8        122.89        126.66        11.71 o                         
   1   9   8          3.55          1.76         3.42 o                         
   2   9   8          1.22         -0.87         2.67 o                         
   3   9   8          3.41         -1.25         3.06 o                         
   4   9   8          6.79          3.44         3.82 o                         
   5   9   8          0.70          0.32         3.71 o                         
   6   9   8         19.72         13.04         4.69 o                         
   7   9   8         48.17         48.17         6.04 o                         
   8   9   8          5.03          4.87         6.48 o                         
  -8  10   8          4.91         11.68         4.67 o                         
  -7  10   8          0.99          3.03         4.16 o                         
  -6  10   8         23.24         38.59         5.94 o                         
  -5  10   8          5.97         14.16         4.34 o                         
  -4  10   8          0.05         -1.61         3.70 o                         
  -3  10   8         30.40         39.76         5.62 o                         
  -2  10   8         41.43         42.28         5.89 o                         
  -1  10   8        162.39        159.52        10.51 o                         
   0  10   8          8.43          4.09         4.33 o                         
   1  10   8        105.86        119.48         7.45 o                         
   2  10   8         34.27         29.86         4.24 o                         
   3  10   8         28.63         24.06         4.16 o                         
   4  10   8          3.20         -4.12         4.12 o                         
   5  10   8          0.00          0.00         4.10 o                         
   6  10   8          3.35         -1.20         4.20 o                         
   7  10   8          5.44          2.23         5.03 o                         
  -7  11   8          0.02         -4.22         4.22 o                         
  -6  11   8         26.05         35.00         5.61 o                         
  -5  11   8          8.93         -0.31         4.31 o                         
  -4  11   8         14.65         15.51         6.32 o                         
  -3  11   8          1.47         -1.27         4.05 o                         
  -2  11   8          0.04          2.84         4.19 o                         
  -1  11   8          6.00          2.40         4.49 o                         
   0  11   8         35.48         29.14         5.67 o                         
   1  11   8          0.34          2.19         4.67 o                         
   2  11   8         19.87         18.95         4.56 o                         
   3  11   8          1.45          0.14         3.21 o                         
   4  11   8          4.89         11.58         4.29 o                         
   5  11   8          0.92          1.24         4.42 o                         
   6  11   8          1.23         -0.35         4.82 o                         
  -5  12   8         25.83         34.43         5.97 o                         
  -4  12   8         13.48         12.10         5.04 o                         
  -3  12   8          1.92          2.86         5.15 o                         
  -2  12   8          9.73         -0.41         4.83 o                         
  -1  12   8          2.39          6.35         4.91 o                         
   0  12   8         19.32         15.52         5.55 o                         
   1  12   8          6.36          5.47         5.14 o                         
   2  12   8         28.24         29.36         6.66 o                         
   3  12   8          5.87         16.39         4.81 o                         
   4  12   8          0.58          4.05         4.23 o                         
  -3  13   8         11.34         11.76         4.99 o                         
  -2  13   8         17.16         19.61         6.52 o                         
  -1  13   8         13.65         10.39         6.35 o                         
   0  13   8          2.12          7.77         5.58 o                         
   1  13   8         19.36         17.93         5.76 o                         
   2  13   8          6.55         13.78         5.09 o                         
 -11   1   9          0.42         -2.28         6.66 o                         
 -10   1   9          1.95          0.89         6.47 o                         
  -9   1   9          0.02          0.22         6.47 o                         
  -8   1   9          8.87          1.76         5.93 o                         
  -7   1   9          0.08         -0.17         3.65 o                         
  -6   1   9          0.52          4.02         3.22 o                         
  -5   1   9        101.42        108.08         6.57 o                         
  -4   1   9         92.44         92.28         4.41 o                         
  -3   1   9         21.95         22.05         1.98 o                         
  -2   1   9        134.00        129.54         3.04 o                         
  -1   1   9          3.89          2.07         2.35 o                         
   0   1   9         18.97         22.20         2.81 o                         
   1   1   9         50.28         52.19         4.25 o                         
   2   1   9         29.95         29.17         2.51 o                         
   3   1   9         15.12         21.96         2.83 o                         
   4   1   9         11.66          6.50         3.37 o                         
   5   1   9         27.06         26.97         3.36 o                         
   6   1   9         10.88         15.41         3.13 o                         
   7   1   9          6.98          4.02         3.42 o                         
   8   1   9         22.70         22.52         4.86 o                         
   9   1   9         32.42         25.44         5.64 o                         
  10   1   9         10.33          9.61         5.93 o                         
 -11   2   9          2.86          4.30         9.17 o                         
 -10   2   9          4.66         -2.17         9.17 o                         
  -9   2   9          1.61          2.21         6.26 o                         
  -8   2   9          5.96          9.13         4.00 o                         
  -7   2   9          1.78          7.01         3.64 o                         
  -6   2   9        117.85        121.94         6.64 o                         
  -5   2   9          0.01         -1.92         3.86 o                         
  -4   2   9          7.88          8.88         2.54 o                         
  -3   2   9        338.25        346.93        10.22 o                         
  -2   2   9        204.73        205.66         4.92 o                         
  -1   2   9         58.12         54.41         3.05 o                         
   0   2   9         12.48         12.04         2.66 o                         
   1   2   9         52.77         61.33         3.84 o                         
   2   2   9         66.12         67.69         5.12 o                         
   3   2   9          6.33          5.16         2.11 o                         
   4   2   9          9.10         15.83         2.93 o                         
   5   2   9         15.47         15.70         3.17 o                         
   6   2   9          2.79         -3.92         3.92 o                         
   7   2   9         92.26         84.48         6.11 o                         
   8   2   9         75.99         73.52         6.17 o                         
   9   2   9         18.08         13.26         5.12 o                         
  10   2   9          0.03         -1.43         4.50 o                         
 -11   3   9          0.88         -5.33         5.33 o                         
 -10   3   9          5.87          7.27         7.23 o                         
  -9   3   9         44.45         55.57         6.57 o                         
  -8   3   9         46.33         49.44         5.93 o                         
  -7   3   9         17.30          9.66         3.62 o                         
  -6   3   9         39.93         44.93         4.33 o                         
  -5   3   9          1.19         -1.75         2.61 o                         
  -4   3   9          3.92          2.42         2.33 o                         
  -3   3   9        169.91        155.08         5.45 o                         
  -2   3   9         12.83         12.39         2.47 o                         
  -1   3   9          1.70          1.46         3.18 o                         
   0   3   9        125.73        130.86         4.97 o                         
   1   3   9          6.59          7.78         2.00 o                         
   2   3   9         48.31         53.80         4.43 o                         
   3   3   9         17.25         14.48         2.45 o                         
   4   3   9         75.17         76.44         4.73 o                         
   5   3   9          9.10          5.14         3.22 o                         
   6   3   9         44.43         50.17         4.95 o                         
   7   3   9        133.51        130.07         7.95 o                         
   8   3   9         22.87         19.32         4.38 o                         
   9   3   9         22.62         15.29         5.13 o                         
  10   3   9         10.37          7.81         8.86 o                         
 -11   4   9         33.36         43.18         8.52 o                         
 -10   4   9          0.04          1.95         4.07 o                         
  -9   4   9         90.10         91.19         6.52 o                         
  -8   4   9          1.11         -3.27         3.27 o                         
  -7   4   9          8.57          6.01         3.43 o                         
  -6   4   9          0.03          5.12         2.99 o                         
  -5   4   9         11.38         14.24         2.99 o                         
  -4   4   9          9.16          5.45         3.34 o                         
  -3   4   9          6.41          3.81         2.30 o                         
  -2   4   9         16.60         19.83         2.73 o                         
  -1   4   9         20.64         20.50         3.45 o                         
   0   4   9         11.09          9.29         2.74 o                         
   1   4   9         11.09          9.76         2.83 o                         
   2   4   9         41.06         42.34         3.63 o                         
   3   4   9          0.22          0.62         3.02 o                         
   4   4   9          2.32         -0.99         2.43 o                         
   5   4   9          0.68         -2.93         2.93 o                         
   6   4   9         69.25         78.16         6.46 o                         
   7   4   9         68.85         58.49         5.72 o                         
   8   4   9         55.63         52.00         5.88 o                         
   9   4   9          6.10          1.27         3.93 o                         
  10   4   9          2.27          4.57         4.97 o                         
 -10   5   9          2.46          0.61         3.76 o                         
  -9   5   9         15.33         21.61         4.62 o                         
  -8   5   9          9.80          6.89         3.78 o                         
  -7   5   9          0.09          2.85         3.35 o                         
  -6   5   9         27.29         23.01         4.25 o                         
  -5   5   9          0.00         -0.24         2.60 o                         
  -4   5   9         45.87         41.40         3.81 o                         
  -3   5   9          5.45          4.48         2.27 o                         
  -2   5   9         29.32         28.42         4.12 o                         
  -1   5   9          4.60          2.48         2.49 o                         
   0   5   9          9.57         10.02         2.83 o                         
   1   5   9        127.65        125.22         6.40 o                         
   2   5   9         22.82         25.77         3.77 o                         
   3   5   9         55.99         57.47         3.98 o                         
   4   5   9          0.09         -2.89         2.89 o                         
   5   5   9         95.61        111.42         6.54 o                         
   6   5   9         64.75         76.61         6.62 o                         
   7   5   9         35.15         19.89         4.56 o                         
   8   5   9          8.89         10.96         4.35 o                         
   9   5   9          0.04          3.32         4.14 o                         
 -10   6   9          0.34          1.38         4.20 o                         
  -9   6   9          7.55         11.19         4.32 o                         
  -8   6   9          0.27          5.44         3.78 o                         
  -7   6   9         21.10         24.09         4.37 o                         
  -6   6   9         14.95         12.26         3.42 o                         
  -5   6   9         30.02         35.29         4.02 o                         
  -4   6   9         68.15         61.40         4.58 o                         
  -3   6   9          1.33         -0.22         2.88 o                         
  -2   6   9         72.20         76.42         5.14 o                         
  -1   6   9         99.50         98.88         5.57 o                         
   0   6   9         26.88         27.55         3.55 o                         
   1   6   9          2.05          5.66         3.13 o                         
   2   6   9          7.60          6.54         3.21 o                         
   3   6   9         65.21         76.37         5.31 o                         
   4   6   9          0.17         -3.12         3.12 o                         
   5   6   9         77.75         83.88         6.10 o                         
   6   6   9          9.40          2.85         3.52 o                         
   7   6   9          0.87          2.71         4.11 o                         
   8   6   9          5.21          3.91         4.40 o                         
   9   6   9          4.74          2.48         4.42 o                         
  -9   7   9         11.90         19.44         4.76 o                         
  -8   7   9          4.77          0.40         3.80 o                         
  -7   7   9          0.36          7.20         4.15 o                         
  -6   7   9          9.51          7.62         3.28 o                         
  -5   7   9          9.53         17.95         3.93 o                         
  -4   7   9          0.27          2.72         3.35 o                         
  -3   7   9        223.95        208.06         8.48 o                         
  -2   7   9        183.88        171.69         8.62 o                         
  -1   7   9         28.91         28.28         3.83 o                         
   0   7   9        117.68        125.55         6.93 o                         
   1   7   9         96.94         93.40         5.95 o                         
   2   7   9          5.61          3.71         2.68 o                         
   3   7   9          0.69          1.57         3.01 o                         
   4   7   9          0.50         -2.93         2.93 o                         
   5   7   9          1.94          0.18         3.43 o                         
   6   7   9         46.96         50.98         6.93 o                         
   7   7   9          1.02         -3.30         3.91 o                         
   8   7   9          3.58          0.62         4.08 o                         
  -9   8   9         28.64         24.02         5.94 o                         
  -8   8   9          0.00         -1.07         3.67 o                         
  -7   8   9          0.14          0.45         3.83 o                         
  -6   8   9          8.94          2.31         3.72 o                         
  -5   8   9          4.16         -2.29         3.42 o                         
  -4   8   9          1.30          0.99         3.49 o                         
  -3   8   9          0.01         -2.29         3.11 o                         
  -2   8   9         11.08         11.75         4.22 o                         
  -1   8   9         27.21         31.34         4.97 o                         
   0   8   9         11.17         17.12         3.76 o                         
   1   8   9         14.97         16.66         3.87 o                         
   2   8   9          1.30         -2.56         2.70 o                         
   3   8   9         65.54         58.15         5.36 o                         
   4   8   9         13.20          8.18         5.44 o                         
   5   8   9         34.48         35.58         4.99 o                         
   6   8   9          0.26         -1.42         3.66 o                         
   7   8   9          2.26          4.65         4.08 o                         
  -8   9   9          2.57         11.55         4.70 o                         
  -7   9   9          5.24          4.20         4.07 o                         
  -6   9   9          7.70         -0.52         4.03 o                         
  -5   9   9          6.25          7.80         3.95 o                         
  -4   9   9          2.48         -3.10         3.62 o                         
  -3   9   9          0.47          4.30         3.79 o                         
  -2   9   9          0.00         -0.90         3.82 o                         
  -1   9   9         28.70         23.62         5.13 o                         
   0   9   9         31.91         33.41         5.54 o                         
   1   9   9         46.14         61.90         5.63 o                         
   2   9   9          7.40         10.25         3.31 o                         
   3   9   9          2.82          6.02         3.37 o                         
   4   9   9          9.20         13.86         4.21 o                         
   5   9   9          0.81          5.81         4.13 o                         
   6   9   9          1.17         -0.24         4.16 o                         
   7   9   9          4.07          2.01         5.87 o                         
  -7  10   9          6.31          9.95         4.75 o                         
  -6  10   9          0.06         -3.80         3.80 o                         
  -5  10   9          0.50          1.96         4.13 o                         
  -4  10   9          0.00          7.26         4.20 o                         
  -3  10   9          0.00          2.58         4.02 o                         
  -2  10   9         17.98         17.17         5.02 o                         
  -1  10   9          0.29          6.72         4.41 o                         
   0  10   9         72.88         82.46        10.14 o                         
   1  10   9          8.64          6.56         4.45 o                         
   2  10   9          8.03         12.52         3.77 o                         
   3  10   9          0.77         -3.09         3.09 o                         
   4  10   9          3.10          2.28         4.04 o                         
   5  10   9          7.48          6.48         4.25 o                         
   6  10   9         13.55          5.28         4.65 o                         
  -5  11   9          3.72         -1.64         4.27 o                         
  -4  11   9          7.35         11.41         4.78 o                         
  -3  11   9          0.42          1.07         4.21 o                         
  -2  11   9          0.46          9.72         5.95 o                         
  -1  11   9         27.94         29.88         6.11 o                         
   0  11   9         20.98         35.30         6.44 o                         
   1  11   9          8.95         16.46         6.01 o                         
   2  11   9        135.60        145.21         8.41 o                         
   3  11   9         11.08          8.94         4.21 o                         
   4  11   9          1.01         -3.32         4.27 o                         
  -3  12   9          0.03          4.14         4.63 o                         
  -2  12   9          3.81          6.75         5.21 o                         
  -1  12   9         36.92         44.59         7.75 o                         
   0  12   9         13.16         16.06         5.62 o                         
   1  12   9         40.61         30.10         6.48 o                         
   2  12   9          0.10         -1.68         4.44 o                         
 -10   0  10         22.73         27.20        12.65 o                         
  -9   0  10         51.14         32.26        12.65 o                         
  -8   0  10          5.97          6.96         9.49 o                         
  -7   0  10          2.38          5.69         8.86 o                         
  -6   0  10          1.16          0.00         7.59 o                         
  -5   0  10          0.12         -6.33         6.33 o                         
  -4   0  10        282.55        302.91        10.72 o                         
  -3   0  10       1696.19       1685.25        35.84 o                         
  -2   0  10          4.59         -1.90         4.47 o                         
  -1   0  10        368.85        347.56        11.87 o                         
   0   0  10         12.37         17.48         2.31 o                         
   1   0  10         32.95         35.16         3.66 o                         
   2   0  10          0.08          3.80         2.92 o                         
   3   0  10          0.69          1.82         3.33 o                         
   4   0  10          4.41         -3.93         4.06 o                         
   5   0  10         32.80         39.83         5.81 o                         
   6   0  10         39.24         41.78         5.96 o                         
   7   0  10          8.04          5.83        13.28 o                         
   8   0  10          4.24          7.17         6.53 o                         
   9   0  10         14.43         12.04         6.84 o                         
 -10   1  10          0.03          1.27         7.60 o                         
  -9   1  10          0.30         -4.12         8.86 o                         
  -8   1  10          3.86          9.80         7.16 o                         
  -7   1  10          7.34          4.53         6.92 o                         
  -6   1  10          0.50         -2.46         3.88 o                         
  -5   1  10         11.51         11.54         4.47 o                         
  -4   1  10         15.04         12.19         5.27 o                         
  -3   1  10        285.57        291.06         7.33 o                         
  -2   1  10         23.54         22.14         2.94 o                         
  -1   1  10         23.25         26.48         2.82 o                         
   0   1  10         51.54         56.26         4.06 o                         
   1   1  10         44.96         52.37         3.91 o                         
   2   1  10          5.45          6.94         2.66 o                         
   3   1  10         13.16         12.43         2.59 o                         
   4   1  10         74.45         79.41         5.05 o                         
   5   1  10         11.25         10.36         2.98 o                         
   6   1  10          0.75          2.77         3.23 o                         
   7   1  10          4.40          6.54         4.24 o                         
   8   1  10          1.24         -0.83         4.29 o                         
   9   1  10          7.68          0.49         4.60 o                         
 -10   2  10         24.19         11.32         8.27 o                         
  -9   2  10          2.96          5.69        10.12 o                         
  -8   2  10          0.81          1.27         6.96 o                         
  -7   2  10          7.64          7.67         4.93 o                         
  -6   2  10          3.10          4.83         6.76 o                         
  -5   2  10         12.89         10.17         3.45 o                         
  -4   2  10        174.72        173.10         7.62 o                         
  -3   2  10        132.69        128.25         5.61 o                         
  -2   2  10          5.52          8.98         4.44 o                         
  -1   2  10         28.49         30.80         4.38 o                         
   0   2  10         31.40         38.56         5.63 o                         
   1   2  10         19.23         19.86         4.20 o                         
   2   2  10         21.27         22.15         3.79 o                         
   3   2  10          3.37          6.04         2.44 o                         
   4   2  10          9.25          8.12         2.81 o                         
   5   2  10          0.00         -2.01         2.84 o                         
   6   2  10          4.12         -2.30         3.38 o                         
   7   2  10          0.79          3.47         3.35 o                         
   8   2  10         53.10         56.97         8.39 o                         
   9   2  10          3.68          7.66         4.86 o                         
 -10   3  10          3.03         -3.44         5.55 o                         
  -9   3  10          5.13          9.11         5.39 o                         
  -8   3  10         13.25         19.24         4.57 o                         
  -7   3  10          1.62         -1.14         3.42 o                         
  -6   3  10          5.71          5.13         3.04 o                         
  -5   3  10          1.58         -1.08         2.90 o                         
  -4   3  10         14.64         12.23         3.65 o                         
  -3   3  10         13.31          9.87         2.29 o                         
  -2   3  10         13.02         13.84         3.27 o                         
  -1   3  10         76.95         77.71         5.09 o                         
   0   3  10          7.43          1.40         3.35 o                         
   1   3  10          7.93          4.20         3.30 o                         
   2   3  10         55.42         58.88         5.49 o                         
   3   3  10         26.85         31.43         4.45 o                         
   4   3  10         29.86         31.69         5.45 o                         
   5   3  10         23.65         23.35         3.92 o                         
   6   3  10         21.96         21.56         3.96 o                         
   7   3  10         25.24         25.52         8.01 o                         
   8   3  10          3.16         -2.32         3.81 o                         
   9   3  10          1.38         -2.33         5.30 o                         
 -10   4  10          1.54         -0.17         4.42 o                         
  -9   4  10          3.40         -3.95         3.95 o                         
  -8   4  10          0.64          3.87         3.65 o                         
  -7   4  10          2.39          3.28         3.38 o                         
  -6   4  10         33.02         38.94         4.60 o                         
  -5   4  10          2.74         -0.50         2.56 o                         
  -4   4  10          0.37          0.45         2.40 o                         
  -3   4  10        215.34        219.28         7.19 o                         
  -2   4  10         83.55         94.36         7.59 o                         
  -1   4  10          7.57          7.83         2.95 o                         
   0   4  10         41.46         51.64         5.47 o                         
   1   4  10          3.28          1.24         3.41 o                         
   2   4  10          7.15          8.65         3.69 o                         
   3   4  10         19.23         16.58         4.28 o                         
   4   4  10          0.09         -0.95         3.29 o                         
   5   4  10          2.44          1.90         4.47 o                         
   6   4  10          6.60         -0.76         3.56 o                         
   7   4  10          1.19         -3.69         3.69 o                         
   8   4  10         48.12         42.96         5.70 o                         
  -9   5  10         20.42         16.38         4.72 o                         
  -8   5  10         12.47         18.95         4.29 o                         
  -7   5  10         11.66         12.44         4.76 o                         
  -6   5  10          5.15          4.64         3.04 o                         
  -5   5  10          9.12          6.90         3.02 o                         
  -4   5  10         85.52         96.05         6.00 o                         
  -3   5  10          7.95          4.86         2.73 o                         
  -2   5  10          0.28          0.31         2.79 o                         
  -1   5  10         29.14         29.46         3.61 o                         
   0   5  10          6.89          5.69         2.87 o                         
   1   5  10         15.94         22.78         4.41 o                         
   2   5  10         16.56         13.74         3.65 o                         
   3   5  10         18.13         13.63         4.52 o                         
   4   5  10          3.15         -2.02         2.78 o                         
   5   5  10          0.51          2.02         3.43 o                         
   6   5  10         20.78         23.49         5.57 o                         
   7   5  10         22.55         13.11         5.71 o                         
   8   5  10          5.65         -3.63         3.91 o                         
  -9   6  10          0.22          4.36         4.05 o                         
  -8   6  10          0.14         -3.24         3.48 o                         
  -7   6  10          5.68          3.14         3.39 o                         
  -6   6  10          2.94          0.12         3.09 o                         
  -5   6  10         26.46         27.76         4.34 o                         
  -4   6  10         42.85         34.19         4.43 o                         
  -3   6  10         31.81         31.87         4.22 o                         
  -2   6  10        106.46        105.23         7.45 o                         
  -1   6  10          0.02         -2.66         2.66 o                         
   0   6  10         11.29         14.35         3.21 o                         
   1   6  10          4.85          8.14         3.09 o                         
   2   6  10         51.03         50.78         7.45 o                         
   3   6  10          1.03          0.20         3.74 o                         
   4   6  10         32.02         26.41         5.39 o                         
   5   6  10         52.13         59.88         5.48 o                         
   6   6  10          6.32          6.73         3.99 o                         
   7   6  10          1.25         -0.49         5.77 o                         
   8   6  10          4.02         10.40         4.51 o                         
  -8   7  10          3.45         -0.44         3.97 o                         
  -7   7  10          6.97          0.39         3.83 o                         
  -6   7  10          1.14         -3.44         3.44 o                         
  -5   7  10          3.81          1.55         3.46 o                         
  -4   7  10         38.57         40.33         4.85 o                         
  -3   7  10         11.74         15.99         3.92 o                         
  -2   7  10          5.15         -2.35         3.21 o                         
  -1   7  10          6.85         13.11         4.00 o                         
   0   7  10          0.09         -2.89         2.89 o                         
   1   7  10          7.44          2.33         3.16 o                         
   2   7  10          1.31          1.84         4.05 o                         
   3   7  10          2.80          6.14         5.84 o                         
   4   7  10         66.48         74.80         6.44 o                         
   5   7  10         51.35         57.23        10.34 o                         
   6   7  10          1.11         -3.66         7.13 o                         
   7   7  10          2.20         -5.00         5.30 o                         
  -7   8  10          1.08         -0.76         3.99 o                         
  -6   8  10          3.31          1.90         4.00 o                         
  -5   8  10          0.34          2.03         3.68 o                         
  -4   8  10         31.53         22.53         4.43 o                         
  -3   8  10         11.51          3.98         3.59 o                         
  -2   8  10          6.56         11.31         3.80 o                         
  -1   8  10         10.64          6.36         3.88 o                         
   0   8  10          3.30         -1.33         3.60 o                         
   1   8  10         18.10         30.13         4.36 o                         
   2   8  10          4.85          4.84         3.47 o                         
   3   8  10         12.28         16.78         4.96 o                         
   4   8  10         27.04         24.26         5.77 o                         
   5   8  10          1.04          2.92         3.78 o                         
   6   8  10          2.21         -1.74         3.82 o                         
  -6   9  10         13.67         24.57         5.19 o                         
  -5   9  10          7.85          9.26         4.57 o                         
  -4   9  10          0.17          4.25         3.95 o                         
  -3   9  10          2.82          2.70         4.02 o                         
  -2   9  10          1.97          5.03         4.28 o                         
  -1   9  10          0.21          0.23         3.97 o                         
   0   9  10          5.97         10.53         4.52 o                         
   1   9  10          7.28         15.82         4.77 o                         
   2   9  10          1.57         -3.58         3.58 o                         
   3   9  10         90.71        106.22        10.18 o                         
   4   9  10         72.40         84.82         8.48 o                         
   5   9  10         25.04         16.44         5.01 o                         
  -5  10  10          3.51          2.28         3.88 o                         
  -4  10  10         10.06         13.03         5.70 o                         
  -3  10  10          0.00         -3.74         3.74 o                         
  -2  10  10          1.65         -0.36         4.69 o                         
  -1  10  10          3.69         -4.10         4.10 o                         
   0  10  10          2.22         -4.73         4.73 o                         
   1  10  10         37.49         44.85         6.33 o                         
   2  10  10          5.52          1.11         4.52 o                         
   3  10  10          0.75          1.30         5.07 o                         
   4  10  10          0.09          8.12         4.84 o                         
  -2  11  10          3.36         -2.47         4.64 o                         
  -1  11  10          9.11          1.74         4.85 o                         
   0  11  10          3.38          4.85         4.99 o                         
   1  11  10         45.88         36.37         6.86 o                         
  -9   1  11          0.53          3.05         8.22 o                         
  -8   1  11         12.29          6.77         5.71 o                         
  -7   1  11         11.70          6.05         5.01 o                         
  -6   1  11          1.77          3.20         4.45 o                         
  -5   1  11          9.31         10.03         4.99 o                         
  -4   1  11         48.95         57.40         5.39 o                         
  -3   1  11         15.57         20.42         3.55 o                         
  -2   1  11         50.31         64.20         4.33 o                         
  -1   1  11          7.54          3.99         2.64 o                         
   0   1  11         33.97         33.39         3.53 o                         
   1   1  11         14.14         13.36         2.96 o                         
   2   1  11          0.24          4.51         3.60 o                         
   3   1  11         16.11         17.03         3.74 o                         
   4   1  11         15.69         22.89         4.30 o                         
   5   1  11          6.23          6.29         3.05 o                         
   6   1  11          3.77          2.32         3.43 o                         
   7   1  11          0.30         -3.59         3.59 o                         
   8   1  11          0.75         -4.29         4.29 o                         
  -9   2  11          7.31          7.17         6.66 o                         
  -8   2  11          8.86         10.39         5.57 o                         
  -7   2  11         21.19         28.23         6.62 o                         
  -6   2  11          5.67         -0.48         4.20 o                         
  -5   2  11          3.48          3.13         3.88 o                         
  -4   2  11          4.49         -2.93         2.93 o                         
  -3   2  11         52.17         40.05         4.39 o                         
  -2   2  11          0.01         -1.40         2.75 o                         
  -1   2  11        161.87        165.08         9.23 o                         
   0   2  11         69.71         72.75         5.54 o                         
   1   2  11          0.86         -2.53         2.53 o                         
   2   2  11          5.84          1.36         4.66 o                         
   3   2  11          7.45          3.02         5.66 o                         
   4   2  11         15.74         23.86         4.93 o                         
   5   2  11          0.44         -3.49         3.51 o                         
   6   2  11          3.18         -1.93         4.18 o                         
   7   2  11          2.58          3.75         3.96 o                         
   8   2  11          0.31          4.66         4.29 o                         
  -9   3  11          3.38         -0.98         5.03 o                         
  -8   3  11          0.06         -4.57         4.82 o                         
  -7   3  11         50.42         38.52         7.21 o                         
  -6   3  11          4.90          8.44         4.15 o                         
  -5   3  11         10.04         16.14         4.01 o                         
  -4   3  11         12.99          9.64         3.58 o                         
  -3   3  11          0.68          1.45         3.87 o                         
  -2   3  11          0.46          3.65         3.56 o                         
  -1   3  11          0.10          1.78         3.43 o                         
   0   3  11         50.80         44.98         4.31 o                         
   1   3  11          5.71          3.97         5.30 o                         
   2   3  11         12.13         12.99         4.10 o                         
   3   3  11          7.87          9.90         3.89 o                         
   4   3  11          1.07         -0.21         3.98 o                         
   5   3  11          0.49         -3.49         4.70 o                         
   6   3  11          1.24          4.01         4.48 o                         
   7   3  11          0.39         -3.24         3.24 o                         
  -8   4  11          0.25          1.28         6.03 o                         
  -7   4  11          0.38         -2.38         4.30 o                         
  -6   4  11          0.20         -2.79         4.09 o                         
  -5   4  11          1.59          2.13         3.58 o                         
  -4   4  11          1.25          0.67         3.94 o                         
  -3   4  11          0.31         -3.50         3.50 o                         
  -2   4  11         12.49         17.55         3.75 o                         
  -1   4  11          6.83          1.49         4.39 o                         
   0   4  11         27.89         22.36         4.08 o                         
   1   4  11          0.10          0.81         3.57 o                         
   2   4  11         31.63         26.10         4.86 o                         
   3   4  11         30.95         26.78         5.67 o                         
   4   4  11          1.45         -0.36         7.54 o                         
   5   4  11          1.70         12.20         5.03 o                         
   6   4  11         15.83          9.57         4.92 o                         
   7   4  11          8.42         11.27         5.29 o                         
  -8   5  11          0.00         -7.40         7.40 o                         
  -7   5  11         33.08         48.60         7.05 o                         
  -6   5  11          3.87          5.88         4.77 o                         
  -5   5  11          3.11         -4.09         4.09 o                         
  -4   5  11          1.11          0.29         4.29 o                         
  -3   5  11         20.08         11.28         4.61 o                         
  -2   5  11          7.02          9.52         3.83 o                         
  -1   5  11         16.20         17.88         4.24 o                         
   0   5  11         18.42         23.29         4.91 o                         
   1   5  11         41.38         38.82         4.85 o                         
   2   5  11         19.01         12.10         4.88 o                         
   3   5  11          4.53         -0.94         4.14 o                         
   4   5  11          9.52         10.84         5.40 o                         
   5   5  11          8.62         11.54         5.70 o                         
   6   5  11          0.01         -1.05         5.11 o                         
   7   5  11         29.63         39.64         6.68 o                         
  -7   6  11          8.20          8.62         7.85 o                         
  -6   6  11          0.62         -4.48         4.48 o                         
  -5   6  11          1.01          3.55         4.93 o                         
  -4   6  11          0.11         -1.51         4.16 o                         
  -3   6  11         12.19          8.06         4.82 o                         
  -2   6  11          9.20         12.66         8.31 o                         
  -1   6  11         31.40         37.16         5.10 o                         
   0   6  11         44.11         44.33         6.06 o                         
   1   6  11          7.20          6.70         3.64 o                         
   2   6  11         29.70         43.80         6.74 o                         
   3   6  11         39.43         30.43         6.72 o                         
   4   6  11          0.03          1.49         5.09 o                         
   5   6  11          0.49          4.04         5.57 o                         
   6   6  11          0.91          5.21         6.19 o                         
  -6   7  11          5.74         12.02         5.66 o                         
  -5   7  11          0.03         -4.81         4.81 o                         
  -4   7  11         18.63         13.39         5.53 o                         
  -3   7  11         21.91         25.16         5.77 o                         
  -2   7  11         29.24         29.29         7.94 o                         
  -1   7  11          4.05         11.39         7.75 o                         
   0   7  11         21.16         10.48         5.49 o                         
   1   7  11          4.98         -0.33         4.75 o                         
   2   7  11          3.41         -3.90         3.90 o                         
   3   7  11         12.64          9.25         5.93 o                         
   4   7  11         16.64         12.76         6.32 o                         
   5   7  11         64.83         63.48         8.58 o                         
  -5   8  11          6.36          6.13         8.13 o                         
  -4   8  11          2.46          3.48         5.18 o                         
  -3   8  11          8.69          7.52         5.57 o                         
  -2   8  11          1.22          0.23         6.48 o                         
  -1   8  11         37.57         27.55         7.39 o                         
   0   8  11         11.85         15.60         6.19 o                         
   1   8  11          0.01          1.43         5.63 o                         
   2   8  11          2.15          1.92         4.42 o                         
   3   8  11          5.37          5.16         7.13 o                         
   4   8  11          4.05          4.90         5.96 o                         
  -4   9  11          5.11         11.33        10.32 o                         
  -3   9  11          0.42         -4.89         4.89 o                         
  -2   9  11          5.69          8.03         5.53 o                         
  -1   9  11          3.97          5.13         6.37 o                         
   0   9  11          3.26          1.15         5.94 o                         
   1   9  11          5.32          3.21         5.96 o                         
   2   9  11         18.74         14.27         6.60 o                         
   3   9  11          0.28         -0.39         5.05 o                         
  -8   0  12          0.25          0.09         6.07 o                         
  -7   0  12          0.02          7.84         5.26 o                         
  -6   0  12          0.54          6.64         5.15 o                         
  -5   0  12          1.38         -8.22         8.22 o                         
  -4   0  12          0.58         -6.27         6.64 o                         
  -3   0  12          4.55          4.12         6.03 o                         
  -2   0  12         14.99          2.51         6.96 o                         
  -1   0  12         64.80         84.96        10.26 o                         
   0   0  12         59.09         44.91        12.65 o                         
   1   0  12          8.03         25.30        10.75 o                         
   2   0  12          5.78          5.69         8.86 o                         
   3   0  12         40.48         49.16        18.66 o                         
   4   0  12          9.78         -1.69        10.44 o                         
   5   0  12          5.37          5.06        10.75 o                         
   6   0  12         10.65         -8.22         8.22 o                         
  -7   1  12         16.05         21.23         6.30 o                         
  -6   1  12          0.01         -3.70         3.70 o                         
  -5   1  12          3.55         -0.48         3.72 o                         
  -4   1  12          0.02          7.33         4.24 o                         
  -3   1  12         13.82         21.30         5.01 o                         
  -2   1  12        193.78        174.80        19.73 o                         
  -1   1  12        341.44        342.77        12.46 o                         
   0   1  12          1.57          7.67         4.02 o                         
   1   1  12         20.55         19.71         6.23 o                         
   2   1  12          1.72          4.48         4.93 o                         
   3   1  12          0.70          6.32         5.09 o                         
   4   1  12          0.54          1.15         5.35 o                         
   5   1  12          3.57          4.16         5.49 o                         
   6   1  12          1.92         -4.67         4.67 o                         
  -7   2  12          2.76          0.80         4.93 o                         
  -6   2  12          2.82         12.62         4.73 o                         
  -5   2  12          3.82          5.19         4.06 o                         
  -4   2  12         15.91         27.70         5.47 o                         
  -3   2  12          1.48          7.40         5.17 o                         
  -2   2  12          1.93          9.00         4.13 o                         
  -1   2  12         21.32         31.14         5.58 o                         
   0   2  12          5.56          7.51         4.40 o                         
   1   2  12         62.55         54.47         9.24 o                         
   2   2  12          3.08          1.48         4.18 o                         
   3   2  12         11.98         13.32         5.55 o                         
   4   2  12          8.03          9.70         5.86 o                         
   5   2  12          7.63         10.67         4.60 o                         
   6   2  12         15.37         16.70         5.98 o                         
  -7   3  12          6.09         19.40         5.38 o                         
  -6   3  12          3.85          8.67         5.20 o                         
  -5   3  12          8.24          7.68         4.76 o                         
  -4   3  12         39.31         45.46         6.73 o                         
  -3   3  12         10.06          6.14         4.10 o                         
  -2   3  12          0.55          2.25         3.57 o                         
  -1   3  12          1.54          0.59         2.86 o                         
   0   3  12         29.86         35.66         4.16 o                         
   1   3  12          0.43         -0.93         3.38 o                         
   2   3  12         33.73         24.74         4.73 o                         
   3   3  12         10.74          9.02         4.66 o                         
   4   3  12          7.77          7.35         4.74 o                         
   5   3  12          0.23         -1.46         4.16 o                         
   6   3  12         10.58         14.35         5.33 o                         
  -7   4  12         28.33         29.85         8.38 o                         
  -6   4  12         17.31         13.13         6.20 o                         
  -5   4  12         10.39         12.45         6.14 o                         
  -4   4  12          3.68          8.61         5.84 o                         
  -3   4  12          6.79          5.24         5.93 o                         
  -2   4  12          1.35          1.14         4.50 o                         
  -1   4  12          0.24          2.00         3.12 o                         
   0   4  12         29.37         30.21         4.11 o                         
   1   4  12         24.23         18.60         4.05 o                         
   2   4  12         11.06         16.16         5.13 o                         
   3   4  12          0.24          2.22         4.43 o                         
   4   4  12          1.10          6.96         6.71 o                         
   5   4  12          0.83         11.42         5.51 o                         
  -6   5  12          0.02         -0.26         5.49 o                         
  -5   5  12          0.11          0.09         4.93 o                         
  -4   5  12          2.52         -4.26         4.26 o                         
  -3   5  12          7.82         11.14         4.63 o                         
  -2   5  12          6.91          5.10         4.55 o                         
  -1   5  12         25.84         30.55         4.88 o                         
   0   5  12         52.19         57.48         5.29 o                         
   1   5  12         14.43         22.93         6.80 o                         
   2   5  12          0.52         -2.74         4.33 o                         
   3   5  12          0.45         14.96         5.36 o                         
   4   5  12          2.31          6.92         5.72 o                         
   5   5  12          7.48          9.70         5.90 o                         
  -5   6  12          7.52          4.34         5.09 o                         
  -4   6  12          0.14          0.19         4.62 o                         
  -3   6  12          0.42          2.43         4.82 o                         
  -2   6  12          9.30         14.85         5.19 o                         
  -1   6  12         37.14         29.77         5.94 o                         
   0   6  12          2.46          6.06         4.10 o                         
   1   6  12          4.63         -2.85         4.16 o                         
   2   6  12          2.29          0.60         4.31 o                         
   3   6  12          5.52         12.03         5.67 o                         
   4   6  12          7.62         -1.52         5.45 o                         
  -4   7  12          0.09         -3.86         4.73 o                         
  -3   7  12          4.63         -2.90         4.71 o                         
  -2   7  12         41.17         51.67         7.13 o                         
  -1   7  12          8.73          4.49         4.89 o                         
   0   7  12          6.53          2.51         5.86 o                         
   1   7  12          0.12         -4.34         5.20 o                         
   2   7  12          0.61         -4.02         4.02 o                         
   3   7  12          0.06          0.42         6.06 o                         
  -2   8  12          7.79          5.35         5.50 o                         
  -1   8  12          3.96          8.24         5.60 o                         
   0   8  12          1.54          7.38         6.82 o                         
  -5   1  13          8.90          7.90         6.14 o                         
  -4   1  13          0.83         -5.11         5.11 o                         
  -3   1  13          0.77          0.25         7.84 o                         
  -2   1  13          0.59         -1.62         5.45 o                         
  -1   1  13         10.85         16.95         7.82 o                         
   0   1  13         15.04         27.83         8.64 o                         
   1   1  13         21.38         13.69        12.65 o                         
   2   1  13         10.14          7.72         5.55 o                         
   3   1  13          0.02         -3.65         6.96 o                         
   4   1  13          0.35          9.51         6.03 o                         
  -5   2  13          3.44         -6.96         6.96 o                         
  -4   2  13          1.63         -6.26         6.26 o                         
  -3   2  13          0.61         -3.80         5.48 o                         
  -2   2  13         10.28          1.74         5.63 o                         
  -1   2  13          5.49          2.50         5.71 o                         
   0   2  13         15.43          7.68         4.83 o                         
   1   2  13          7.80         -0.75         5.57 o                         
   2   2  13          7.86         10.47         5.91 o                         
   3   2  13          3.76         -0.89         8.54 o                         
   4   2  13          1.57          4.07         8.12 o                         
  -5   3  13          1.15         -8.10         8.22 o                         
  -4   3  13          0.59          3.50        14.23 o                         
  -3   3  13          2.45         15.09         7.45 o                         
  -2   3  13          4.69         -0.89         4.48 o                         
  -1   3  13         23.49         22.27         4.90 o                         
   0   3  13         11.10          9.67         4.73 o                         
   1   3  13         41.38         52.46         6.12 o                         
   2   3  13          0.00         -6.90        11.70 o                         
   3   3  13          0.94         -0.21         6.66 o                         
  -4   4  13         12.30          4.52        10.76 o                         
  -3   4  13          0.03          2.08         5.26 o                         
  -2   4  13          3.75          9.77         5.39 o                         
  -1   4  13          0.13          2.63         4.08 o                         
   0   4  13          0.26         -1.84         4.07 o                         
   1   4  13         12.28         12.76         8.49 o                         
   2   4  13         22.05          6.96         9.49 o                         
  -3   5  13          0.22         -1.33         5.66 o                         
  -2   5  13          0.59          0.23         4.28 o                         
  -1   5  13          3.31          5.78         4.05 o                         
   0   5  13          0.22          5.27         3.84 o                         
   1   5  13         20.13         23.29         4.76 o                         
                                                                                
